# Supplementary material for: Organellar Maps Through Proteomic Profiling – A Conceptual Guide
Source: Mol Cell Proteomics. 2020 Apr 28;19(7):1076–87. doi: 10.1074/mcp.R120.001971 (PMC7338086; doi:10.1074/mcp.R120.001971)
Supplement: Table S1 [file 158704_2_supp_519401_q9fz6v.xlsx]

## Sheet: Jean Beltran et al 2016
Canonical Protein ID	Gene Name	Primary localization (Uninfected)	Total prediction score	Used in this study as marker for classification
Q12846	STX4	Plasma membrane	4.86033	1
Q08722	CD47	Plasma membrane	4.84437	1
P25445	FAS	Plasma membrane	4.84363	1
P54709	ATP1B3	Plasma membrane	4.83721	1
Q9Y639	NPTN	Plasma membrane	4.82592	0
P05556	ITGB1	Plasma membrane	4.81663	0
P15144	ANPEP	Plasma membrane	4.80826	1
P06756	ITGAV	Plasma membrane	4.80667	1
Q8NB49	ATP11C	Plasma membrane	4.80549	0
Q92629	SGCD	Plasma membrane	4.78602	0
P05023	ATP1A1	Plasma membrane	4.78275	1
P23634	ATP2B4	Plasma membrane	4.77998	1
Q8N5C1	FAM26E	Plasma membrane	4.77882	0
Q9H0X4	FAM234A	Plasma membrane	4.77444	0
P05026	ATP1B1	Plasma membrane	4.76657	1
P08648	ITGA5	Plasma membrane	4.76136	1
P18084	ITGB5	Plasma membrane	4.7587	0
Q96RD7	PANX1	Plasma membrane	4.75741	0
O60645	EXOC3	Plasma membrane	4.7469	0
P17301	ITGA2	Plasma membrane	4.7398	1
P19320	VCAM1	Plasma membrane	4.72716	0
P26006	ITGA3	Plasma membrane	4.71695	1
P13987	CD59	Plasma membrane	4.71253	0
P01889	HLA-B	Plasma membrane	4.70779	1
P27487	DPP4	Plasma membrane	4.70315	1
Q9HAV0	GNB4	Plasma membrane	4.69935	0
Q7KYR7	BTN2A1	Plasma membrane	4.69595	0
P46939	UTRN	Plasma membrane	4.68927	0
Q9NZW5	MPP6	Plasma membrane	4.66467	0
Q9UBI6	GNG12	Plasma membrane	4.66132	1
Q9NV70	EXOC1	Plasma membrane	4.63842	0
O75056	SDC3	Plasma membrane	4.63542	0
P60033	CD81	Plasma membrane	4.62979	0
Q9Y5S2	CDC42BPB	Plasma membrane	4.61025	0
O95297	MPZL1	Plasma membrane	4.5998	0
Q96KP1	EXOC2	Plasma membrane	4.59287	0
P29317	EPHA2	Plasma membrane	4.59234	1
Q9UKX5	ITGA11	Plasma membrane	4.58555	0
Q9Y4G6	TLN2	Plasma membrane	4.5845	0
O95980	RECK	Plasma membrane	4.57634	0
P08473	MME	Plasma membrane	4.57292	1
P20020	ATP2B1	Plasma membrane	4.56107	1
O75955	FLOT1	Plasma membrane	4.55619	0
Q14254	FLOT2	Plasma membrane	4.55293	0
Q13308	PTK7	Plasma membrane	4.54293	0
O15484	CAPN5	Plasma membrane	4.54243	0
Q13492	PICALM	Plasma membrane	4.53837	0
Q9Y6M7	SLC4A7	Plasma membrane	4.53807	0
O15439	ABCC4	Plasma membrane	4.53374	0
Q96A65	EXOC4	Plasma membrane	4.51739	0
Q10588	BST1	Plasma membrane	4.5104	0
P33527	ABCC1	Plasma membrane	4.50994	1
O43795	MYO1B	Plasma membrane	4.50698	0
Q00610	CLTC	Plasma membrane	4.50062	0
P36941	LTBR	Plasma membrane	4.49852	0
Q13425	SNTB2	Plasma membrane	4.49461	0
O95721	SNAP29	Plasma membrane	4.49097	0
O00161	SNAP23	Plasma membrane	4.48686	1
P49757	NUMB	Plasma membrane	4.48526	0
Q9H6X2	ANTXR1	Plasma membrane	4.47719	0
Q9UNE7	STUB1	Plasma membrane	4.47497	0
P00533	EGFR	Plasma membrane	4.47116	0
P11586	MTHFD1	Plasma membrane	4.46724	0
Q12884	FAP	Plasma membrane	4.46215	0
P56199	ITGA1	Plasma membrane	4.46169	0
Q9HCM4	EPB41L5	Plasma membrane	4.45914	0
O14936	CASK	Plasma membrane	4.45906	0
P23458	JAK1	Plasma membrane	4.45299	0
Q7Z5G4	GOLGA7	Plasma membrane	4.45113	0
P98082	DAB2	Plasma membrane	4.44687	0
Q63ZY3	KANK2	Plasma membrane	4.43848	0
O75762	TRPA1	Plasma membrane	4.43416	0
Q4KMQ2	ANO6	Plasma membrane	4.42966	0
P61769	B2M	Plasma membrane	4.42469	0
Q92633	LPAR1	Plasma membrane	4.40443	0
Q14344	GNA13	Plasma membrane	4.40028	0
Q9NRY6	PLSCR3	Plasma membrane	4.3961	0
O00186	STXBP3	Plasma membrane	4.39246	1
Q99653	CHP1	Plasma membrane	4.38945	0
P62158	CALM1; CALM2; CALM3	Plasma membrane	4.37469	0
P09496	CLTA	Plasma membrane	4.365	0
P54289	CACNA2D1	Plasma membrane	4.35005	0
Q12959	DLG1	Plasma membrane	4.34259	0
P21589	NT5E	Plasma membrane	4.33179	0
Q5ZPR3	CD276	Plasma membrane	4.32005	0
Q9NUP9	LIN7C	Plasma membrane	4.31858	1
P62879	GNB2	Plasma membrane	4.31434	0
Q6EMK4	VASN	Plasma membrane	4.31178	0
Q9NVA2	SEP11'	Plasma membrane	4.31047	0
Q9BZF9	UACA	Plasma membrane	4.30925	0
O75695	RP2	Plasma membrane	4.30924	1
P09497	CLTB	Plasma membrane	4.3075	0
P35221	CTNNA1	Plasma membrane	4.30118	1
P48426	PIP4K2A	Plasma membrane	4.29359	0
Q15286	RAB35	Plasma membrane	4.29265	0
P43121	MCAM	Plasma membrane	4.24591	1
P35240	NF2	Plasma membrane	4.21139	0
Q13740	ALCAM	Plasma membrane	4.19033	0
P21333	FLNA	Plasma membrane	4.17386	0
Q9P0V3	SH3BP4	Plasma membrane	4.16757	0
O00214	LGALS8	Plasma membrane	4.14889	0
P29323	EPHB2	Plasma membrane	4.14153	0
P09619	PDGFRB	Plasma membrane	4.13149	0
Q9P0K7	RAI14	Plasma membrane	4.11514	0
P50148	GNAQ	Plasma membrane	4.10048	0
P11169	SLC2A3	Plasma membrane	4.08913	0
Q07157	TJP1	Plasma membrane	4.03521	0
Q15019	SEPT2'	Plasma membrane	4.00263	0
P62873	GNB1	Plasma membrane	3.98963	0
P13726	F3	Plasma membrane	3.86497	0
Q16832	DDR2	Plasma membrane	3.86361	1
Q13449	LSAMP	Plasma membrane	3.84147	0
P32856	STX2	Plasma membrane	3.83778	0
P18564	ITGB6	Plasma membrane	3.82893	0
O14495	PLPP3	Plasma membrane	3.79786	0
P48960	CD97	Plasma membrane	3.78528	0
Q9NQS3	PVRL3	Plasma membrane	3.78398	0
Q9HBL0	TNS1	Plasma membrane	3.78359	0
Q8TAD7	OCC1	Plasma membrane	3.75872	0
P11233	RALA	Plasma membrane	3.75579	1
Q9H6B4	CLMP	Plasma membrane	3.74656	0
P04216	THY1	Plasma membrane	3.74622	0
Q5M775	SPECC1	Plasma membrane	3.73814	0
O15031	PLXNB2	Plasma membrane	3.73195	0
P08195	SLC3A2	Plasma membrane	3.72552	1
Q9BX67	JAM3	Plasma membrane	3.67545	0
Q9Y6M5	SLC30A1	Plasma membrane	3.66662	0
P34741	SDC2	Plasma membrane	3.64227	0
P04156	PRNP	Plasma membrane	3.64086	0
Q9HCL0	PCDH18	Plasma membrane	3.63982	0
Q9Y4F1	FARP1	Plasma membrane	3.62938	0
Q13641	TPBG	Plasma membrane	3.61097	0
P35222	CTNNB1	Plasma membrane	3.60175	0
P62834	RAP1A	Plasma membrane	3.59991	0
Q9NXU5	ARL15	Plasma membrane	3.58068	0
Q9H3M7	TXNIP	Plasma membrane	3.57858	0
P46777	RPL5	Plasma membrane	3.56612	0
P05362	ICAM1	Plasma membrane	3.56239	0
P14923	JUP	Plasma membrane	3.55504	0
Q9BY67	CADM1	Plasma membrane	3.54793	1
O95183	VAMP5	Plasma membrane	3.53964	0
O15427	SLC16A3	Plasma membrane	3.53654	0
P78324	SIRPA	Plasma membrane	3.53606	0
O14763	TNFRSF10B	Plasma membrane	3.53024	0
Q9Y224	C14orf166	Plasma membrane	3.52815	0
P08174	CD55	Plasma membrane	3.51501	0
P80723	BASP1	Plasma membrane	3.51482	0
P61225	RAP2B	Plasma membrane	3.4737	0
Q96RT1	ERBB2IP	Plasma membrane	3.46981	0
O95477	ABCA1	Plasma membrane	3.46496	0
P58335	ANTXR2	Plasma membrane	3.46102	0
Q9ULH0	KIDINS220	Plasma membrane	3.45988	0
P21926	CD9	Plasma membrane	3.44278	0
Q14118	DAG1	Plasma membrane	3.43749	0
Q16585	SGCB	Plasma membrane	3.43392	0
P53680	AP2S1	Plasma membrane	3.42858	0
Q96J84	KIRREL	Plasma membrane	3.3951	1
Q9UBC2	EPS15L1	Plasma membrane	3.39181	0
Q9Y3I0	RTCB	Plasma membrane	3.37668	0
Q16181	SEPT7'	Plasma membrane	3.36346	0
P08754	GNAI3	Plasma membrane	3.34447	0
Q9NYL9	TMOD3	Plasma membrane	3.33484	0
O00471	EXOC5	Plasma membrane	3.33005	0
P53985	SLC16A1	Plasma membrane	3.32907	0
Q9Y2D4	EXOC6B	Plasma membrane	3.32563	0
P18433	PTPRA	Plasma membrane	3.3254	0
Q9UEY8	ADD3	Plasma membrane	3.31412	0
Q9Y6R1	SLC4A4	Plasma membrane	3.2566	0
Q9H4G4	GLIPR2	Plasma membrane	3.24752	0
Q13459	MYO9B	Plasma membrane	3.24647	0
O75116	ROCK2	Plasma membrane	3.20381	0
P20042	EIF2S2	Plasma membrane	3.1996	0
O95425	SVIL	Plasma membrane	3.15336	0
Q15758	SLC1A5	Plasma membrane	3.14165	0
P62854	RPS26	Plasma membrane	3.13448	0
P61764	STXBP1	Plasma membrane	3.12466	0
Q96DD7	SHISA4	Plasma membrane	2.91235	0
Q8N3R9	MPP5	Plasma membrane	2.89004	0
Q6UVK1	CSPG4	Plasma membrane	2.88986	0
O75970	MPDZ	Plasma membrane	2.88228	0
O95810	SDPR	Plasma membrane	2.87937	0
P19022	CDH2	Plasma membrane	2.85861	1
Q9NY35	CLDND1	Plasma membrane	2.83151	0
P04921	GYPC	Plasma membrane	2.82963	0
Q13336	SLC14A1	Plasma membrane	2.82832	0
P46781	RPS9	Plasma membrane	2.82789	0
Q14642	INPP5A	Plasma membrane	2.82354	0
P23229	ITGA6	Plasma membrane	2.82142	1
P17693	HLA-G	Plasma membrane	2.82027	0
Q8TD43	TRPM4	Plasma membrane	2.81778	0
Q9GZU7	CTDSP1	Plasma membrane	2.81504	0
P59768	GNG2	Plasma membrane	2.81035	0
O15162	PLSCR1	Plasma membrane	2.80452	0
P05106	ITGB3	Plasma membrane	2.78821	0
Q969E2	SCAMP4	Plasma membrane	2.78042	0
P23470	PTPRG	Plasma membrane	2.77473	0
Q9H3Z4	DNAJC5	Plasma membrane	2.77135	0
P41091	EIF2S3	Plasma membrane	2.77092	0
P29992	GNA11	Plasma membrane	2.75741	0
P78368	CSNK1G2	Plasma membrane	2.74803	0
P54707	ATP12A	Plasma membrane	2.74598	0
Q13277	STX3	Plasma membrane	2.74356	0
P43007	SLC1A4	Plasma membrane	2.74115	0
Q92614	MYO18A	Plasma membrane	2.7315	0
P60953	CDC42	Plasma membrane	2.72821	1
P04899	GNAI2	Plasma membrane	2.72821	0
P15529	CD46	Plasma membrane	2.72582	0
P50895	BCAM	Plasma membrane	2.70983	0
P11234	RALB	Plasma membrane	2.70964	0
P00813	ADA	Plasma membrane	2.69995	0
P63000	RAC1	Plasma membrane	2.68376	0
Q14258	TRIM25	Plasma membrane	2.66427	0
Q29983	MICA	Plasma membrane	2.65609	0
Q96BY6	DOCK10	Plasma membrane	2.64926	0
Q6WCQ1	MPRIP	Plasma membrane	2.63528	0
Q96N67	DOCK7	Plasma membrane	2.63434	0
Q8TAF3	WDR48	Plasma membrane	2.60751	0
Q8IUD2	ERC1	Plasma membrane	2.60134	0
O95782	AP2A1	Plasma membrane	2.59312	0
O60716	CTNND1	Plasma membrane	2.59265	0
P01112	HRAS	Plasma membrane	2.5815	0
Q92930	RAB8B	Plasma membrane	2.57375	0
Q5VT25	CDC42BPA	Plasma membrane	2.56756	0
P10301	RRAS	Plasma membrane	2.56477	0
P48509	CD151	Plasma membrane	2.56246	1
Q9NV96	TMEM30A	Plasma membrane	2.55792	0
Q9BQJ4	TMEM47	Plasma membrane	2.54814	0
Q658P3	STEAP3	Plasma membrane	2.54634	0
O76081	RGS20	Plasma membrane	2.54491	0
Q4V9L6	TMEM119	Plasma membrane	2.53622	0
Q4L180	FILIP1L	Plasma membrane	2.51972	0
Q7Z2W4	ZC3HAV1	Plasma membrane	2.51182	0
P36021	SLC16A2	Plasma membrane	2.51024	0
P30411	BDKRB2	Plasma membrane	2.48929	0
Q15599	SLC9A3R2	Plasma membrane	2.48846	0
Q14699	RFTN1	Plasma membrane	2.47124	1
P62070	RRAS2	Plasma membrane	2.46997	1
Q03001	DST	Plasma membrane	2.4594	0
O75369	FLNB	Plasma membrane	2.44593	0
P54852	EMP3	Plasma membrane	2.44197	0
P60660	MYL6	Plasma membrane	2.44013	0
P16234	PDGFRA	Plasma membrane	2.42644	0
Q9H246	C1orf21	Plasma membrane	2.42342	0
Q969G5	PRKCDBP	Plasma membrane	2.41765	0
P17813	ENG	Plasma membrane	2.41443	0
P48059	LIMS1	Plasma membrane	2.40042	0
Q9NP84	TNFRSF12A	Plasma membrane	2.39409	0
Q9Y6I3	EPN1	Plasma membrane	2.38398	0
P63092	GNAS	Plasma membrane	2.38395	0
Q15334	LLGL1	Plasma membrane	2.36593	0
Q9UPT5	EXOC7	Plasma membrane	2.3524	0
P49768	PSEN1	Plasma membrane	2.29621	0
P27816	MAP4	Plasma membrane	2.28038	0
Q15262	PTPRK	Plasma membrane	2.06317	0
Q13884	SNTB1	Plasma membrane	1.94871	0
Q8IUW5	RELL1	Plasma membrane	1.92322	1
P63010	AP2B1	Plasma membrane	1.9108	0
Q86W92	PPFIBP1	Plasma membrane	1.90983	0
Q14332	FZD2	Plasma membrane	1.90813	1
P63096	GNAI1	Plasma membrane	1.90455	0
Q9Y4D7	PLXND1	Plasma membrane	1.89871	1
O94973	AP2A2	Plasma membrane	1.89405	0
O00203	AP3B1	Plasma membrane	1.89361	0
O14817	TSPAN4	Plasma membrane	1.87427	0
P22413	ENPP1	Plasma membrane	1.87425	0
P30622	CLIP1	Plasma membrane	1.86833	0
O43157	PLXNB1	Plasma membrane	1.86776	0
P55287	CDH11	Plasma membrane	1.84316	0
P04626	ERBB2	Plasma membrane	1.83568	0
Q9H4L5	OSBPL3	Plasma membrane	1.83337	0
P61006	RAB8A	Plasma membrane	1.82016	0
P61266	STX1B	Plasma membrane	1.80308	0
P30825	SLC7A1	Plasma membrane	1.79776	0
O14494	PLPP1	Plasma membrane	1.79234	0
P35613	BSG	Plasma membrane	1.78812	1
Q8IWB7	WDFY1	Plasma membrane	1.78233	0
Q8WUM9	SLC20A1	Plasma membrane	1.77398	0
P83881	RPL36A	Plasma membrane	1.7734	0
P28827	PTPRM	Plasma membrane	1.76767	0
Q13433	SLC39A6	Plasma membrane	1.7601	1
Q969X1	TMBIM1	Plasma membrane	1.75997	0
P78356	PIP4K2B	Plasma membrane	1.75938	0
Q92974	ARHGEF2	Plasma membrane	1.75638	0
Q9TNN7	HLA-C	Plasma membrane	1.7525	0
Q9H4G0	EPB41L1	Plasma membrane	1.74828	0
Q9UM54	MYO6	Plasma membrane	1.7473	0
P63218	GNG5	Plasma membrane	1.74593	0
Q9H6K5	PRR36	Plasma membrane	1.74566	0
Q03405	PLAUR	Plasma membrane	1.74041	0
P54760	EPHB4	Plasma membrane	1.73469	0
Q12791	KCNMA1	Plasma membrane	1.72508	0
P55285	CDH6	Plasma membrane	1.72228	0
Q96PE1	GPR124	Plasma membrane	1.71946	0
Q7Z4I7	LIMS2	Plasma membrane	1.71942	0
P27105	STOM	Plasma membrane	1.71627	0
Q9UG63	ABCF2	Plasma membrane	1.71106	0
Q92616	GCN1	Plasma membrane	1.70036	0
P46783	RPS10	Plasma membrane	1.69901	0
Q96AM1	MRGPRF	Plasma membrane	1.69582	0
P49184	DNASE1L1	Plasma membrane	1.68981	0
Q5W0Z9	ZDHHC20	Plasma membrane	1.68856	0
P62847	RPS24	Plasma membrane	1.68387	1
P54652	HSPA2	Plasma membrane	1.68152	0
Q03135	CAV1	Plasma membrane	1.67886	0
Q14439	GPR176	Plasma membrane	1.66886	0
P62829	RPL23	Plasma membrane	1.64997	0
Q00013	MPP1	Plasma membrane	1.64828	0
O75508	CLDN11	Plasma membrane	1.64827	0
Q04771	ACVR1	Plasma membrane	1.64534	0
Q13443	ADAM9	Plasma membrane	1.6443	0
Q9UPY5	SLC7A11	Plasma membrane	1.6399	0
O00629	KPNA4	Plasma membrane	1.62719	0
Q5T9L3	WLS	Plasma membrane	1.62401	0
P49795	RGS19	Plasma membrane	1.6238	0
P62068	USP46	Plasma membrane	1.62178	0
P31431	SDC4	Plasma membrane	1.62081	0
Q92499	DDX1	Plasma membrane	1.61993	0
Q9UHB6	LIMA1	Plasma membrane	1.60642	0
Q10567	AP1B1	Plasma membrane	1.59406	0
P05186	ALPL	Plasma membrane	1.57535	0
Q13618	CUL3	Plasma membrane	1.57246	0
Q8TDW0	LRRC8C	Plasma membrane	1.57198	0
P06748	NPM1	Plasma membrane	1.56162	0
Q9UDY2	TJP2	Plasma membrane	1.52995	0
P55011	SLC12A2	Plasma membrane	1.50828	0
Q8IWT6	LRRC8A	Plasma membrane	1.48003	0
P62280	RPS11	Plasma membrane	1.47947	0
Q15147	PLCB4	Plasma membrane	1.46769	0
Q15404	RSU1	Plasma membrane	1.46234	0
Q9UL25	RAB21	Plasma membrane	1.44918	0
Q13873	BMPR2	Plasma membrane	1.43437	1
P42677	RPS27	Plasma membrane	1.42689	0
P61224	RAP1B	Plasma membrane	1.41465	0
O43293	DAPK3	Plasma membrane	1.40607	0
O95433	AHSA1	Plasma membrane	1.39179	0
Q14126	DSG2	Plasma membrane	1.36117	0
O14569	CYB561D2	Plasma membrane	1.04331	0
O43556	SGCE	Plasma membrane	0.998064	0
P08069	IGF1R	Plasma membrane	0.989863	1
Q9BQ51	PDCD1LG2	Plasma membrane	0.98915	0
Q14168	MPP2	Plasma membrane	0.987905	0
Q99650	OSMR	Plasma membrane	0.983381	0
Q9ULI3	HEG1	Plasma membrane	0.981598	0
Q9Y6R0	NUMBL	Plasma membrane	0.976458	0
Q14156	EFR3A	Plasma membrane	0.973283	0
Q8IY63	AMOTL1	Plasma membrane	0.972005	0
Q96DX4	RSPRY1	Plasma membrane	0.96893	0
P10114	RAP2A	Plasma membrane	0.963142	0
Q9HAU0	PLEKHA5	Plasma membrane	0.962126	0
Q96CC6	RHBDF1	Plasma membrane	0.960136	0
Q9HCP0	CSNK1G1	Plasma membrane	0.959879	0
O75954	TSPAN9	Plasma membrane	0.959874	0
Q3YBM2	TMEM176B	Plasma membrane	0.959218	0
Q13643	FHL3	Plasma membrane	0.958745	0
O14910	LIN7A	Plasma membrane	0.957785	0
O94955	RHOBTB3	Plasma membrane	0.956239	0
Q02763	TEK	Plasma membrane	0.955401	0
Q9UN86	G3BP2	Plasma membrane	0.951514	0
Q5T1M5	FKBP15	Plasma membrane	0.95056	0
P30530	AXL	Plasma membrane	0.950135	0
Q9UBH6	XPR1	Plasma membrane	0.949889	0
Q8TAT6	NPLOC4	Plasma membrane	0.948607	0
P28289	TMOD1	Plasma membrane	0.946607	0
Q69YQ0	SPECC1L	Plasma membrane	0.942694	0
P31641	SLC6A6	Plasma membrane	0.941447	0
Q01974	ROR2	Plasma membrane	0.939959	1
Q04941	PLP2	Plasma membrane	0.938212	0
Q9UMF0	ICAM5	Plasma membrane	0.93596	0
P19525	EIF2AK2	Plasma membrane	0.934008	1
Q9Y666	SLC12A7	Plasma membrane	0.928648	0
P61247	RPS3A	Plasma membrane	0.928537	0
P23510	TNFSF4	Plasma membrane	0.92712	0
Q9HD67	MYO10	Plasma membrane	0.926273	0
P17081	RHOQ	Plasma membrane	0.924213	0
P17302	GJA1	Plasma membrane	0.92417	0
Q15276	RABEP1	Plasma membrane	0.92285	0
O15431	SLC31A1	Plasma membrane	0.919015	0
O95819	MAP4K4	Plasma membrane	0.91593	0
P78536	ADAM17	Plasma membrane	0.91564	0
Q9BVG9	PTDSS2	Plasma membrane	0.911219	0
Q92982	NINJ1	Plasma membrane	0.909083	0
O14807	MRAS	Plasma membrane	0.908163	1
O15127	SCAMP2	Plasma membrane	0.906259	0
P63173	RPL38	Plasma membrane	0.903508	0
P68400	CSNK2A1	Plasma membrane	0.902421	0
Q9Y608	LRRFIP2	Plasma membrane	0.901834	0
Q12965	MYO1E	Plasma membrane	0.900645	0
P26196	DDX6	Plasma membrane	0.898207	0
O60245	PCDH7	Plasma membrane	0.897397	0
Q9UP95	SLC12A4	Plasma membrane	0.897291	0
P11362	FGFR1	Plasma membrane	0.896244	0
P63027	VAMP2	Plasma membrane	0.89529	0
P61106	RAB14	Plasma membrane	0.892344	0
Q8WWI5	SLC44A1	Plasma membrane	0.886423	0
Q14155	ARHGEF7	Plasma membrane	0.88362	0
Q9Y2H5	PLEKHA6	Plasma membrane	0.877703	0
P20594	NPR2	Plasma membrane	0.876779	0
Q9ULF5	SLC39A10	Plasma membrane	0.876152	0
P15880	RPS2	Plasma membrane	0.874301	0
O75167	PHACTR2	Plasma membrane	0.872016	0
Q9UGP4	LIMD1	Plasma membrane	0.871857	0
O75962	TRIO	Plasma membrane	0.870761	0
O14828	SCAMP3	Plasma membrane	0.868136	0
Q9BXS5	AP1M1	Plasma membrane	0.867072	0
P20336	RAB3A	Plasma membrane	0.856061	0
Q6UX15	LAYN	Plasma membrane	0.853841	0
P42025	ACTR1B	Plasma membrane	0.852974	0
Q15746	MYLK	Plasma membrane	0.849368	1
P20337	RAB3B	Plasma membrane	0.847081	0
P14384	CPM	Plasma membrane	0.844287	0
O94929	ABLIM3	Plasma membrane	0.835469	1
O75844	ZMPSTE24	Plasma membrane	0.831175	0
P08172	CHRM2	Plasma membrane	0.827553	0
P62841	RPS15	Plasma membrane	0.827163	0
P62263	RPS14	Plasma membrane	0.825106	0
Q13393	PLD1	Plasma membrane	0.823508	0
Q6IQ22	RAB12	Plasma membrane	0.819083	0
P61020	RAB5B	Plasma membrane	0.81192	0
P46776	RPL27A	Plasma membrane	0.809893	0
P19634	SLC9A1	Plasma membrane	0.809656	0
P29536	LMOD1	Plasma membrane	0.809077	0
Q14444	CAPRIN1	Plasma membrane	0.807908	0
Q9UEU0	VTI1B	Plasma membrane	0.807179	0
Q86TV6	TTC7B	Plasma membrane	0.80288	0
Q96NE9	FRMD6	Plasma membrane	0.802661	0
O94887	FARP2	Plasma membrane	0.80249	0
Q96SB3	PPP1R9B	Plasma membrane	0.799097	0
O60841	EIF5B	Plasma membrane	0.798461	0
P51151	RAB9A	Plasma membrane	0.797072	0
Q14517	FAT1	Plasma membrane	0.795285	0
Q12904	AIMP1	Plasma membrane	0.794625	0
P51805	PLXNA3	Plasma membrane	0.7935	0
P62266	RPS23	Plasma membrane	0.788909	0
Q70E73	RAPH1	Plasma membrane	0.781356	0
Q32MZ4	LRRFIP1	Plasma membrane	0.780321	0
P62269	RPS18	Plasma membrane	0.771401	0
Q9BRK3	MXRA8	Plasma membrane	0.759326	0
Q9Y285	FARSA	Plasma membrane	0.75754	0
Q9HCH5	SYTL2	Plasma membrane	0.754951	0
P62745	RHOB	Plasma membrane	0.75126	0
O95372	LYPLA2	Plasma membrane	0.749074	0
P62910	RPL32	Plasma membrane	0.748404	0
Q9BYI3	FAM126A	Plasma membrane	0.747523	0
Q9NZM1	MYOF	Plasma membrane	0.745725	0
Q9NX76	CMTM6	Plasma membrane	0.74551	0
Q9NYI0	PSD3	Plasma membrane	0.745057	0
P51665	PSMD7	Plasma membrane	0.735164	0
Q92538	GBF1	Plasma membrane	0.727197	0
P53990	IST1	Plasma membrane	0.726307	0
Q8WWI1	LMO7	Plasma membrane	0.725961	0
P53708	ITGA8	Plasma membrane	0.72557	0
O60506	SYNCRIP	Plasma membrane	0.724719	0
Q9HB09	BCL2L12	Plasma membrane	0.72393	0
O15194	CTDSPL	Plasma membrane	0.721993	1
P17931	LGALS3	Plasma membrane	0.719857	0
P25116	F2R	Plasma membrane	0.71786	0
Q96JC1	VPS39	Plasma membrane	0.7128	0
Q2M2I8	AAK1	Plasma membrane	0.708394	0
P34947	GRK5	Plasma membrane	0.707947	0
O15126	SCAMP1	Plasma membrane	0.706314	0
Q13501	SQSTM1	Plasma membrane	0.705725	0
P60880	SNAP25	Plasma membrane	0.705508	0
Q9H2H9	SLC38A1	Plasma membrane	0.701607	0
O75348	ATP6V1G1	Plasma membrane	0.696765	0
P11940	PABPC1	Plasma membrane	0.69452	0
Q9NWQ8	PAG1	Plasma membrane	0.693335	1
P52569	SLC7A2	Plasma membrane	0.691115	0
Q13283	G3BP1	Plasma membrane	0.690814	0
Q9UKI2	CDC42EP3	Plasma membrane	0.688411	1
P61011	SRP54	Plasma membrane	0.676299	0
Q13136	PPFIA1	Plasma membrane	0.675942	0
Q13418	ILK	Plasma membrane	0.674103	0
Q2M389	KIAA1033	Plasma membrane	0.667674	0
Q9NZ56	FMN2	Plasma membrane	0.667025	0
Q9H8S9	MOB1A	Plasma membrane	0.66434	0
Q01433	AMPD2	Plasma membrane	0.662233	0
Q99490	AGAP2	Plasma membrane	0.658103	0
P32418	SLC8A1	Plasma membrane	0.656754	0
Q8N1G4	LRRC47	Plasma membrane	0.654703	0
Q14644	RASA3	Plasma membrane	0.646912	0
P48681	NES	Plasma membrane	0.64646	0
Q9P2W9	STX18	Plasma membrane	0.642755	0
P62701	RPS4X	Plasma membrane	0.637514	0
O60486	PLXNC1	Plasma membrane	0.635277	0
Q13636	RAB31	Plasma membrane	0.624786	0
P61221	ABCE1	Plasma membrane	0.580563	0
P10321	HLA-C	Plasma membrane	0.528435	0
P06703	S100A6	Cytoplasm	4.91007	0
Q9Y266	NUDC	Cytoplasm	4.90694	0
P14618	P14618-2	Cytoplasm	4.89395	0
Q9UJ70	NAGK	Cytoplasm	4.89359	0
P49773	HINT1	Cytoplasm	4.89245	0
P13489	RNH1	Cytoplasm	4.88442	0
P31150	GDI1	Cytoplasm	4.88193	0
P00338	LDHA	Cytoplasm	4.87944	0
P31939	ATIC	Cytoplasm	4.87702	0
P31949	S100A11	Cytoplasm	4.86805	1
P07437	TUBB	Cytoplasm	4.86218	0
P23526	AHCY	Cytoplasm	4.85967	0
Q99832	CCT7	Cytoplasm	4.85901	0
P04083	ANXA1	Cytoplasm	4.85865	0
O60664	PLIN3	Cytoplasm	4.85834	0
P17655	CAPN2	Cytoplasm	4.85797	0
P30041	PRDX6	Cytoplasm	4.85256	0
Q9BUF5	TUBB6	Cytoplasm	4.85034	1
P07384	CAPN1	Cytoplasm	4.84213	0
O60701	UGDH	Cytoplasm	4.83774	0
P30086	PEBP1	Cytoplasm	4.83773	0
P84077	ARF1	Cytoplasm	4.8281	0
P50991	CCT4	Cytoplasm	4.8198	0
P52209	PGD	Cytoplasm	4.81977	0
P06744	GPI	Cytoplasm	4.81974	1
P32119	PRDX2	Cytoplasm	4.8151	1
Q06830	PRDX1	Cytoplasm	4.81445	0
P08238	HSP90AB1	Cytoplasm	4.80891	0
P62937	PPIA	Cytoplasm	4.80884	0
P18669	PGAM1	Cytoplasm	4.80544	1
P43487	RANBP1	Cytoplasm	4.80396	0
P06733	ENO1	Cytoplasm	4.80381	1
P21266	GSTM3	Cytoplasm	4.79966	0
O43175	PHGDH	Cytoplasm	4.79861	0
P49368	CCT3	Cytoplasm	4.79678	0
Q8TD55	PLEKHO2	Cytoplasm	4.79584	0
P06396	GSN	Cytoplasm	4.79265	0
P31946	YWHAB	Cytoplasm	4.79004	1
P04792	HSPB1	Cytoplasm	4.78776	0
P21399	ACO1	Cytoplasm	4.78745	0
Q01995	TAGLN	Cytoplasm	4.77972	1
P60174	TPI1	Cytoplasm	4.77165	1
P00558	PGK1	Cytoplasm	4.7708	1
P08758	ANXA5	Cytoplasm	4.76946	1
Q01813	PFKP	Cytoplasm	4.76701	0
Q12765	SCRN1	Cytoplasm	4.76039	1
P04075	ALDOA	Cytoplasm	4.75291	1
P08133	ANXA6	Cytoplasm	4.75197	1
P78371	CCT2	Cytoplasm	4.74924	0
P40227	CCT6A	Cytoplasm	4.74808	0
Q15121	PEA15	Cytoplasm	4.74479	0
P11766	ADH5	Cytoplasm	4.74405	0
Q9Y376	CAB39	Cytoplasm	4.74334	1
Q7L1Q6	BZW1	Cytoplasm	4.74252	0
Q13885	TUBB2A	Cytoplasm	4.74156	1
P45974	USP5	Cytoplasm	4.73652	0
P17987	TCP1	Cytoplasm	4.73464	0
P09936	UCHL1	Cytoplasm	4.72998	0
P31948	STIP1	Cytoplasm	4.72988	0
P37802	TAGLN2	Cytoplasm	4.72671	0
Q01518	CAP1	Cytoplasm	4.72472	0
P07900	HSP90AA1	Cytoplasm	4.72338	0
Q16543	CDC37	Cytoplasm	4.7224	1
P18206	VCL	Cytoplasm	4.71418	0
P50990	CCT8	Cytoplasm	4.70814	0
P22314	UBA1	Cytoplasm	4.6998	0
Q13557	CAMK2D	Cytoplasm	4.69976	0
P63104	YWHAZ	Cytoplasm	4.69101	1
P16298	PPP3CB	Cytoplasm	4.69082	0
Q9H299	SH3BGRL3	Cytoplasm	4.68979	1
P50395	GDI2	Cytoplasm	4.68733	0
P68036	UBE2L3	Cytoplasm	4.68695	0
P09525	ANXA4	Cytoplasm	4.68625	0
P60842	EIF4A1	Cytoplasm	4.68618	0
Q07960	ARHGAP1	Cytoplasm	4.68356	0
Q16555	DPYSL2	Cytoplasm	4.68048	0
P10768	ESD	Cytoplasm	4.6779	0
P30153	PPP2R1A	Cytoplasm	4.67775	0
P11216	PYGB	Cytoplasm	4.66769	0
P07355	ANXA2	Cytoplasm	4.66222	0
Q16658	FSCN1	Cytoplasm	4.65533	0
Q92598	HSPH1	Cytoplasm	4.65238	1
P13639	EEF2	Cytoplasm	4.65103	0
Q9Y230	RUVBL2	Cytoplasm	4.64067	0
P52565	ARHGDIA	Cytoplasm	4.6382	1
P29401	TKT	Cytoplasm	4.63757	0
P11413	G6PD	Cytoplasm	4.63463	0
Q96BJ3	AIDA	Cytoplasm	4.63272	0
P27348	YWHAQ	Cytoplasm	4.62707	0
O95865	DDAH2	Cytoplasm	4.62391	0
Q14019	COTL1	Cytoplasm	4.61981	0
P13797	PLS3	Cytoplasm	4.61851	1
P68104	EEF1A1	Cytoplasm	4.61453	0
P40925	MDH1	Cytoplasm	4.60566	0
P50502	ST13	Cytoplasm	4.58978	0
P06753	P06753-2	Cytoplasm	4.58855	0
P04632	CAPNS1	Cytoplasm	4.57841	0
P61981	YWHAG	Cytoplasm	4.56606	1
P49327	FASN	Cytoplasm	4.55109	0
P07195	LDHB	Cytoplasm	4.54957	0
P62942	FKBP1A	Cytoplasm	4.53912	0
Q9H4M9	EHD1	Cytoplasm	4.53204	0
Q8WX93	PALLD	Cytoplasm	4.52493	0
Q13200	PSMD2	Cytoplasm	4.47943	0
Q9Y696	CLIC4	Cytoplasm	4.47794	0
O75083	WDR1	Cytoplasm	4.47344	1
P25789	PSMA4	Cytoplasm	4.43258	0
P63244	RACK1	Cytoplasm	4.43134	0
Q9H223	EHD4	Cytoplasm	4.42754	0
Q14247	CTTN	Cytoplasm	4.42247	0
Q15942	ZYX	Cytoplasm	4.37724	0
Q14974	KPNB1	Cytoplasm	4.32966	0
Q96TA1	FAM129B	Cytoplasm	4.31984	0
P53396	ACLY	Cytoplasm	4.28147	1
P39019	RPS19	Cytoplasm	4.26796	0
P60903	S100A10	Cytoplasm	4.24347	0
P21291	CSRP1	Cytoplasm	4.22747	0
Q96HC4	PDLIM5	Cytoplasm	4.20245	0
O00151	PDLIM1	Cytoplasm	4.13152	1
Q99426	TBCB	Cytoplasm	3.93384	0
P19623	SRM	Cytoplasm	3.93203	0
P22234	PAICS	Cytoplasm	3.92921	0
P00568	AK1	Cytoplasm	3.92047	0
P50995	ANXA11	Cytoplasm	3.89069	0
O75874	IDH1	Cytoplasm	3.88988	0
P28482	MAPK1	Cytoplasm	3.8816	0
O76074	PDE5A	Cytoplasm	3.88107	0
P54727	RAD23B	Cytoplasm	3.87891	0
P49588	AARS	Cytoplasm	3.87718	0
P37837	TALDO1	Cytoplasm	3.87474	0
P07741	APRT	Cytoplasm	3.86585	1
P62826	RAN	Cytoplasm	3.85353	0
O43396	TXNL1	Cytoplasm	3.85151	0
Q93045	STMN2	Cytoplasm	3.84263	0
P31947	SFN	Cytoplasm	3.83922	1
O43681	ASNA1	Cytoplasm	3.83422	0
P07737	PFN1	Cytoplasm	3.81458	1
O60763	USO1	Cytoplasm	3.79918	0
P67936	TPM4	Cytoplasm	3.79706	1
P15531	NME1	Cytoplasm	3.79566	0
Q96KP4	CNDP2	Cytoplasm	3.79398	0
Q15365	PCBP1	Cytoplasm	3.79392	0
P61088	UBE2N	Cytoplasm	3.78391	0
P13693	TPT1	Cytoplasm	3.78379	0
P54577	YARS	Cytoplasm	3.78113	1
Q14764	MVP	Cytoplasm	3.77826	0
P63313	TMSB10	Cytoplasm	3.77652	0
Q15436	SEC23A	Cytoplasm	3.76762	0
Q9UL46	PSME2	Cytoplasm	3.76388	0
Q96C19	EFHD2	Cytoplasm	3.76306	0
P34932	HSPA4	Cytoplasm	3.75971	0
P48643	CCT5	Cytoplasm	3.75553	0
P55735	SEC13	Cytoplasm	3.7509	0
Q14847	LASP1	Cytoplasm	3.74836	0
P48444	ARCN1	Cytoplasm	3.73877	0
P20073	ANXA7	Cytoplasm	3.7365	0
Q15257	PPP2R4	Cytoplasm	3.73514	0
P52943	CRIP2	Cytoplasm	3.73214	0
O14818	PSMA7	Cytoplasm	3.71181	0
Q14192	FHL2	Cytoplasm	3.71178	0
Q6ZVM7	TOM1L2	Cytoplasm	3.69876	0
P26038	MSN	Cytoplasm	3.68609	0
O95336	PGLS	Cytoplasm	3.6847	1
P62258	YWHAE	Cytoplasm	3.6509	0
P52895	AKR1C2	Cytoplasm	3.64883	0
P52306	RAP1GDS1	Cytoplasm	3.6458	0
Q93052	LPP	Cytoplasm	3.61996	0
Q06323	PSME1	Cytoplasm	3.59776	0
Q86VP6	CAND1	Cytoplasm	3.5977	0
P17980	PSMC3	Cytoplasm	3.59503	0
P08865	RPSA	Cytoplasm	3.59299	0
P12814	P12814-3	Cytoplasm	3.59175	0
P14209	CD99	Cytoplasm	3.58832	0
Q04917	YWHAH	Cytoplasm	3.58782	1
O14964	HGS	Cytoplasm	3.57289	0
Q15631	TSN	Cytoplasm	3.56956	0
Q15370	TCEB2	Cytoplasm	3.5175	0
P10599	TXN	Cytoplasm	3.51239	0
Q04446	GBE1	Cytoplasm	3.50739	0
O60884	DNAJA2	Cytoplasm	3.50368	0
Q99436	PSMB7	Cytoplasm	3.49294	0
Q96AC1	FERMT2	Cytoplasm	3.48644	0
P54136	RARS	Cytoplasm	3.47925	0
Q09666	AHNAK	Cytoplasm	3.47885	0
O14980	XPO1	Cytoplasm	3.47863	0
P62857	RPS28	Cytoplasm	3.47775	0
P28066	PSMA5	Cytoplasm	3.449	0
P51911	CNN1	Cytoplasm	3.4415	0
Q68CZ2	TNS3	Cytoplasm	3.43198	0
P55209	NAP1L1	Cytoplasm	3.43082	0
Q01970	PLCB3	Cytoplasm	3.42519	0
Q9UBQ0	VPS29	Cytoplasm	3.39416	0
P10644	PRKAR1A	Cytoplasm	3.38249	0
Q8WUM4	PDCD6IP	Cytoplasm	3.36726	0
Q4KMP7	TBC1D10B	Cytoplasm	3.3323	0
P62249	RPS16	Cytoplasm	3.07796	0
Q13509	TUBB3	Cytoplasm	2.95405	0
P27361	MAPK3	Cytoplasm	2.95334	0
Q04760	GLO1	Cytoplasm	2.94253	1
P52788	SMS	Cytoplasm	2.94247	0
O00299	CLIC1	Cytoplasm	2.93575	0
P36871	PGM1	Cytoplasm	2.93084	0
P30626	SRI	Cytoplasm	2.92569	0
Q14914	PTGR1	Cytoplasm	2.92325	0
P61077	UBE2D3	Cytoplasm	2.91822	0
Q96KN7	RPGRIP1	Cytoplasm	2.91608	0
Q16401	PSMD5	Cytoplasm	2.91481	0
Q9Y617	PSAT1	Cytoplasm	2.91044	1
Q15181	PPA1	Cytoplasm	2.90942	1
O60784	TOM1	Cytoplasm	2.90901	1
Q9Y281	CFL2	Cytoplasm	2.89861	0
P07108	DBI	Cytoplasm	2.89792	0
P17174	GOT1	Cytoplasm	2.8975	0
O75347	TBCA	Cytoplasm	2.89747	0
Q9UKY7	CDV3	Cytoplasm	2.89509	1
P68371	TUBB4B	Cytoplasm	2.89435	0
P67775	PPP2CA	Cytoplasm	2.89393	0
Q9Y3F4	STRAP	Cytoplasm	2.8886	0
P08243	ASNS	Cytoplasm	2.88846	0
Q02790	FKBP4	Cytoplasm	2.88548	0
Q16851	UGP2	Cytoplasm	2.88039	1
Q13347	EIF3I	Cytoplasm	2.87648	0
Q06210	GFPT1	Cytoplasm	2.87301	0
P26639	TARS	Cytoplasm	2.87214	0
Q96P70	IPO9	Cytoplasm	2.86999	0
P28070	PSMB4	Cytoplasm	2.86575	0
P20810	CAST	Cytoplasm	2.85882	0
O15498	YKT6	Cytoplasm	2.85512	0
Q9UBQ5	EIF3K	Cytoplasm	2.85494	0
P30085	CMPK1	Cytoplasm	2.85453	0
Q8IWE2	FAM114A1	Cytoplasm	2.84764	0
P54687	BCAT1	Cytoplasm	2.84419	0
P49589	CARS	Cytoplasm	2.84129	0
Q9Y6W5	WASF2	Cytoplasm	2.83282	1
Q9BZQ8	FAM129A	Cytoplasm	2.82449	0
O75131	CPNE3	Cytoplasm	2.81974	0
Q5TZA2	CROCC	Cytoplasm	2.815	0
P61758	VBP1	Cytoplasm	2.8148	0
Q8IZ07	ANKRD13A	Cytoplasm	2.80971	0
Q5GLZ8	HERC4	Cytoplasm	2.80753	0
P49902	NT5C2	Cytoplasm	2.79988	0
P15170	GSPT1	Cytoplasm	2.7992	0
Q8WUP2	FBLIM1	Cytoplasm	2.7989	0
O43294	TGFB1I1	Cytoplasm	2.79592	0
Q96CV9	OPTN	Cytoplasm	2.79566	0
P01111	NRAS	Cytoplasm	2.79504	0
Q16531	DDB1	Cytoplasm	2.79362	0
Q9NY33	DPP3	Cytoplasm	2.79123	0
P49591	SARS	Cytoplasm	2.7823	1
Q15382	RHEB	Cytoplasm	2.77912	0
P08134	RHOC	Cytoplasm	2.7754	0
P25787	PSMA2	Cytoplasm	2.77391	0
O00505	KPNA3	Cytoplasm	2.77365	0
O95817	BAG3	Cytoplasm	2.76992	0
P46060	RANGAP1	Cytoplasm	2.7669	0
Q9UH65	SWAP70	Cytoplasm	2.76494	0
Q96QK1	VPS35	Cytoplasm	2.76037	0
Q6P9B6	TLDC1	Cytoplasm	2.75556	0
Q9Y6E0	STK24	Cytoplasm	2.75288	0
P49721	PSMB2	Cytoplasm	2.74831	0
P61201	COPS2	Cytoplasm	2.74218	0
P36507	MAP2K2	Cytoplasm	2.72172	0
P48739	PITPNB	Cytoplasm	2.71739	0
Q96JY6	PDLIM2	Cytoplasm	2.71166	0
Q92734	TFG	Cytoplasm	2.70743	0
P26641	EEF1G	Cytoplasm	2.70389	0
Q8NEU8	APPL2	Cytoplasm	2.69165	0
Q16881	TXNRD1	Cytoplasm	2.68874	0
Q99584	S100A13	Cytoplasm	2.68182	0
P25788	PSMA3	Cytoplasm	2.68109	0
O15144	ARPC2	Cytoplasm	2.67342	0
P62495	ETF1	Cytoplasm	2.67324	0
P55884	EIF3B	Cytoplasm	2.67159	0
P53618	COPB1	Cytoplasm	2.66881	0
P35998	PSMC2	Cytoplasm	2.66595	1
Q92747	ARPC1A	Cytoplasm	2.66089	0
Q96CX2	KCTD12	Cytoplasm	2.66035	0
P15311	EZR	Cytoplasm	2.65768	0
Q9NTK5	OLA1	Cytoplasm	2.65557	0
P49006	MARCKSL1	Cytoplasm	2.6549	0
Q9Y678	COPG1	Cytoplasm	2.65308	0
P62140	PPP1CB	Cytoplasm	2.64414	0
Q99439	CNN2	Cytoplasm	2.63909	0
P35241	RDX	Cytoplasm	2.6339	0
P17612	PRKACA	Cytoplasm	2.63074	0
Q9BR76	CORO1B	Cytoplasm	2.60583	0
P61586	RHOA	Cytoplasm	2.60328	0
P61158	ACTR3	Cytoplasm	2.58078	0
P47756	CAPZB	Cytoplasm	2.57991	0
P62195	PSMC5	Cytoplasm	2.57614	0
Q6WKZ4	RAB11FIP1	Cytoplasm	2.57245	0
O43776	NARS	Cytoplasm	2.56101	0
Q02952	AKAP12	Cytoplasm	2.55356	0
P55072	VCP	Cytoplasm	2.54875	0
P20618	PSMB1	Cytoplasm	2.54013	0
O43399	TPD52L2	Cytoplasm	2.54006	0
O95373	IPO7	Cytoplasm	2.52908	0
Q93034	CUL5	Cytoplasm	2.50321	0
Q9NR31	SAR1A	Cytoplasm	2.49894	0
Q8WUW1	BRK1	Cytoplasm	2.49629	1
Q15417	CNN3	Cytoplasm	2.49164	0
Q07866	KLC1	Cytoplasm	2.49038	0
O94979	SEC31A	Cytoplasm	2.48458	0
P43686	PSMC4	Cytoplasm	2.45739	0
P46459	NSF	Cytoplasm	2.43619	0
P15374	UCHL3	Cytoplasm	1.97633	0
Q99873	PRMT1	Cytoplasm	1.97348	0
P61081	UBE2M	Cytoplasm	1.97245	0
P53004	BLVRA	Cytoplasm	1.97051	0
P37235	HPCAL1	Cytoplasm	1.96947	0
P46108	CRK	Cytoplasm	1.96766	0
Q9Y2V2	CARHSP1	Cytoplasm	1.9666	1
Q15843	NEDD8	Cytoplasm	1.96416	0
P09211	GSTP1	Cytoplasm	1.96277	0
P12277	CKB	Cytoplasm	1.96218	0
Q92882	OSTF1	Cytoplasm	1.95763	1
Q9NQW7	XPNPEP1	Cytoplasm	1.95714	0
Q9NP97	DYNLRB1	Cytoplasm	1.95441	0
P40261	NNMT	Cytoplasm	1.95207	0
Q12792	TWF1	Cytoplasm	1.94909	1
Q15435	PPP1R7	Cytoplasm	1.94879	0
P48147	PREP	Cytoplasm	1.94593	0
O75886	STAM2	Cytoplasm	1.94508	0
Q9UNZ2	NSFL1C	Cytoplasm	1.93687	0
Q9Y262	EIF3L	Cytoplasm	1.93583	0
Q86VP1	TAX1BP1	Cytoplasm	1.93076	0
P20962	PTMS	Cytoplasm	1.92682	0
Q15185	PTGES3	Cytoplasm	1.92383	1
P55010	EIF5	Cytoplasm	1.92359	0
Q12979	ABR	Cytoplasm	1.91969	0
Q9BUL8	PDCD10	Cytoplasm	1.91623	0
P62714	PPP2CB	Cytoplasm	1.91	0
P48637	GSS	Cytoplasm	1.90772	1
P12955	PEPD	Cytoplasm	1.9063	0
Q9UHY1	NRBP1	Cytoplasm	1.9057	0
P16930	FAH	Cytoplasm	1.89609	0
Q14152	EIF3A	Cytoplasm	1.89307	0
Q14157	UBAP2L	Cytoplasm	1.89203	0
O95340	PAPSS2	Cytoplasm	1.89139	0
P31153	MAT2A	Cytoplasm	1.88993	0
P35080	P35080-2	Cytoplasm	1.88545	0
P63241	EIF5A	Cytoplasm	1.885	0
P13798	APEH	Cytoplasm	1.88425	0
Q9H4A4	RNPEP	Cytoplasm	1.88384	0
Q9Y2Z0	SUGT1	Cytoplasm	1.88234	0
P55060	CSE1L	Cytoplasm	1.8815	0
O75436	VPS26A	Cytoplasm	1.87951	0
Q9Y6N7	ROBO1	Cytoplasm	1.87485	0
Q9BXJ9	NAA15	Cytoplasm	1.86946	0
P22102	GART	Cytoplasm	1.86827	1
Q02750	MAP2K1	Cytoplasm	1.86795	0
P46976	GYG1	Cytoplasm	1.86626	0
O60504	SORBS3	Cytoplasm	1.86477	0
O14745	SLC9A3R1	Cytoplasm	1.86365	0
O00499	BIN1	Cytoplasm	1.86171	0
Q9BPX5	ARPC5L	Cytoplasm	1.86108	0
P30043	BLVRB	Cytoplasm	1.86087	0
Q05682	Q05682-5	Cytoplasm	1.85713	1
P16949	STMN1	Cytoplasm	1.85699	0
Q99961	SH3GL1	Cytoplasm	1.85035	0
Q9Y5J5	PHLDA3	Cytoplasm	1.84462	0
P43034	PAFAH1B1	Cytoplasm	1.8422	0
Q27J81	INF2	Cytoplasm	1.83827	0
Q15836	VAMP3	Cytoplasm	1.83418	0
Q9BRA2	TXNDC17	Cytoplasm	1.83416	0
Q9HAU4	SMURF2	Cytoplasm	1.83322	0
P81605	DCD	Cytoplasm	1.83241	0
P56537	EIF6	Cytoplasm	1.8274	0
P06730	EIF4E	Cytoplasm	1.82576	0
P12081	HARS	Cytoplasm	1.81621	0
Q9H3S7	PTPN23	Cytoplasm	1.81371	0
P40123	CAP2	Cytoplasm	1.81269	0
P62333	PSMC6	Cytoplasm	1.80627	0
Q15008	PSMD6	Cytoplasm	1.80101	0
P17858	PFKL	Cytoplasm	1.79856	1
P10155	TROVE2	Cytoplasm	1.7972	0
E9PAV3	NACA	Cytoplasm	1.79275	0
Q9UJW0	DCTN4	Cytoplasm	1.78878	1
Q13596	SNX1	Cytoplasm	1.78319	0
Q15075	EEA1	Cytoplasm	1.78195	0
O00534	VWA5A	Cytoplasm	1.78103	0
Q7L2H7	EIF3M	Cytoplasm	1.77796	1
Q92783	STAM	Cytoplasm	1.77712	0
Q96FQ6	S100A16	Cytoplasm	1.76887	0
Q6DKJ4	NXN	Cytoplasm	1.76455	0
P61923	COPZ1	Cytoplasm	1.75881	0
Q9UKK3	PARP4	Cytoplasm	1.75442	0
P78344	EIF4G2	Cytoplasm	1.75418	0
Q13098	GPS1	Cytoplasm	1.75071	0
Q9NUQ9	FAM49B	Cytoplasm	1.75038	0
O94804	STK10	Cytoplasm	1.74792	0
Q99614	TTC1	Cytoplasm	1.74642	0
Q9UNF1	MAGED2	Cytoplasm	1.73818	0
P56192	MARS	Cytoplasm	1.73758	0
P13861	PRKAR2A	Cytoplasm	1.73667	0
O43707	ACTN4	Cytoplasm	1.73264	0
Q9NZN4	EHD2	Cytoplasm	1.73028	0
P40616	ARL1	Cytoplasm	1.72825	0
Q86VS8	HOOK3	Cytoplasm	1.72818	0
O75781	PALM	Cytoplasm	1.72539	0
Q99816	TSG101	Cytoplasm	1.72318	0
P14324	FDPS	Cytoplasm	1.71197	0
P50479	PDLIM4	Cytoplasm	1.71032	0
Q9BT78	COPS4	Cytoplasm	1.7014	0
Q9HCJ6	VAT1L	Cytoplasm	1.6959	0
P62851	RPS25	Cytoplasm	1.69557	0
Q9H0E2	TOLLIP	Cytoplasm	1.67487	0
P25786	PSMA1	Cytoplasm	1.67327	0
P49023	PXN	Cytoplasm	1.63874	0
Q14203	DCTN1	Cytoplasm	1.61819	0
Q13464	ROCK1	Cytoplasm	1.60868	0
Q16527	CSRP2	Cytoplasm	1.58402	0
P42356	PI4KA	Cytoplasm	1.58378	0
Q9BQS8	FYCO1	Cytoplasm	1.57302	0
P08670	VIM	Cytoplasm	1.5607	0
Q9NR12	PDLIM7	Cytoplasm	1.53555	1
P62136	PPP1CA	Cytoplasm	1.50548	0
P50552	VASP	Cytoplasm	1.47322	0
Q9BQE3	TUBA1C	Cytoplasm	0.996225	0
Q9H788	SH2D4A	Cytoplasm	0.995254	1
Q99685	MGLL	Cytoplasm	0.995214	1
Q9Y3E7	CHMP3	Cytoplasm	0.993352	0
Q9Y6V0	PCLO	Cytoplasm	0.992944	0
P49641	MAN2A2	Cytoplasm	0.992154	0
Q9NRX4	PHPT1	Cytoplasm	0.99206	1
P31749	AKT1	Cytoplasm	0.991051	0
P23588	EIF4B	Cytoplasm	0.989823	0
O94919	ENDOD1	Cytoplasm	0.988573	0
P46109	CRKL	Cytoplasm	0.988276	0
P51178	PLCD1	Cytoplasm	0.987702	0
Q709C8	VPS13C	Cytoplasm	0.987398	0
O14907	TAX1BP3	Cytoplasm	0.987367	0
O76003	GLRX3	Cytoplasm	0.986157	1
P35754	GLRX	Cytoplasm	0.98596	0
Q13671	RIN1	Cytoplasm	0.984852	1
P40121	CAPG	Cytoplasm	0.982647	0
O60669	SLC16A7	Cytoplasm	0.981559	0
Q14195	DPYSL3	Cytoplasm	0.980851	0
Q7L5N1	COPS6	Cytoplasm	0.980436	0
Q9NSD9	FARSB	Cytoplasm	0.979037	1
O43583	DENR	Cytoplasm	0.978323	0
Q9UHV9	PFDN2	Cytoplasm	0.977619	0
P06454	PTMA	Cytoplasm	0.976986	0
P60983	GMFB	Cytoplasm	0.976889	0
Q13177	PAK2	Cytoplasm	0.973619	0
P84085	ARF5	Cytoplasm	0.973148	0
O95394	PGM3	Cytoplasm	0.972951	0
P14550	AKR1A1	Cytoplasm	0.972831	0
P30520	ADSS	Cytoplasm	0.972197	0
Q14376	GALE	Cytoplasm	0.971825	0
Q92859	NEO1	Cytoplasm	0.971775	0
Q99829	CPNE1	Cytoplasm	0.971164	0
P53041	PPP5C	Cytoplasm	0.970152	0
O43847	NRDC	Cytoplasm	0.970058	0
Q13228	SELENBP1	Cytoplasm	0.969498	0
Q9Y3A5	SBDS	Cytoplasm	0.969336	0
Q86SK9	SCD5	Cytoplasm	0.967733	0
P61086	UBE2K	Cytoplasm	0.967732	0
Q969M7	UBE2F	Cytoplasm	0.967707	0
P05198	EIF2S1	Cytoplasm	0.967672	0
Q99536	VAT1	Cytoplasm	0.964923	0
P16333	NCK1	Cytoplasm	0.964447	0
P31689	DNAJA1	Cytoplasm	0.964334	0
O75534	CSDE1	Cytoplasm	0.964129	0
P41567	EIF1	Cytoplasm	0.963888	0
Q13442	PDAP1	Cytoplasm	0.963765	0
Q9BZ67	FRMD8	Cytoplasm	0.962912	0
P17252	PRKCA	Cytoplasm	0.962372	0
O75351	VPS4B	Cytoplasm	0.962184	0
Q13526	PIN1	Cytoplasm	0.961596	0
Q8TEW0	PARD3	Cytoplasm	0.961441	0
Q12974	PTP4A2	Cytoplasm	0.961423	0
A0AVT1	UBA6	Cytoplasm	0.959722	0
Q15642	TRIP10	Cytoplasm	0.958916	0
P09960	LTA4H	Cytoplasm	0.958018	0
O00232	PSMD12	Cytoplasm	0.956997	0
Q9P2J5	LARS	Cytoplasm	0.955697	1
O00244	ATOX1	Cytoplasm	0.954348	0
Q15102	PAFAH1B3	Cytoplasm	0.953806	1
O00303	EIF3F	Cytoplasm	0.953079	1
P19474	TRIM21	Cytoplasm	0.95261	0
Q15056	EIF4H	Cytoplasm	0.952235	1
Q99613	EIF3C	Cytoplasm	0.951652	0
O14737	PDCD5	Cytoplasm	0.950375	0
Q9H2G2	SLK	Cytoplasm	0.950172	0
Q96FW1	OTUB1	Cytoplasm	0.949578	0
P05161	ISG15	Cytoplasm	0.949061	0
Q13131	PRKAA1	Cytoplasm	0.947374	0
Q99471	PFDN5	Cytoplasm	0.946536	0
Q9HAC8	UBTD1	Cytoplasm	0.945562	0
O00764	PDXK	Cytoplasm	0.945424	0
P60228	EIF3E	Cytoplasm	0.943867	0
Q6P2E9	EDC4	Cytoplasm	0.943822	0
P63098	PPP3R1	Cytoplasm	0.94238	0
Q53FA7	TP53I3	Cytoplasm	0.942244	0
P48507	GCLM	Cytoplasm	0.939869	0
Q460N5	PARP14	Cytoplasm	0.938518	0
O00487	PSMD14	Cytoplasm	0.936725	0
Q13126	MTAP	Cytoplasm	0.936015	1
O60493	SNX3	Cytoplasm	0.933076	0
Q15042	RAB3GAP1	Cytoplasm	0.926193	0
Q9HCE0	EPG5	Cytoplasm	0.925691	0
Q8WVM8	SCFD1	Cytoplasm	0.92569	0
P04424	ASL	Cytoplasm	0.922354	0
Q9UQN3	CHMP2B	Cytoplasm	0.921183	0
P52888	THOP1	Cytoplasm	0.912077	0
Q9BY32	ITPA	Cytoplasm	0.911284	0
P25685	DNAJB1	Cytoplasm	0.909231	0
Q9GZQ8	MAP1LC3B	Cytoplasm	0.906227	0
P31323	PRKAR2B	Cytoplasm	0.90591	0
Q8IVM0	CCDC50	Cytoplasm	0.901787	0
P46937	YAP1	Cytoplasm	0.901307	0
Q99460	PSMD1	Cytoplasm	0.897381	0
Q01469	FABP5	Cytoplasm	0.8958	0
P53621	COPA	Cytoplasm	0.895685	0
Q9P2R3	ANKFY1	Cytoplasm	0.895407	0
P30740	SERPINB1	Cytoplasm	0.89464	0
Q7L576	CYFIP1	Cytoplasm	0.894582	0
P22059	OSBP	Cytoplasm	0.893991	0
P48556	PSMD8	Cytoplasm	0.893896	0
Q9NQ66	PLCB1	Cytoplasm	0.890605	0
Q8IYT4	KATNAL2	Cytoplasm	0.890514	1
Q9NVZ3	NECAP2	Cytoplasm	0.886515	0
P54920	NAPA	Cytoplasm	0.88646	0
Q5SW79	CEP170	Cytoplasm	0.882205	1
Q9H3Q1	CDC42EP4	Cytoplasm	0.876092	0
P32455	GBP1	Cytoplasm	0.875918	0
Q9UIJ5	ZDHHC2	Cytoplasm	0.868341	0
Q9H269	VPS16	Cytoplasm	0.867293	0
P58546	MTPN	Cytoplasm	0.858615	0
O43237	DYNC1LI2	Cytoplasm	0.857873	1
Q8IWW6	ARHGAP12	Cytoplasm	0.857144	0
Q8N556	AFAP1	Cytoplasm	0.856812	1
O43865	AHCYL1	Cytoplasm	0.856556	0
P55196	MLLT4	Cytoplasm	0.856026	0
Q53GA4	PHLDA2	Cytoplasm	0.852713	1
P68032	ACTC1	Cytoplasm	0.851289	0
P51784	USP11	Cytoplasm	0.851047	0
Q8N9N7	LRRC57	Cytoplasm	0.849279	0
Q9H3F6	KCTD10	Cytoplasm	0.846627	1
P04264	KRT1	Cytoplasm	0.838269	0
P62191	PSMC1	Cytoplasm	0.831055	0
Q99755	PIP5K1A	Cytoplasm	0.830035	1
P61163	ACTR1A	Cytoplasm	0.827342	0
O94855	SEC24D	Cytoplasm	0.824803	0
Q5VW32	BROX	Cytoplasm	0.824466	0
O60291	MGRN1	Cytoplasm	0.822545	0
Q9C0B5	ZDHHC5	Cytoplasm	0.820926	0
O43617	TRAPPC3	Cytoplasm	0.820458	0
P47813	EIF1AX	Cytoplasm	0.819255	0
P21281	ATP6V1B2	Cytoplasm	0.818242	0
Q14315	FLNC	Cytoplasm	0.817288	0
O14558	HSPB6	Cytoplasm	0.813445	0
Q96T83	SLC9A7	Cytoplasm	0.810587	0
P27448	MARK3	Cytoplasm	0.807235	0
P61960	UFM1	Cytoplasm	0.806738	0
P62753	RPS6	Cytoplasm	0.801261	0
P49354	FNTA	Cytoplasm	0.798671	0
Q13530	SERINC3	Cytoplasm	0.795256	0
Q9NVD7	PARVA	Cytoplasm	0.793796	0
Q08379	GOLGA2	Cytoplasm	0.79061	0
Q9Y5K8	ATP6V1D	Cytoplasm	0.790408	0
Q9H7F0	ATP13A3	Cytoplasm	0.788581	0
P35527	KRT9	Cytoplasm	0.782195	0
P25686	DNAJB2	Cytoplasm	0.781462	0
Q68EM7	ARHGAP17	Cytoplasm	0.776432	0
Q9H939	PSTPIP2	Cytoplasm	0.77485	0
Q9Y6G9	DYNC1LI1	Cytoplasm	0.767794	1
P07814	EPRS	Cytoplasm	0.765486	1
O43242	PSMD3	Cytoplasm	0.760067	0
P84098	RPL19	Cytoplasm	0.755291	0
O00425	IGF2BP3	Cytoplasm	0.749079	0
P50583	NUDT2	Cytoplasm	0.745245	0
Q9UQ13	SHOC2	Cytoplasm	0.736462	0
Q9UL26	RAB22A	Cytoplasm	0.733207	0
Q9H3U1	UNC45A	Cytoplasm	0.731592	0
O00192	ARVCF	Cytoplasm	0.729751	0
Q9Y5X1	SNX9	Cytoplasm	0.72925	0
Q16799	RTN1	Cytoplasm	0.728015	0
Q96Q45	TMEM237	Cytoplasm	0.723703	0
Q15274	QPRT	Cytoplasm	0.723398	0
P38606	ATP6V1A	Cytoplasm	0.723065	0
Q9Y5M8	SRPRB	ER	4.8902	1
Q9Y320	TMX2	ER	4.88313	0
Q8N766	EMC1	ER	4.88011	0
Q99442	SEC62	ER	4.87432	0
Q9HD20	ATP13A1	ER	4.87099	1
Q9BTV4	TMEM43	ER	4.86887	0
P67812	SEC11A	ER	4.85925	1
Q15165	PON2	ER	4.85916	0
Q96AG4	LRRC59	ER	4.84568	0
Q9NPA0	EMC7	ER	4.84486	0
P11047	LAMC1	ER	4.83955	0
Q6UXH1	CRELD2	ER	4.83416	1
Q9BVC6	TMEM109	ER	4.8319	0
Q96DZ1	ERLEC1	ER	4.82905	1
O76024	WFS1	ER	4.82812	1
Q7Z2K6	ERMP1	ER	4.82733	0
Q9BU23	LMF2	ER	4.82432	0
Q9BV81	EMC6	ER	4.81864	0
O95302	FKBP9	ER	4.8148	1
Q9HDC9	APMAP	ER	4.81076	0
Q8NBS9	TXNDC5	ER	4.80812	1
P14625	HSP90B1	ER	4.80689	1
O00469	PLOD2	ER	4.80522	0
Q13162	PRDX4	ER	4.79712	0
P17066	HSPA6	ER	4.79568	0
P13667	PDIA4	ER	4.79341	1
Q8TCJ2	STT3B	ER	4.78858	1
Q969N2	PIGT	ER	4.78753	1
Q14257	RCN2	ER	4.78385	1
Q9H0U3	MAGT1	ER	4.78379	0
P07237	P4HB	ER	4.78145	0
P62906	RPL10A	ER	4.77719	0
Q12797	ASPH	ER	4.77616	1
Q8IVL5	P3H2	ER	4.77453	0
Q8N129	CNPY4	ER	4.7712	0
P60468	SEC61B	ER	4.77054	0
P11021	HSPA5	ER	4.7705	1
P13674	P13674-2	ER	4.76931	0
Q15006	EMC2	ER	4.76439	0
Q96A33	CCDC47	ER	4.76432	0
Q9UGP8	SEC63	ER	4.76099	1
P14314	PRKCSH	ER	4.75829	1
P61353	RPL27	ER	4.75122	0
Q07020	RPL18	ER	4.75003	0
Q15084	PDIA6	ER	4.74693	1
Q32P28	P3H1	ER	4.7465	0
Q14165	MLEC	ER	4.74252	1
Q13217	DNAJC3	ER	4.74121	1
Q13724	MOGS	ER	4.74086	1
Q92626	PXDN	ER	4.73798	0
Q9BWS9	CHID1	ER	4.73627	0
Q9Y4L1	HYOU1	ER	4.73459	1
Q9Y2G5	POFUT2	ER	4.72807	1
P39656	DDOST	ER	4.72101	0
Q9Y4P3	TBL2	ER	4.71523	0
P23284	PPIB	ER	4.71145	1
P30050	RPL12	ER	4.70848	0
P05388	RPLP0	ER	4.70762	0
P04843	RPN1	ER	4.70742	0
Q96AY3	FKBP10	ER	4.70355	1
P05387	RPLP2	ER	4.70131	0
Q15005	SPCS2	ER	4.69877	0
P62917	RPL8	ER	4.69358	0
P50454	SERPINH1	ER	4.68969	1
Q9NYU2	UGGT1	ER	4.67854	1
Q9Y3U8	RPL36	ER	4.67583	0
P04844	RPN2	ER	4.66563	1
P61313	RPL15	ER	4.66194	0
Q7Z4H8	KDELC2	ER	4.66105	1
P61619	SEC61A1	ER	4.65338	0
P27797	CALR	ER	4.65267	1
Q9Y2B0	CNPY2	ER	4.6477	0
Q9Y394	DHRS7	ER	4.63811	0
P07942	LAMB1	ER	4.63579	0
P18124	RPL7	ER	4.63156	0
Q6PIU2	NCEH1	ER	4.63115	1
P49207	RPL34	ER	4.62457	0
A0FGR8	ESYT2	ER	4.6216	0
Q16850	CYP51A1	ER	4.62074	1
Q02543	RPL18A	ER	4.61811	0
Q9UBV2	SEL1L	ER	4.60687	1
Q5JRA6	MIA3	ER	4.58847	1
Q02878	RPL6	ER	4.58691	0
P30101	PDIA3	ER	4.58463	1
Q9NYL4	FKBP11	ER	4.5814	0
Q9UMX5	NENF	ER	4.53674	0
P62424	RPL7A	ER	4.48312	0
P48449	LSS	ER	4.46753	0
Q8WWX9	SELM	ER	4.45817	0
Q9P2X0	DPM3	ER	4.44591	0
P50914	RPL14	ER	4.43449	0
Q6UW68	TMEM205	ER	4.31072	0
P61009	SPCS3	ER	3.92698	0
Q9BRR6	ADPGK	ER	3.9131	0
Q8NBJ5	COLGALT1	ER	3.89077	0
Q8TED1	GPX8	ER	3.88054	0
O43402	EMC8	ER	3.8779	0
P12111	COL6A3	ER	3.87385	0
Q5UCC4	EMC10	ER	3.87288	0
Q6NUM9	RETSAT	ER	3.87186	1
Q8IVL6	P3H3	ER	3.85668	1
Q86UP2	KTN1	ER	3.84919	0
Q969V3	NCLN	ER	3.83053	0
P12110	COL6A2	ER	3.82304	0
P61803	DAD1	ER	3.82093	0
P10620	MGST1	ER	3.81883	0
Q9H488	POFUT1	ER	3.81211	0
Q53EP0	FNDC3B	ER	3.80531	0
Q02809	PLOD1	ER	3.80414	0
Q53GQ0	HSD17B12	ER	3.79447	1
O15460	P4HA2	ER	3.79087	1
O60568	PLOD3	ER	3.79062	0
Q99715	COL12A1	ER	3.7877	0
Q8IXB1	DNAJC10	ER	3.78456	1
O00264	PGRMC1	ER	3.78413	0
Q96HE7	ERO1A	ER	3.77428	1
Q86TM6	SYVN1	ER	3.77292	0
O75718	CRTAP	ER	3.76444	0
Q9NZ08	ERAP1	ER	3.7624	1
Q14554	PDIA5	ER	3.76198	1
O60762	DPM1	ER	3.75936	0
Q96JJ7	TMX3	ER	3.75021	1
Q14696	MESDC2	ER	3.73879	0
P51571	SSR4	ER	3.73877	0
O95479	H6PD	ER	3.73838	0
P02461	COL3A1	ER	3.73815	0
P35610	SOAT1	ER	3.73123	0
Q9UNL2	SSR3	ER	3.72742	0
O15173	PGRMC2	ER	3.72593	0
O43852	O43852-2	ER	3.72043	0
Q9UBS4	DNAJB11	ER	3.71917	1
Q15035	TRAM2	ER	3.71275	0
Q96CG8	CTHRC1	ER	3.68172	0
P23219	PTGS1	ER	3.67154	0
Q16363	LAMA4	ER	3.66977	0
P62888	RPL30	ER	3.64492	0
P35268	RPL22	ER	3.63454	0
Q96N66	MBOAT7	ER	3.62274	0
P27824	CANX	ER	3.60379	0
Q9NZ01	TECR	ER	3.5986	0
Q8NBJ7	SUMF2	ER	3.59558	0
Q8NC56	LEMD2	ER	3.58807	0
Q96G23	CERS2	ER	3.55987	0
P12956	XRCC6	ER	3.54984	0
P30533	LRPAP1	ER	3.536	0
P16615	ATP2A2	ER	3.53161	0
O95573	ACSL3	ER	3.5225	0
Q96JB5	CDK5RAP3	ER	3.52108	0
P21964	COMT	ER	3.51619	0
Q15293	RCN1	ER	3.50725	1
P62899	RPL31	ER	3.47251	0
Q8N2K0	ABHD12	ER	3.4456	0
Q9BT22	ALG1	ER	3.40259	0
P00167	CYB5A	ER	3.29872	0
Q7Z406	MYH14	ER	3.29676	0
Q5EB52	MEST	ER	2.94939	0
Q13586	STIM1	ER	2.94595	0
Q6NUQ4	TMEM214	ER	2.93584	1
Q9HCU5	PREB	ER	2.93379	0
Q92791	P3H4	ER	2.93188	0
P12109	COL6A1	ER	2.92803	0
P18077	RPL35A	ER	2.92588	0
P08240	SRPRA	ER	2.91062	0
P35555	FBN1	ER	2.90383	0
Q15392	DHCR24	ER	2.90198	0
Q96HY6	DDRGK1	ER	2.89539	0
Q9Y6C2	EMILIN1	ER	2.8901	0
Q14697	GANAB	ER	2.87821	0
Q9H490	PIGU	ER	2.86348	1
Q6ZXV5	TMTC3	ER	2.86292	0
O15121	DEGS1	ER	2.86004	0
Q15629	TRAM1	ER	2.85259	0
Q9P035	HACD3	ER	2.84647	0
O95864	FADS2	ER	2.84274	0
Q96S52	PIGS	ER	2.82122	0
Q9GZX9	TWSG1	ER	2.82087	0
O96005	CLPTM1	ER	2.81192	0
P78357	CNTNAP1	ER	2.80033	0
O14672	ADAM10	ER	2.79375	0
Q9NXH8	TOR4A	ER	2.78937	0
P55145	MANF	ER	2.75378	0
P24557	TBXAS1	ER	2.70576	0
Q06136	KDSR	ER	2.68891	0
Q9BZF1	OSBPL8	ER	2.66886	0
Q9Y680	FKBP7	ER	2.66553	1
Q9BQB6	VKORC1	ER	2.65928	0
Q8NF37	LPCAT1	ER	2.64969	0
O43852	CALU	ER	2.63271	0
P62913	RPL11	ER	2.53628	0
Q03518	TAP1	ER	2.50048	0
Q9Y2H6	FNDC3A	ER	1.97307	0
Q9NXW2	DNAJB12	ER	1.96771	0
Q9UBM7	DHCR7	ER	1.95233	0
P38435	GGCX	ER	1.94969	0
P05997	COL5A2	ER	1.94734	0
P02649	APOE	ER	1.94562	0
P37059	HSD17B2	ER	1.9406	0
Q6P1M0	SLC27A4	ER	1.93642	0
Q9UNW1	MINPP1	ER	1.93486	1
Q9P0I2	EMC3	ER	1.92643	0
O75915	ARL6IP5	ER	1.92528	0
O95470	SGPL1	ER	1.9211	0
O15320	CTAGE5	ER	1.91756	0
P05386	RPLP1	ER	1.91244	0
Q13563	PKD2	ER	1.91138	0
Q16563	SYPL1	ER	1.90729	0
Q5BJF2	TMEM97	ER	1.89246	0
Q14393	GAS6	ER	1.87599	0
Q9NRP0	OSTC	ER	1.86841	0
Q5SWX8	ODR4	ER	1.85837	0
O95881	TXNDC12	ER	1.85783	1
P48651	PTDSS1	ER	1.85555	0
Q96SL4	GPX7	ER	1.85474	0
Q9H173	SIL1	ER	1.85378	1
O95816	BAG2	ER	1.84609	0
Q9NW15	ANO10	ER	1.84258	0
O00767	SCD	ER	1.84257	1
Q05707	COL14A1	ER	1.83083	0
P13010	XRCC5	ER	1.82003	0
Q14728	MFSD10	ER	1.81318	0
Q9BSJ8	ESYT1	ER	1.80947	0
Q9Y4K0	LOXL2	ER	1.80912	0
Q96D15	RCN3	ER	1.79892	0
O43292	GPAA1	ER	1.79888	0
O60488	ACSL4	ER	1.76279	0
Q96KA5	CLPTM1L	ER	1.74702	0
Q96HD1	CRELD1	ER	1.73006	0
O60613	SEP15'	ER	1.72971	1
Q9H0X9	OSBPL5	ER	1.67761	0
P16435	POR	ER	1.67726	0
Q15738	NSDHL	ER	1.64861	0
Q9BSH5	HDHD3	ER	1.23758	0
Q9Y426	C2CD2	ER	0.990743	0
P35556	FBN2	ER	0.990209	0
Q16610	ECM1	ER	0.990068	0
Q9NQG1	MANBAL	ER	0.989855	0
Q9NYU1	UGGT2	ER	0.989685	1
Q8N5K1	CISD2	ER	0.989214	0
O94874	UFL1	ER	0.989053	0
P55268	LAMB2	ER	0.988628	0
Q9Y673	ALG5	ER	0.988337	1
Q06481	APLP2	ER	0.988054	0
O14681	EI24	ER	0.987428	0
Q9NQ34	TMEM9B	ER	0.987244	0
P24821	TNC	ER	0.986066	0
Q9HCN8	SDF2L1	ER	0.985912	0
Q9H089	LSG1	ER	0.98563	0
Q9NUQ7	UFSP2	ER	0.985511	0
P39060	COL18A1	ER	0.984809	0
Q9H553	ALG2	ER	0.984317	0
Q9Y383	LUC7L2	ER	0.984216	0
Q5H8A4	PIGG	ER	0.981381	1
Q8WUY8	NAT14	ER	0.98079	0
Q96AE4	FUBP1	ER	0.977022	1
Q9P2E5	CHPF2	ER	0.976079	0
Q9H3H5	DPAGT1	ER	0.974797	0
Q9NZC3	GDE1	ER	0.971387	0
P01034	CST3	ER	0.970005	0
O15533	TAPBP	ER	0.967567	0
Q9NRZ7	AGPAT3	ER	0.965617	0
Q8TC12	RDH11	ER	0.964254	0
Q96HV5	TMEM41A	ER	0.962738	0
P09601	HMOX1	ER	0.953224	0
Q68CP4	HGSNAT	ER	0.948194	0
Q9BZQ6	EDEM3	ER	0.946819	1
Q5NDL2	EOGT	ER	0.946818	1
Q96H72	SLC39A13	ER	0.941603	0
Q9NZV5	SEPN1	ER	0.937351	1
Q6Y1H2	HACD2	ER	0.936113	1
Q86WA9	SLC26A11	ER	0.93537	0
Q99943	AGPAT1	ER	0.934918	1
Q5T4B2	CERCAM	ER	0.929716	1
Q9BTY2	FUCA2	ER	0.927647	0
P55769	SNU13	ER	0.925888	0
Q9P003	CNIH4	ER	0.919901	0
P37108	SRP14	ER	0.917965	0
Q7Z3B0	SMIM15	ER	0.914208	0
Q9HCE1	MOV10	ER	0.910317	0
Q9H1Z9	TSPAN10	ER	0.908646	0
O00748	CES2	ER	0.907838	1
Q8NBM8	PCYOX1L	ER	0.903002	0
O95870	ABHD16A	ER	0.895349	0
Q9BQE5	APOL2	ER	0.892729	0
P40189	IL6ST	ER	0.890783	0
P48723	HSPA13	ER	0.886034	0
Q9NTJ5	SACM1L	ER	0.884189	0
Q9Y2G8	DNAJC16	ER	0.880437	0
Q8N490	PNKD	ER	0.873867	0
Q86Y82	STX12	ER	0.86741	0
Q96BI3	APH1A	ER	0.863758	0
Q9BUP3	HTATIP2	ER	0.860462	0
Q6UW02	CYP20A1	ER	0.857917	0
Q93063	EXT2	ER	0.847754	0
Q92542	NCSTN	ER	0.84347	0
Q9H8H3	METTL7A	ER	0.836972	0
Q8NBL1	POGLUT1	ER	0.834768	1
P00736	C1R	ER	0.831405	0
Q9NY26	SLC39A1	ER	0.823914	0
Q58DX5	NAALADL2	ER	0.823245	0
Q6ZQQ6	WDR87	ER	0.818946	0
P51114	FXR1	ER	0.810415	0
P30519	HMOX2	ER	0.766118	0
P78527	PRKDC	ER	0.725311	1
P46779	RPL28	ER	0.689209	1
Q92520	FAM3C	Golgi	4.80402	0
Q9NX62	IMPAD1	Golgi	4.69281	1
Q99805	TM9SF2	Golgi	4.6121	0
Q92544	TM9SF4	Golgi	4.61005	0
Q8WVQ1	CANT1	Golgi	4.59487	0
Q92896	GLG1	Golgi	4.59049	1
Q10471	GALNT2	Golgi	4.53898	1
O15321	TM9SF1	Golgi	4.53676	0
Q9UKM7	MAN1B1	Golgi	4.49818	0
O60476	MAN1A2	Golgi	4.41563	0
Q9BRK5	SDF4	Golgi	4.27195	1
Q9HD45	TM9SF3	Golgi	3.78598	0
Q68CQ7	GLT8D1	Golgi	3.77435	0
Q96L58	B3GALT6	Golgi	3.74817	1
Q7Z7M9	GALNT5	Golgi	3.71231	1
Q5T7M9	FAM69A	Golgi	3.65502	0
P33908	MAN1A1	Golgi	3.57456	1
Q86SF2	GALNT7	Golgi	3.57368	1
Q11201	ST3GAL1	Golgi	2.84401	0
Q10472	GALNT1	Golgi	2.82523	0
Q8IYS2	KIAA2013	Golgi	2.79919	0
Q9BSR8	YIPF4	Golgi	2.79066	1
O95249	GOSR1	Golgi	2.75436	1
Q9NR34	MAN1C1	Golgi	2.64276	0
Q8NBZ7	UXS1	Golgi	2.54639	1
O94766	B3GAT3	Golgi	2.49507	1
P24390	KDELR1	Golgi	2.3928	0
Q9BQ49	SMIM7	Golgi	1.96284	0
Q9UL01	DSE	Golgi	1.87439	0
P20645	M6PR	Golgi	1.87025	0
Q9HC07	TMEM165	Golgi	1.86563	1
Q9GZM5	YIPF3	Golgi	1.85296	0
Q8NCL4	GALNT6	Golgi	1.78625	1
Q10469	MGAT2	Golgi	1.73323	0
Q9NRW7	VPS45	Golgi	1.64518	0
O00391	QSOX1	Golgi	1.56047	0
Q9UQ53	MGAT4B	Golgi	1.52469	1
Q9BTU6	PI4K2A	Golgi	1.45322	0
Q9UNK0	STX8	Golgi	1.42401	0
Q8WZA1	POMGNT1	Golgi	0.996809	0
P82094	TMF1	Golgi	0.944771	0
Q8NBJ4	GOLM1	Golgi	0.922993	1
Q9BYC5	FUT8	Golgi	0.911182	1
O94923	GLCE	Golgi	0.909989	1
O43934	MFSD11	Golgi	0.89879	0
Q8TBA6	GOLGA5	Golgi	0.890921	1
Q7LGA3	HS2ST1	Golgi	0.883085	1
Q9Y287	ITM2B	Golgi	0.866871	0
Q13795	ARFRP1	Golgi	0.841164	0
Q9P0T7	TMEM9	Golgi	0.838011	0
P39880	CUX1	Golgi	0.82561	0
P15291	B4GALT1	Golgi	0.811747	0
P55290	CDH13	Golgi	0.795525	0
Q8IY17	PNPLA6	Golgi	0.778849	0
Q93050	ATP6V0A1	Golgi	0.768266	0
P61970	NUTF2	Golgi	0.73591	0
Q13190	STX5	Golgi	0.730977	0
O94886	TMEM63A	Golgi	0.713088	0
P86791	CCZ1	Golgi	0.63499	0
P49755	TMED10	Golgi	0.630384	0
P42785	PRCP	Lysosome	4.51458	1
Q9UBR2	CTSZ	Lysosome	4.48359	1
P07339	CTSD	Lysosome	4.46988	1
P07602	PSAP	Lysosome	4.38845	1
P07686	HEXB	Lysosome	4.36343	1
O75503	CLN5	Lysosome	4.34644	1
Q9UHL4	DPP7	Lysosome	4.31456	0
Q92820	GGH	Lysosome	4.28691	1
Q8NHP8	PLBD2	Lysosome	4.27589	1
Q9HB40	SCPEP1	Lysosome	4.26298	0
P10253	GAA	Lysosome	4.25333	1
O00754	MAN2B1	Lysosome	4.23598	1
P34059	GALNS	Lysosome	4.22629	0
P17050	NAGA	Lysosome	4.21331	1
P15586	GNS	Lysosome	4.20375	1
Q92484	SMPDL3A	Lysosome	4.20139	0
O00584	RNASET2	Lysosome	4.19808	1
P28799	GRN	Lysosome	4.19411	0
Q01459	CTBS	Lysosome	4.18279	1
P15289	ARSA	Lysosome	4.14059	0
P17900	GM2A	Lysosome	4.08053	1
Q9Y2E5	MAN2B2	Lysosome	3.98869	0
P50897	PPT1	Lysosome	3.92348	0
P06865	HEXA	Lysosome	3.67436	1
P10619	CTSA	Lysosome	3.66478	0
P07858	CTSB	Lysosome	3.653	0
P17405	SMPD1	Lysosome	3.60884	0
P53634	CTSC	Lysosome	3.56435	0
P16278	GLB1	Lysosome	3.4685	0
P51688	SGSH	Lysosome	3.45454	1
O00115	DNASE2	Lysosome	3.43707	1
P20933	AGA	Lysosome	3.41162	1
Q8NCC3	PLA2G15	Lysosome	3.39489	0
Q8IV08	PLD3	Lysosome	3.38256	0
Q9HAT2	SIAE	Lysosome	3.32128	1
P07996	THBS1	Lysosome	3.22426	0
Q14956	GPNMB	Lysosome	3.06546	0
P07093	SERPINE2	Lysosome	2.64142	0
P54803	GALC	Lysosome	2.61299	0
Q9Y646	CPQ	Lysosome	2.5797	0
Q13510	ASAH1	Lysosome	2.57193	1
P02792	FTL	Lysosome	2.45048	0
P38571	LIPA	Lysosome	2.35849	0
P51798	CLCN7	Lysosome	2.22799	0
Q9NVJ2	ARL8B	Lysosome	2.14183	0
P11717	IGF2R	Lysosome	2.01576	0
P04062	GBA	Lysosome	1.81072	1
Q8WUJ3	CEMIP	Lysosome	1.55094	0
Q14697	Q14697-2	Lysosome	1.47348	0
P49257	LMAN1	Lysosome	1.24437	0
P27658	COL8A1	Lysosome	0.985647	0
P43235	CTSK	Lysosome	0.900157	0
P23142	FBLN1	Lysosome	0.886136	0
O14656	TOR1A	Lysosome	0.869558	0
Q9BQD3	KXD1	Lysosome	0.867901	0
Q8NFQ8	TOR1AIP2	Lysosome	0.859712	0
Q8WXF7	ATL1	Lysosome	0.849007	0
O43504	LAMTOR5	Lysosome	0.847431	0
O15258	RER1	Lysosome	0.836527	0
Q9GZU1	MCOLN1	Lysosome	0.825353	0
Q96K19	RNF170	Lysosome	0.824876	0
Q7L1V2	MON1B	Lysosome	0.822526	0
O75477	ERLIN1	Lysosome	0.818541	0
O95159	ZFPL1	Lysosome	0.817916	0
Q96DM3	C18orf8	Lysosome	0.795593	0
Q9BT67	NDFIP1	Lysosome	0.767579	0
Q5BJH7	YIF1B	Lysosome	0.758946	0
O14657	TOR1B	Lysosome	0.739279	0
Q96AA3	RFT1	Lysosome	0.727034	0
Q8TAD4	SLC30A5	Lysosome	0.715972	0
Q9BS26	ERP44	Lysosome	0.709784	0
O60565	GREM1	Lysosome	0.709175	0
Q6UW56	ATRAID	Lysosome	0.694412	0
Q9BVK6	TMED9	Lysosome	0.658335	0
Q12841	FSTL1	Lysosome	0.640696	0
Q6UX71	PLXDC2	Lysosome	0.621404	0
Q9H0V9	LMAN2L	Lysosome	0.616931	0
Q8NBN3	TMEM87A	Lysosome	0.60563	0
P80303	NUCB2	Lysosome	0.506136	0
P16035	TIMP2	Lysosome	0.505077	0
Q9UHW9	SLC12A6	Lysosome	0.460533	0
P01130	LDLR	Lysosome	0.393228	0
P54819	AK2	Mitochondria	4.90676	0
Q96DB5	RMDN1	Mitochondria	4.89706	0
P30405	PPIF	Mitochondria	4.89614	1
P48735	IDH2	Mitochondria	4.89351	0
P34897	SHMT2	Mitochondria	4.89231	0
P50213	IDH3A	Mitochondria	4.89125	0
Q9P2R7	SUCLA2	Mitochondria	4.89113	0
Q16822	PCK2	Mitochondria	4.88971	1
Q9HAV7	GRPEL1	Mitochondria	4.88898	0
Q96CM8	ACSF2	Mitochondria	4.88794	1
Q6NVY1	HIBCH	Mitochondria	4.88707	1
O43615	TIMM44	Mitochondria	4.886	0
Q6UB35	MTHFD1L	Mitochondria	4.88595	1
Q16740	CLPP	Mitochondria	4.88552	1
Q12849	GRSF1	Mitochondria	4.88519	0
P07954	FH	Mitochondria	4.88512	0
Q96I99	SUCLG2	Mitochondria	4.88462	0
P11182	DBT	Mitochondria	4.88437	0
Q3SY69	ALDH1L2	Mitochondria	4.88432	0
P82675	MRPS5	Mitochondria	4.88332	0
Q02252	ALDH6A1	Mitochondria	4.88321	0
Q96E11	MRRF	Mitochondria	4.88272	1
Q969Z0	TBRG4	Mitochondria	4.8816	0
P30042	C21orf33	Mitochondria	4.88155	1
Q9NR28	DIABLO	Mitochondria	4.88141	1
P30084	ECHS1	Mitochondria	4.88126	0
Q9Y291	MRPS33	Mitochondria	4.88113	1
Q8NCN5	PDPR	Mitochondria	4.88103	1
Q9UIJ7	AK3	Mitochondria	4.88095	1
P11310	ACADM	Mitochondria	4.88068	0
Q16836	HADH	Mitochondria	4.8806	0
P30038	ALDH4A1	Mitochondria	4.87984	0
P42704	LRPPRC	Mitochondria	4.87975	0
Q9Y2Z4	YARS2	Mitochondria	4.87973	1
O95831	AIFM1	Mitochondria	4.87968	0
P43897	TSFM	Mitochondria	4.87947	0
Q00059	TFAM	Mitochondria	4.8793	0
Q92552	MRPS27	Mitochondria	4.87916	0
Q5JRX3	PITRM1	Mitochondria	4.87823	1
P82921	MRPS21	Mitochondria	4.8782	0
Q8IYB8	SUPV3L1	Mitochondria	4.87814	0
Q5JPH6	EARS2	Mitochondria	4.87796	1
P49590	HARS2	Mitochondria	4.87793	1
P61604	HSPE1	Mitochondria	4.87749	0
P40926	MDH2	Mitochondria	4.87735	0
Q9NSE4	IARS2	Mitochondria	4.87729	1
Q9BZE1	MRPL37	Mitochondria	4.87727	0
P05091	ALDH2	Mitochondria	4.87664	1
P38646	HSPA9	Mitochondria	4.8759	0
O75390	CS	Mitochondria	4.87538	0
P11177	PDHB	Mitochondria	4.87525	0
P42126	ECI1	Mitochondria	4.87454	0
P82933	MRPS9	Mitochondria	4.87426	0
Q9BPX6	MICU1	Mitochondria	4.87396	0
Q9NQH7	XPNPEP3	Mitochondria	4.87335	0
Q6PI48	DARS2	Mitochondria	4.87283	1
Q8N983	MRPL43	Mitochondria	4.87273	1
P82650	MRPS22	Mitochondria	4.87192	0
P10515	DLAT	Mitochondria	4.87166	0
Q16698	DECR1	Mitochondria	4.87162	0
P13995	MTHFD2	Mitochondria	4.87149	0
P56181	P56181-2	Mitochondria	4.87092	0
P54886	ALDH18A1	Mitochondria	4.87057	0
Q9BVV7	TIMM21	Mitochondria	4.87039	1
P22830	FECH	Mitochondria	4.86981	0
Q9P0J1	PDP1	Mitochondria	4.86902	1
Q9NYK5	MRPL39	Mitochondria	4.86902	0
Q8N183	NDUFAF2	Mitochondria	4.86899	1
P00505	GOT2	Mitochondria	4.86891	0
Q04837	SSBP1	Mitochondria	4.86875	1
Q8TCC3	MRPL30	Mitochondria	4.8686	1
O95169	NDUFB8	Mitochondria	4.86841	0
P05166	PCCB	Mitochondria	4.86824	1
Q9HA77	CARS2	Mitochondria	4.8681	1
P53701	HCCS	Mitochondria	4.86764	1
O75746	SLC25A12	Mitochondria	4.86738	1
Q99797	MIPEP	Mitochondria	4.86705	0
Q9H7Z7	PTGES2	Mitochondria	4.86701	0
Q9Y676	MRPS18B	Mitochondria	4.86672	1
Q5T160	RARS2	Mitochondria	4.8658	1
P49411	TUFM	Mitochondria	4.86579	0
P83111	LACTB	Mitochondria	4.86573	1
P26440	IVD	Mitochondria	4.8645	0
O43837	IDH3B	Mitochondria	4.86395	0
P23368	ME2	Mitochondria	4.86371	0
P55084	HADHB	Mitochondria	4.86349	1
Q9H845	ACAD9	Mitochondria	4.86293	1
P05165	PCCA	Mitochondria	4.86268	1
O95202	LETM1	Mitochondria	4.86262	1
P30049	ATP5D	Mitochondria	4.86169	1
P36551	CPOX	Mitochondria	4.86168	0
P23786	CPT2	Mitochondria	4.86168	0
Q9BYD6	MRPL1	Mitochondria	4.86151	1
Q9Y3D9	MRPS23	Mitochondria	4.86151	0
P51398	DAP3	Mitochondria	4.8611	1
P09622	DLD	Mitochondria	4.86093	0
P62072	TIMM10	Mitochondria	4.86088	1
Q9BRQ6	CHCHD6	Mitochondria	4.86038	1
P30044	PRDX5	Mitochondria	4.85999	0
Q9NVH1	DNAJC11	Mitochondria	4.85932	0
Q9UII2	ATPIF1	Mitochondria	4.85922	1
Q5XKP0	MIC13	Mitochondria	4.85911	0
P42765	ACAA2	Mitochondria	4.85844	1
Q9P032	NDUFAF4	Mitochondria	4.85829	1
Q9Y276	BCS1L	Mitochondria	4.85805	1
E9PQ53	NDUFC2-KCTD14	Mitochondria	4.8579	0
P09669	COX6C	Mitochondria	4.85741	0
P35232	PHB	Mitochondria	4.85709	1
P08559	PDHA1	Mitochondria	4.85608	0
Q9H9B4	SFXN1	Mitochondria	4.85607	1
P10606	COX5B	Mitochondria	4.85603	0
P36957	DLST	Mitochondria	4.85585	0
Q9Y6M9	NDUFB9	Mitochondria	4.85483	0
Q6NUK1	SLC25A24	Mitochondria	4.8547	1
P40939	HADHA	Mitochondria	4.85449	1
P09001	MRPL3	Mitochondria	4.85441	0
Q9HCC0	MCCC2	Mitochondria	4.8542	1
Q9H936	SLC25A22	Mitochondria	4.85407	1
P48047	ATP5O	Mitochondria	4.85386	1
O96000	NDUFB10	Mitochondria	4.8535	0
Q9Y5J7	TIMM9	Mitochondria	4.85313	1
O43676	NDUFB3	Mitochondria	4.85169	0
Q13423	NNT	Mitochondria	4.851	1
Q86WA6	BPHL	Mitochondria	4.84976	0
Q9Y4W6	AFG3L2	Mitochondria	4.84968	1
Q9BYD1	MRPL13	Mitochondria	4.8481	0
O95299	NDUFA10	Mitochondria	4.84788	0
Q8TAE8	GADD45GIP1	Mitochondria	4.84741	0
Q53H12	AGK	Mitochondria	4.84733	1
P13073	COX4I1	Mitochondria	4.84674	1
P20674	COX5A	Mitochondria	4.84623	0
P28331	NDUFS1	Mitochondria	4.84619	0
O75380	NDUFS6	Mitochondria	4.84608	0
Q9BWM7	SFXN3	Mitochondria	4.84474	1
Q15526	SURF1	Mitochondria	4.84104	0
P10109	FDX1	Mitochondria	4.84002	1
O75438	NDUFB1	Mitochondria	4.8392	0
O95139	NDUFB6	Mitochondria	4.83897	0
P14854	COX6B1	Mitochondria	4.83864	1
P43155	CRAT	Mitochondria	4.83852	0
Q9Y2C4	EXOG	Mitochondria	4.83767	0
Q9NVI7	ATAD3A	Mitochondria	4.83683	0
P21912	SDHB	Mitochondria	4.83623	0
O75306	NDUFS2	Mitochondria	4.83551	0
Q16134	ETFDH	Mitochondria	4.83398	0
O43678	NDUFA2	Mitochondria	4.8291	0
P43304	GPD2	Mitochondria	4.82722	0
P17568	NDUFB7	Mitochondria	4.82108	1
P00403	MT-CO2	Mitochondria	4.80031	0
Q9GZY8	MFF	Mitochondria	4.37628	0
Q9Y5J9	TIMM8B	Mitochondria	3.93245	1
Q96C01	FAM136A	Mitochondria	3.92745	1
Q5JTJ3	COA6	Mitochondria	3.92608	0
O76031	CLPX	Mitochondria	3.91628	0
O60220	TIMM8A	Mitochondria	3.91326	1
Q96TA2	YME1L1	Mitochondria	3.91216	0
P51553	IDH3G	Mitochondria	3.91138	0
Q9Y3B7	MRPL11	Mitochondria	3.90951	1
Q9UJS0	SLC25A13	Mitochondria	3.90901	1
O75439	PMPCB	Mitochondria	3.90878	1
Q9NX14	NDUFB11	Mitochondria	3.90736	1
Q9Y5L4	TIMM13	Mitochondria	3.90685	1
P23434	GCSH	Mitochondria	3.90627	0
Q99714	HSD17B10	Mitochondria	3.90512	1
Q9UMS0	NFU1	Mitochondria	3.90447	0
P56556	NDUFA6	Mitochondria	3.90379	0
Q3ZCQ8	TIMM50	Mitochondria	3.90355	1
P22033	MUT	Mitochondria	3.90302	0
P30837	ALDH1B1	Mitochondria	3.90187	0
P55809	OXCT1	Mitochondria	3.9014	0
P36776	LONP1	Mitochondria	3.90078	1
P30048	PRDX3	Mitochondria	3.90072	0
P82914	MRPS15	Mitochondria	3.90071	1
Q9H2U2	PPA2	Mitochondria	3.90064	1
P82930	MRPS34	Mitochondria	3.90022	0
Q99798	ACO2	Mitochondria	3.90012	1
P49753	ACOT2	Mitochondria	3.89979	1
Q96C36	PYCR2	Mitochondria	3.8991	0
Q7L0Y3	TRMT10C	Mitochondria	3.899	1
P25705	ATP5A1	Mitochondria	3.89801	1
Q9NRX2	MRPL17	Mitochondria	3.89796	1
Q9Y305	ACOT9	Mitochondria	3.89778	1
P38117	ETFB	Mitochondria	3.8962	0
Q96DV4	MRPL38	Mitochondria	3.89616	0
P80404	ABAT	Mitochondria	3.8961	0
Q9NVS2	MRPS18A	Mitochondria	3.89546	1
Q8TCS8	PNPT1	Mitochondria	3.89534	0
Q86SX6	GLRX5	Mitochondria	3.89519	1
Q9NPJ3	ACOT13	Mitochondria	3.89397	0
Q5JTZ9	AARS2	Mitochondria	3.89309	1
Q15070	OXA1L	Mitochondria	3.8916	1
Q9Y2S7	POLDIP2	Mitochondria	3.89159	0
Q16595	FXN	Mitochondria	3.89153	0
Q6P1X6	C8orf82	Mitochondria	3.89079	0
Q10713	PMPCA	Mitochondria	3.89051	1
Q8TB22	SPATA20	Mitochondria	3.88972	0
Q16762	TST	Mitochondria	3.88967	0
O94826	TOMM70A	Mitochondria	3.88962	1
Q16795	NDUFA9	Mitochondria	3.88914	0
P49419	ALDH7A1	Mitochondria	3.88908	0
Q96A35	MRPL24	Mitochondria	3.88883	1
P08574	CYC1	Mitochondria	3.88856	0
Q14197	ICT1	Mitochondria	3.88844	1
Q96AG3	SLC25A46	Mitochondria	3.88835	0
Q9P015	MRPL15	Mitochondria	3.88819	1
P18859	ATP5J	Mitochondria	3.88735	0
Q9BYN8	MRPS26	Mitochondria	3.88664	0
Q96HS1	PGAM5	Mitochondria	3.88656	1
Q02218	OGDH	Mitochondria	3.88653	0
P82912	MRPS11	Mitochondria	3.8864	1
P82932	MRPS6	Mitochondria	3.88614	0
Q96EL3	MRPL53	Mitochondria	3.88591	1
Q9NQ50	MRPL40	Mitochondria	3.88589	1
Q9BYT8	NLN	Mitochondria	3.88552	0
P31040	SDHA	Mitochondria	3.88524	0
Q5RI15	COX20	Mitochondria	3.88514	0
O75323	GBAS	Mitochondria	3.88455	0
Q9H1K1	ISCU	Mitochondria	3.88432	0
P23919	DTYMK	Mitochondria	3.8842	0
O75880	SCO1	Mitochondria	3.88395	1
P49189	ALDH9A1	Mitochondria	3.88349	0
Q99757	TXN2	Mitochondria	3.88205	1
Q16718	NDUFA5	Mitochondria	3.88167	0
Q9BSH4	TACO1	Mitochondria	3.88156	0
Q9NX63	CHCHD3	Mitochondria	3.88001	0
Q02978	SLC25A11	Mitochondria	3.87887	0
Q4G0N4	NADK2	Mitochondria	3.87882	1
O75947	ATP5H	Mitochondria	3.87768	0
P47985	UQCRFS1	Mitochondria	3.87673	0
Q96EY7	PTCD3	Mitochondria	3.87631	0
O00330	PDHX	Mitochondria	3.87522	0
Q13505	MTX1	Mitochondria	3.87407	1
O75027	ABCB7	Mitochondria	3.87251	0
P06576	ATP5B	Mitochondria	3.87056	1
Q99623	PHB2	Mitochondria	3.86995	0
Q9H857	NT5DC2	Mitochondria	3.86978	0
P12236	SLC25A6	Mitochondria	3.86968	0
O60313	OPA1	Mitochondria	3.86897	0
O43772	SLC25A20	Mitochondria	3.8684	0
Q9Y375	NDUFAF1	Mitochondria	3.86698	1
Q9UDR5	AASS	Mitochondria	3.86689	1
P22695	UQCRC2	Mitochondria	3.86579	0
P04181	OAT	Mitochondria	3.86446	1
P10809	HSPD1	Mitochondria	3.86282	0
P32189	GK	Mitochondria	3.86156	0
O95571	ETHE1	Mitochondria	3.85996	0
O43920	NDUFS5	Mitochondria	3.85945	0
O75489	NDUFS3	Mitochondria	3.85672	0
P51970	NDUFA8	Mitochondria	3.85259	0
Q8N4H5	TOMM5	Mitochondria	3.85124	0
P12694	BCKDHA	Mitochondria	3.84228	0
O75521	ECI2	Mitochondria	3.78788	0
Q9NX20	MRPL16	Mitochondria	2.94845	1
P15954	COX7C	Mitochondria	2.94678	1
O43677	NDUFC1	Mitochondria	2.9429	0
P45880	VDAC2	Mitochondria	2.94234	1
Q9BX68	HINT2	Mitochondria	2.94232	1
Q9H300	PARL	Mitochondria	2.9403	1
Q9H9J2	MRPL44	Mitochondria	2.93968	0
Q6P587	FAHD1	Mitochondria	2.93921	0
Q07021	C1QBP	Mitochondria	2.93912	0
P49406	MRPL19	Mitochondria	2.93898	1
Q9UJZ1	STOML2	Mitochondria	2.93837	0
Q4U2R6	MRPL51	Mitochondria	2.93834	1
P33316	DUT	Mitochondria	2.93753	0
O75879	GATB	Mitochondria	2.93709	0
A4D1E9	GTPBP10	Mitochondria	2.93671	0
Q9NYY8	FASTKD2	Mitochondria	2.93657	0
P49821	NDUFV1	Mitochondria	2.9349	0
P53597	SUCLG1	Mitochondria	2.93459	0
Q9NUJ1	ABHD10	Mitochondria	2.93417	1
O94925	O94925-3	Mitochondria	2.93239	0
Q8NFV4	ABHD11	Mitochondria	2.93086	0
O43325	LYRM1	Mitochondria	2.93069	0
Q9H078	CLPB	Mitochondria	2.93068	0
O14949	UQCRQ	Mitochondria	2.93023	0
Q96ER9	CCDC51	Mitochondria	2.92908	0
O14561	NDUFAB1	Mitochondria	2.9282	0
Q8TB37	NUBPL	Mitochondria	2.92812	1
Q9NX40	OCIAD1	Mitochondria	2.9279	0
Q9BQC6	MRPL57	Mitochondria	2.92665	1
Q9Y399	MRPS2	Mitochondria	2.92582	1
P36542	ATP5C1	Mitochondria	2.92502	0
Q9HBL7	PLGRKT	Mitochondria	2.92453	0
Q9P0M9	MRPL27	Mitochondria	2.92349	1
O96008	TOMM40	Mitochondria	2.92346	1
Q8NE86	MCU	Mitochondria	2.92333	1
Q9Y2R9	MRPS7	Mitochondria	2.92292	1
Q13405	MRPL49	Mitochondria	2.92256	0
P45954	ACADSB	Mitochondria	2.92232	0
Q9BRT2	UQCC2	Mitochondria	2.92188	0
Q9BW92	TARS2	Mitochondria	2.92172	0
O00483	NDUFA4	Mitochondria	2.92167	1
Q9HD33	MRPL47	Mitochondria	2.92163	0
Q13011	ECH1	Mitochondria	2.92094	0
P82909	MRPS36	Mitochondria	2.92034	0
Q9GZT3	SLIRP	Mitochondria	2.91901	0
Q9GZT6	CCDC90B	Mitochondria	2.91888	1
Q8WWC4	C2orf47	Mitochondria	2.91834	0
Q96D53	ADCK4	Mitochondria	2.91829	0
Q6PI78	TMEM65	Mitochondria	2.91723	0
P56381	ATP5E	Mitochondria	2.91679	0
P14406	COX7A2	Mitochondria	2.91644	0
Q9BPW8	NIPSNAP1	Mitochondria	2.91573	0
P24752	ACAT1	Mitochondria	2.91428	0
Q9Y3D3	MRPS16	Mitochondria	2.91403	0
P04179	SOD2	Mitochondria	2.91388	1
Q9UFN0	NIPSNAP3A	Mitochondria	2.91388	0
Q08257	CRYZ	Mitochondria	2.91331	0
O14880	MGST3	Mitochondria	2.9127	0
Q9Y697	NFS1	Mitochondria	2.91265	0
Q9UI09	NDUFA12	Mitochondria	2.91225	0
O43181	NDUFS4	Mitochondria	2.91187	0
O14548	COX7A2L	Mitochondria	2.91143	1
Q86Y39	NDUFA11	Mitochondria	2.91062	1
Q9NS69	TOMM22	Mitochondria	2.91032	0
P17152	TMEM11	Mitochondria	2.90992	0
Q96AB3	ISOC2	Mitochondria	2.90958	0
Q9NP81	SARS2	Mitochondria	2.90915	1
Q8WVM0	TFB1M	Mitochondria	2.9082	1
Q9NZJ7	MTCH1	Mitochondria	2.9065	0
Q9Y6C9	MTCH2	Mitochondria	2.90646	0
Q00325	SLC25A3	Mitochondria	2.90586	0
P32322	PYCR1	Mitochondria	2.90564	0
Q8IXM3	MRPL41	Mitochondria	2.90511	1
Q96GC5	MRPL48	Mitochondria	2.90508	0
P52815	MRPL12	Mitochondria	2.90501	0
Q12931	TRAP1	Mitochondria	2.90487	0
O43464	HTRA2	Mitochondria	2.90446	0
Q8N465	D2HGDH	Mitochondria	2.9034	0
O60783	MRPS14	Mitochondria	2.90309	1
Q6YP21	CCBL2	Mitochondria	2.90305	0
P57105	SYNJ2BP	Mitochondria	2.90202	0
Q3SXM5	HSDL1	Mitochondria	2.90137	1
P25325	MPST	Mitochondria	2.90048	0
P56385	ATP5I	Mitochondria	2.89958	0
Q96DA6	DNAJC19	Mitochondria	2.89944	0
P31930	UQCRC1	Mitochondria	2.89769	0
Q9P0J0	NDUFA13	Mitochondria	2.89593	0
Q9BRJ2	MRPL45	Mitochondria	2.89574	0
Q9H0P0	NT5C3A	Mitochondria	2.89508	0
P53007	SLC25A1	Mitochondria	2.89489	0
Q96EY1	DNAJA3	Mitochondria	2.89481	0
O95168	NDUFB4	Mitochondria	2.89397	0
P49748	ACADVL	Mitochondria	2.89326	0
P52758	HRSP12	Mitochondria	2.89182	0
Q9UQ90	SPG7	Mitochondria	2.89101	1
P24310	COX7A1	Mitochondria	2.8908	0
Q6YN16	HSDL2	Mitochondria	2.88985	0
Q9NTG7	SIRT3	Mitochondria	2.8701	1
Q96LW7	CARD19	Mitochondria	2.87004	0
P30536	TSPO	Mitochondria	2.80865	0
Q6DKK2	TTC19	Mitochondria	1.97358	0
Q96IX5	USMG5	Mitochondria	1.96893	0
P14927	UQCRB	Mitochondria	1.96485	0
Q16540	MRPL23	Mitochondria	1.96432	0
Q9BQ48	MRPL34	Mitochondria	1.9639	1
Q96BR5	COA7	Mitochondria	1.96385	1
Q9Y6I8	PXMP4	Mitochondria	1.9632	0
P57737	CORO7	Mitochondria	1.96158	0
Q8TD30	GPT2	Mitochondria	1.96042	0
Q8WW59	SPRYD4	Mitochondria	1.9601	0
Q9NYJ1	COA4	Mitochondria	1.9594	0
Q9UDW1	UQCR10	Mitochondria	1.95935	0
Q9BXK5	BCL2L13	Mitochondria	1.95893	0
P12235	SLC25A4	Mitochondria	1.95836	0
Q9H0U6	MRPL18	Mitochondria	1.95815	0
Q7Z2W9	MRPL21	Mitochondria	1.95771	1
O00217	NDUFS8	Mitochondria	1.95736	1
O95563	MPC2	Mitochondria	1.95726	1
P24539	ATP5F1	Mitochondria	1.95663	0
Q96LL9	DNAJC30	Mitochondria	1.95544	0
Q8IWA4	MFN1	Mitochondria	1.95467	1
Q8NBN7	RDH13	Mitochondria	1.95453	0
Q8N2F6	ARMC10	Mitochondria	1.95413	0
Q8N5N7	MRPL50	Mitochondria	1.95406	1
Q9UH62	ARMCX3	Mitochondria	1.95316	0
Q92665	MRPS31	Mitochondria	1.9528	0
Q08554	DSC1	Mitochondria	1.95248	0
Q9NZ45	CISD1	Mitochondria	1.95181	0
O95140	MFN2	Mitochondria	1.95149	1
Q9BQ69	MACROD1	Mitochondria	1.95113	0
Q4VC31	CCDC58	Mitochondria	1.9509	0
Q9BQ52	ELAC2	Mitochondria	1.9508	0
Q9Y2R0	COA3	Mitochondria	1.95074	0
Q14008	CKAP5	Mitochondria	1.94931	0
Q9Y3D2	MSRB2	Mitochondria	1.94917	0
Q9BWH2	FUNDC2	Mitochondria	1.94893	0
Q9UHQ9	CYB5R1	Mitochondria	1.94861	0
O43715	TRIAP1	Mitochondria	1.94829	0
Q9H2K0	MTIF3	Mitochondria	1.94817	1
O94925	GLS	Mitochondria	1.94806	0
P13804	ETFA	Mitochondria	1.94803	0
Q9Y512	SAMM50	Mitochondria	1.94793	0
O75891	ALDH1L1	Mitochondria	1.94784	0
O00165	HAX1	Mitochondria	1.94755	0
O43819	SCO2	Mitochondria	1.94669	0
Q7Z4W1	DCXR	Mitochondria	1.94587	0
Q86U28	ISCA2	Mitochondria	1.94539	1
Q7Z7F7	MRPL55	Mitochondria	1.94537	1
Q9BT17	MTG1	Mitochondria	1.94447	0
Q9Y2Q9	MRPS28	Mitochondria	1.94446	0
Q96RQ3	MCCC1	Mitochondria	1.94431	1
P07919	UQCRH	Mitochondria	1.94353	0
P03897	MT-ND3	Mitochondria	1.94344	1
Q5T440	IBA57	Mitochondria	1.94237	0
Q9BYD2	MRPL9	Mitochondria	1.94203	0
Q9BYC8	MRPL32	Mitochondria	1.94181	0
Q9UKU7	ACAD8	Mitochondria	1.94132	0
Q96I23	PYURF	Mitochondria	1.94064	1
Q9BYC9	MRPL20	Mitochondria	1.94027	1
Q5HYI7	MTX3	Mitochondria	1.93969	0
Q8IXI1	RHOT2	Mitochondria	1.93956	0
Q96PE7	MCEE	Mitochondria	1.93861	1
O14874	BCKDK	Mitochondria	1.93818	1
P46199	MTIF2	Mitochondria	1.93744	0
Q9NVA1	UQCC1	Mitochondria	1.93679	1
Q86Y79	PTRH1	Mitochondria	1.93544	0
Q9P0P8	C6orf203	Mitochondria	1.93526	0
O15091	KIAA0391	Mitochondria	1.93311	1
Q9H2W6	MRPL46	Mitochondria	1.93233	0
Q9H9P8	L2HGDH	Mitochondria	1.93233	0
Q9UBQ7	GRHPR	Mitochondria	1.93219	0
O00746	NME4	Mitochondria	1.9318	0
Q15031	LARS2	Mitochondria	1.93174	1
P07203	GPX1	Mitochondria	1.93173	0
Q16774	GUK1	Mitochondria	1.93152	0
O75964	ATP5L	Mitochondria	1.93112	0
Q8WWV3	RTN4IP1	Mitochondria	1.93106	0
Q6L8Q7	PDE12	Mitochondria	1.9308	0
Q9Y6N5	SQRDL	Mitochondria	1.93054	1
Q9BV79	MECR	Mitochondria	1.92912	0
O75600	GCAT	Mitochondria	1.92852	0
P82663	MRPS25	Mitochondria	1.92769	0
O15382	BCAT2	Mitochondria	1.92755	0
Q8N490	Q8N490-2	Mitochondria	1.92666	0
Q8NBU5	ATAD1	Mitochondria	1.9263	0
O75208	COQ9	Mitochondria	1.92589	0
P50416	CPT1A	Mitochondria	1.9257	0
Q7L2E3	DHX30	Mitochondria	1.91954	0
Q6PML9	SLC30A9	Mitochondria	1.91412	0
Q86UB9	TMEM135	Mitochondria	1.69818	0
P16401	HIST1H1B	Mitochondria	0.988982	1
Q8TAA5	GRPEL2	Mitochondria	0.987971	1
Q9BUR5	APOO	Mitochondria	0.987552	0
Q5U5X0	LYRM7	Mitochondria	0.987473	0
Q96I59	NARS2	Mitochondria	0.987046	1
Q8N5M1	ATPAF2	Mitochondria	0.986825	1
P82673	MRPS35	Mitochondria	0.986585	1
Q96I36	COX14	Mitochondria	0.9865	1
Q92947	GCDH	Mitochondria	0.986361	0
Q86XE3	MICU3	Mitochondria	0.986099	1
Q9BQP7	MGME1	Mitochondria	0.985642	0
O43674	NDUFB5	Mitochondria	0.985168	0
Q5T653	MRPL2	Mitochondria	0.984222	1
Q9Y2R5	MRPS17	Mitochondria	0.983453	0
Q86UY8	NT5DC3	Mitochondria	0.982714	0
Q9H6R3	ACSS3	Mitochondria	0.982643	0
Q8IYU8	MICU2	Mitochondria	0.982123	0
Q16773	CCBL1	Mitochondria	0.98192	0
P00156	MT-CYB	Mitochondria	0.98151	1
Q9H4B0	OSGEPL1	Mitochondria	0.980364	1
P82664	MRPS10	Mitochondria	0.980334	0
Q96ND0	FAM210A	Mitochondria	0.98003	0
O15235	MRPS12	Mitochondria	0.980018	0
P21953	BCKDHB	Mitochondria	0.979524	0
Q9NWU5	MRPL22	Mitochondria	0.979348	1
Q9HAC7	SUGCT	Mitochondria	0.979278	0
P19404	NDUFV2	Mitochondria	0.978984	0
O95167	NDUFA3	Mitochondria	0.978629	0
Q16854	DGUOK	Mitochondria	0.978426	0
P31937	HIBADH	Mitochondria	0.977643	0
Q9H1U9	SLC25A51	Mitochondria	0.977393	1
Q9Y5J6	TIMM10B	Mitochondria	0.977359	0
P00367	GLUD1	Mitochondria	0.977073	0
Q7L8L6	FASTKD5	Mitochondria	0.976494	0
Q8N4T8	CBR4	Mitochondria	0.976232	1
Q16891	IMMT	Mitochondria	0.976051	0
Q15118	PDK1	Mitochondria	0.975569	0
Q9HC36	RNMTL1	Mitochondria	0.975526	0
Q8N4Q1	CHCHD4	Mitochondria	0.975384	1
Q96A26	FAM162A	Mitochondria	0.975333	0
A3KMH1	VWA8	Mitochondria	0.975136	0
Q9NP80	PNPLA8	Mitochondria	0.974678	0
[truncated: 132 more rows]

## Sheet: Itzhak et al 2016
Canonical Protein ID	Gene name	Protein name	Compartment Prediction	Prediction Confidence	Used in this study as marker for classification
P42566	EPS15	Epidermal growth factor receptor substrate 15	Plasma membrane	Very High	0
Q8TD16	BICD2	Protein bicaudal D homolog 2	Plasma membrane	Very High	0
Q9NUQ9	FAM49B	Protein FAM49B	Plasma membrane	Very High	0
O94760	DDAH1	N(G),N(G)-dimethylarginine dimethylaminohydrolase 1	Plasma membrane	Very High	0
Q16658	FSCN1	Fascin	Plasma membrane	Very High	0
O14745	SLC9A3R1	Na(+)/H(+) exchange regulatory cofactor NHE-RF1	Plasma membrane	Very High	0
P62158	CALM1	Calmodulin	Plasma membrane	Very High	0
P60953	CDC42	Cell division control protein 42 homolog	Plasma membrane	Very High	0
Q9Y696	CLIC4	Chloride intracellular channel protein 4	Plasma membrane	Very High	0
Q15833	STXBP2	Syntaxin-binding protein 2	Plasma membrane	Very High	0
P49006	MARCKSL1	MARCKS-related protein	Plasma membrane	Very High	0
Q12965	MYO1E	Unconventional myosin-Ie	Plasma membrane	Very High	0
P07355	ANXA2	Annexin A2	Plasma membrane	Very High	0
Q96BJ3	AIDA	Axin interactor, dorsalization-associated protein	Plasma membrane	Very High	0
P35240	NF2	Merlin	Plasma membrane	Very High	0
P09972	ALDOC	Fructose-bisphosphate aldolase C	Plasma membrane	Very High	0
P26038	MSN	Moesin	Plasma membrane	Very High	0
P63010	AP2B1	AP-2 complex subunit beta	Plasma membrane	Very High	0
P20340	RAB6A	Ras-related protein Rab-6A	Plasma membrane	Very High	0
Q08345	DDR1	Epithelial discoidin domain-containing receptor 1	Plasma membrane	Very High	1
P63000	RAC1	Ras-related C3 botulinum toxin substrate 1	Plasma membrane	Very High	0
P60903	S100A10	Protein S100-A10	Plasma membrane	Very High	0
Q8WV41	SNX33	Sorting nexin-33	Plasma membrane	Very High	0
Q15811	ITSN1	Intersectin-1	Plasma membrane	Very High	1
P04075	ALDOA	Fructose-bisphosphate aldolase A	Plasma membrane	Very High	0
Q9UIW2	PLXNA1	Plexin-A1	Plasma membrane	Very High	1
Q9Y5X1	SNX9	Sorting nexin-9	Plasma membrane	Very High	0
P11171	EPB41	Protein 4.1	Plasma membrane	Very High	0
Q9H7F0	ATP13A3	Probable cation-transporting ATPase 13A3	Plasma membrane	Very High	0
Q9NUP9	LIN7C	Protein lin-7 homolog C	Plasma membrane	Very High	1
O00161	SNAP23	Synaptosomal-associated protein 23	Plasma membrane	Very High	1
Q9H4G0	EPB41L1	Band 4.1-like protein 1	Plasma membrane	Very High	0
Q93096	PTP4A1	Protein tyrosine phosphatase type IVA 1	Plasma membrane	Very High	0
Q53GA4	PHLDA2	Pleckstrin homology-like domain family A member 2	Plasma membrane	Very High	0
P78536	ADAM17	Disintegrin and metalloproteinase domain-containing protein 17	Plasma membrane	Very High	1
P63092	GNAS	Guanine nucleotide-binding protein G(s) subunit alpha isoforms short	Plasma membrane	Very High	1
Q8N9N7	LRRC57	Leucine-rich repeat-containing protein 57	Plasma membrane	Very High	0
P01111	NRAS	GTPase NRas	Plasma membrane	Very High	0
Q16720	ATP2B3	Plasma membrane calcium-transporting ATPase 3	Plasma membrane	Very High	1
Q9NZW5	MPP6	MAGUK p55 subfamily member 6	Plasma membrane	Very High	0
P43353	ALDH3B1	Aldehyde dehydrogenase family 3 member B1	Plasma membrane	Very High	0
P04899	GNAI2	Guanine nucleotide-binding protein G(i) subunit alpha-2	Plasma membrane	Very High	0
P62330	ARF6	ADP-ribosylation factor 6	Plasma membrane	Very High	0
O43427	FIBP	Acidic fibroblast growth factor intracellular-binding protein	Plasma membrane	Very High	0
P08648	ITGA5	Integrin alpha-5	Plasma membrane	Very High	0
Q9Y5J5	PHLDA3	Pleckstrin homology-like domain family A member 3	Plasma membrane	Very High	0
P63218	GNG5	Guanine nucleotide-binding protein G(I)/G(S)/G(O) subunit gamma-5	Plasma membrane	Very High	0
O00159	MYO1C	Unconventional myosin-Ic	Plasma membrane	Very High	0
Q13421	MSLN	Mesothelin	Plasma membrane	Very High	0
Q8NE01	CNNM3	Metal transporter CNNM3	Plasma membrane	Very High	1
P08754	GNAI3	Guanine nucleotide-binding protein G(k) subunit alpha	Plasma membrane	Very High	0
O43795	MYO1B	Unconventional myosin-Ib	Plasma membrane	Very High	0
P14209	CD99	CD99 antigen	Plasma membrane	Very High	1
P50148	GNAQ	Guanine nucleotide-binding protein G(q) subunit alpha	Plasma membrane	Very High	0
P01116	KRAS	GTPase KRas	Plasma membrane	Very High	0
P51153	RAB13	Ras-related protein Rab-13	Plasma membrane	Very High	0
P23458	JAK1	Tyrosine-protein kinase JAK1	Plasma membrane	Very High	0
O00186	STXBP3	Syntaxin-binding protein 3	Plasma membrane	Very High	1
O15439	ABCC4	Multidrug resistance-associated protein 4	Plasma membrane	Very High	0
P61224	RAP1B	Ras-related protein Rap-1b	Plasma membrane	Very High	0
P23634	ATP2B4	Plasma membrane calcium-transporting ATPase 4	Plasma membrane	Very High	1
O43306	ADCY6	Adenylate cyclase type 6	Plasma membrane	Very High	0
Q4KMP7	TBC1D10B	TBC1 domain family member 10B	Plasma membrane	Very High	0
P63096	GNAI1	Guanine nucleotide-binding protein G(i) subunit alpha-1	Plasma membrane	Very High	0
P60880	SNAP25	Synaptosomal-associated protein 25	Plasma membrane	Very High	0
P61225	RAP2B	Ras-related protein Rap-2b	Plasma membrane	Very High	0
Q15286	RAB35	Ras-related protein Rab-35	Plasma membrane	Very High	0
Q9ULC3	RAB23	Ras-related protein Rab-23	Plasma membrane	Very High	0
P08581	MET	Hepatocyte growth factor receptor	Plasma membrane	Very High	1
Q13425	SNTB2	Beta-2-syntrophin	Plasma membrane	Very High	0
P62834	RAP1A	Ras-related protein Rap-1A	Plasma membrane	Very High	0
O14917	PCDH17	Protocadherin-17	Plasma membrane	Very High	1
Q12846	STX4	Syntaxin-4	Plasma membrane	Very High	1
Q15599	SLC9A3R2	Na(+)/H(+) exchange regulatory cofactor NHE-RF2	Plasma membrane	Very High	0
Q92887	ABCC2	Canalicular multispecific organic anion transporter 1	Plasma membrane	Very High	1
P60033	CD81	CD81 antigen	Plasma membrane	Very High	0
Q9HAV0	GNB4	Guanine nucleotide-binding protein subunit beta-4	Plasma membrane	Very High	0
O43491	EPB41L2	Band 4.1-like protein 2	Plasma membrane	Very High	0
P62070	RRAS2	Ras-related protein R-Ras2	Plasma membrane	Very High	0
Q9Y3L5	RAP2C	Ras-related protein Rap-2c	Plasma membrane	Very High	0
O00220	TNFRSF10A	Tumor necrosis factor receptor superfamily member 10A	Plasma membrane	Very High	0
P62873	GNB1	Guanine nucleotide-binding protein G(I)/G(S)/G(T) subunit beta-1	Plasma membrane	Very High	0
P10301	RRAS	Ras-related protein R-Ras	Plasma membrane	Very High	0
Q12959	DLG1	Disks large homolog 1	Plasma membrane	Very High	0
P31431	SDC4	Syndecan-4	Plasma membrane	Very High	0
Q14156	EFR3A	Protein EFR3 homolog A	Plasma membrane	Very High	1
P13987	CD59	CD59 glycoprotein	Plasma membrane	Very High	1
P18827	SDC1	Syndecan-1	Plasma membrane	Very High	0
P06241	FYN	Tyrosine-protein kinase Fyn	Plasma membrane	Very High	1
Q12913	PTPRJ	Receptor-type tyrosine-protein phosphatase eta	Plasma membrane	Very High	1
Q03405	PLAUR	Urokinase plasminogen activator surface receptor	Plasma membrane	Very High	1
P62879	GNB2	Guanine nucleotide-binding protein G(I)/G(S)/G(T) subunit beta-2	Plasma membrane	Very High	0
P08174	CD55	Complement decay-accelerating factor	Plasma membrane	Very High	1
P09543	CNP	2,3-cyclic-nucleotide 3-phosphodiesterase	Plasma membrane	Very High	0
Q7Z2K8	GPRIN1	G protein-regulated inducer of neurite outgrowth 1	Plasma membrane	Very High	1
P08195	SLC3A2	4F2 cell-surface antigen heavy chain	Plasma membrane	Very High	1
Q9Y6N7	ROBO1	Roundabout homolog 1	Plasma membrane	Very High	0
Q9HAK2	EBF2	Transcription factor COE2	Plasma membrane	Very High	0
O75781	PALM	Paralemmin-1	Plasma membrane	Very High	1
P06756	ITGAV	Integrin alpha-V	Plasma membrane	Very High	1
Q86UN3	RTN4RL2	Reticulon-4 receptor-like 2	Plasma membrane	Very High	1
P51511	MMP15	Matrix metalloproteinase-15	Plasma membrane	Very High	0
P14923	JUP	Junction plakoglobin	Plasma membrane	Very High	0
P01891	HLA-A	HLA class I histocompatibility antigen, A-68 alpha chain	Plasma membrane	Very High	0
Q01650	SLC7A5	Large neutral amino acids transporter small subunit 1	Plasma membrane	Very High	1
P35052	GPC1	Glypican-1	Plasma membrane	Very High	0
Q9UNN8	PROCR	Endothelial protein C receptor	Plasma membrane	Very High	0
P17342	NPR3	Atrial natriuretic peptide receptor 3	Plasma membrane	Very High	1
Q9UBI6	GNG12	Guanine nucleotide-binding protein G(I)/G(S)/G(O) subunit gamma-12	Plasma membrane	Very High	0
P27105	STOM	Erythrocyte band 7 integral membrane protein	Plasma membrane	Very High	0
Q6YHK3	CD109	CD109 antigen	Plasma membrane	Very High	1
Q9P0V3	SH3BP4	SH3 domain-binding protein 4	Plasma membrane	Very High	0
P07947	YES1	Tyrosine-protein kinase Yes	Plasma membrane	Very High	0
P11233	RALA	Ras-related protein Ral-A	Plasma membrane	Very High	0
P16070	CD44	CD44 antigen	Plasma membrane	Very High	1
P10316	HLA-A	HLA class I histocompatibility antigen, A-69 alpha chain	Plasma membrane	Very High	0
P35613	BSG	Basigin	Plasma membrane	Very High	1
P21926	CD9	CD9 antigen	Plasma membrane	Very High	1
Q9H6X2	ANTXR1	Anthrax toxin receptor 1	Plasma membrane	Very High	1
P48960	CD97	CD97 antigen	Plasma membrane	Very High	1
P30464	HLA-B	HLA class I histocompatibility antigen, B-15 alpha chain	Plasma membrane	Very High	0
Q99755	PIP5K1A	Phosphatidylinositol 4-phosphate 5-kinase type-1 alpha	Plasma membrane	Very High	0
P62745	RHOB	Rho-related GTP-binding protein RhoB	Plasma membrane	Very High	0
Q08722	CD47	Leukocyte surface antigen CD47	Plasma membrane	Very High	1
P18084	ITGB5	Integrin beta-5	Plasma membrane	Very High	1
Q15043	SLC39A14	Zinc transporter ZIP14	Plasma membrane	Very High	1
P11234	RALB	Ras-related protein Ral-B	Plasma membrane	Very High	0
Q14344	GNA13	Guanine nucleotide-binding protein subunit alpha-13	Plasma membrane	Very High	0
O15427	SLC16A3	Monocarboxylate transporter 4	Plasma membrane	Very High	1
P34741	SDC2	Syndecan-2	Plasma membrane	Very High	0
P05362	ICAM1	Intercellular adhesion molecule 1	Plasma membrane	Very High	1
Q8IZP9	GPR64	G-protein coupled receptor 64	Plasma membrane	Very High	1
Q9Y4F1	FARP1	FERM, RhoGEF and pleckstrin domain-containing protein 1	Plasma membrane	Very High	1
P32004	L1CAM	Neural cell adhesion molecule L1	Plasma membrane	Very High	1
Q15758	SLC1A5	Neutral amino acid transporter B(0)	Plasma membrane	Very High	1
Q14126	DSG2	Desmoglein-2	Plasma membrane	Very High	1
P54709	ATP1B3	Sodium/potassium-transporting ATPase subunit beta-3	Plasma membrane	Very High	1
P11169	SLC2A3	Solute carrier family 2, facilitated glucose transporter member 3	Plasma membrane	Very High	1
P29992	GNA11	Guanine nucleotide-binding protein subunit alpha-11	Plasma membrane	Very High	0
P00533	EGFR	Epidermal growth factor receptor	Plasma membrane	Very High	1
P05023	ATP1A1	Sodium/potassium-transporting ATPase subunit alpha-1	Plasma membrane	Very High	1
P08183	ABCB1	Multidrug resistance protein 1	Plasma membrane	Very High	1
O15440	ABCC5	Multidrug resistance-associated protein 5	Plasma membrane	Very High	0
Q9UNQ0	ABCG2	ATP-binding cassette sub-family G member 2	Plasma membrane	Very High	0
O60503	ADCY9	Adenylate cyclase type 9	Plasma membrane	Very High	0
P09923	ALPI	Intestinal-type alkaline phosphatase	Plasma membrane	Very High	0
P05187	ALPP	Alkaline phosphatase, placental type	Plasma membrane	Very High	1
Q4KMQ2	ANO6	Anoctamin-6	Plasma membrane	Very High	1
Q3SXY8	ARL13B	ADP-ribosylation factor-like protein 13B	Plasma membrane	Very High	0
P05026	ATP1B1	Sodium/potassium-transporting ATPase subunit beta-1	Plasma membrane	Very High	1
P20020	ATP2B1	Plasma membrane calcium-transporting ATPase 1	Plasma membrane	Very High	1
P30530	AXL	Tyrosine-protein kinase receptor UFO	Plasma membrane	Very High	1
P50895	BCAM	Basal cell adhesion molecule	Plasma membrane	Very High	1
Q9BY67	CADM1	Cell adhesion molecule 1	Plasma membrane	Very High	1
P48509	CD151	CD151 antigen	Plasma membrane	Very High	0
Q5ZPR3	CD276	CD276 antigen	Plasma membrane	Very High	0
P15529	CD46	Membrane cofactor protein	Plasma membrane	Very High	1
P15529	CD46	Membrane cofactor protein	Plasma membrane	Very High	1
P19256	CD58	Lymphocyte function-associated antigen 3	Plasma membrane	Very High	1
Q8TCZ2	CD99L2	CD99 antigen-like protein 2	Plasma membrane	Very High	0
Q9Y6N8	CDH10	Cadherin-10	Plasma membrane	Very High	1
Q9NY35	CLDND1	Claudin domain-containing protein 1	Plasma membrane	Very High	0
Q9H6B4	CLMP	CXADR-like membrane protein	Plasma membrane	Very High	1
P14384	CPM	Carboxypeptidase M	Plasma membrane	Very High	1
Q9Y6M4	CSNK1G3	Casein kinase I isoform gamma-3	Plasma membrane	Very High	0
Q6UVK1	CSPG4	Chondroitin sulfate proteoglycan 4	Plasma membrane	Very High	1
P78310	CXADR	Coxsackievirus and adenovirus receptor	Plasma membrane	Very High	1
P61073	CXCR4	C-X-C chemokine receptor type 4	Plasma membrane	Very High	0
Q14118	DAG1	Dystroglycan	Plasma membrane	Very High	1
Q02487	DSC2	Desmocollin-2	Plasma membrane	Very High	1
P17813	ENG	Endoglin	Plasma membrane	Very High	0
P29317	EPHA2	Ephrin type-A receptor 2	Plasma membrane	Very High	1
P54760	EPHB4	Ephrin type-B receptor 4	Plasma membrane	Very High	1
P04626	ERBB2	Receptor tyrosine-protein kinase erbB-2	Plasma membrane	Very High	0
Q9Y624	F11R	Junctional adhesion molecule A	Plasma membrane	Very High	1
P13726	F3	Tissue factor	Plasma membrane	Very High	0
P25445	FAS	Tumor necrosis factor receptor superfamily member 6	Plasma membrane	Very High	1
Q9Y5Y0	FLVCR1	Feline leukemia virus subgroup C receptor-related protein 1	Plasma membrane	Very High	0
P15328	FOLR1	Folate receptor alpha	Plasma membrane	Very High	1
P54826	GAS1	Growth arrest-specific protein 1	Plasma membrane	Very High	1
Q7Z5G4	GOLGA7	Golgin subfamily A member 7	Plasma membrane	Very High	0
P08069	IGF1R	Insulin-like growth factor 1 receptor	Plasma membrane	Very High	1
O75054	IGSF3	Immunoglobulin superfamily member 3	Plasma membrane	Very High	0
Q969P0	IGSF8	Immunoglobulin superfamily member 8	Plasma membrane	Very High	1
Q9NPH3	IL1RAP	Interleukin-1 receptor accessory protein	Plasma membrane	Very High	1
P06213	INSR	Insulin receptor	Plasma membrane	Very High	1
Q9H0X4	ITFG3	Protein ITFG3	Plasma membrane	Very High	0
P56199	ITGA1	Integrin alpha-1	Plasma membrane	Very High	0
P17301	ITGA2	Integrin alpha-2	Plasma membrane	Very High	0
P26006	ITGA3	Integrin alpha-3	Plasma membrane	Very High	1
P23229	ITGA6	Integrin alpha-6	Plasma membrane	Very High	1
Q96J84	KIRREL	Kin of IRRE-like protein 1	Plasma membrane	Very High	1
P21583	KITLG	Kit ligand	Plasma membrane	Very High	0
O75581	LRP6	Low-density lipoprotein receptor-related protein 6	Plasma membrane	Very High	0
Q8IWT6	LRRC8A	Volume-regulated anion channel subunit LRRC8A	Plasma membrane	Very High	1
Q86X29	LSR	Lipolysis-stimulated lipoprotein receptor	Plasma membrane	Very High	1
P07948	LYN	Tyrosine-protein kinase Lyn	Plasma membrane	Very High	0
O95274	LYPD3	Ly6/PLAUR domain-containing protein 3	Plasma membrane	Very High	1
P43121	MCAM	Cell surface glycoprotein MUC18	Plasma membrane	Very High	1
P08582	MFI2	Melanotransferrin	Plasma membrane	Very High	1
O95297	MPZL1	Myelin protein zero-like protein 1	Plasma membrane	Very High	0
Q9Y639	NPTN	Neuroplastin	Plasma membrane	Very High	1
Q96D31	ORAI1	Calcium release-activated calcium channel protein 1	Plasma membrane	Very High	0
O60245	PCDH7	Protocadherin-7	Plasma membrane	Very High	1
Q8N3E9	PLCD3	1-phosphatidylinositol 4,5-bisphosphate phosphodiesterase delta-3	Plasma membrane	Very High	0
O15031	PLXNB2	Plexin-B2	Plasma membrane	Very High	1
Q9Y4D7	PLXND1	Plexin-D1	Plasma membrane	Very High	1
Q9NZ53	PODXL2	Podocalyxin-like protein 2	Plasma membrane	Very High	0
P04156	PRNP	Major prion protein	Plasma membrane	Very High	0
P49768	PSEN1	Presenilin-1	Plasma membrane	Very High	0
Q9P2B2	PTGFRN	Prostaglandin F2 receptor negative regulator	Plasma membrane	Very High	0
P10586	PTPRF	Receptor-type tyrosine-protein phosphatase F	Plasma membrane	Very High	0
Q15262	PTPRK	Receptor-type tyrosine-protein phosphatase kappa	Plasma membrane	Very High	1
Q13332	PTPRS	Receptor-type tyrosine-protein phosphatase S	Plasma membrane	Very High	0
P15151	PVR	Poliovirus receptor	Plasma membrane	Very High	1
Q92692	PVRL2	Nectin-2	Plasma membrane	Very High	1
Q6PJF5	RHBDF2	Inactive rhomboid protein 2	Plasma membrane	Very High	0
Q9HBH0	RHOF	Rho-related GTP-binding protein RhoF	Plasma membrane	Very High	0
Q01974	ROR2	Tyrosine-protein kinase transmembrane receptor ROR2	Plasma membrane	Very High	1
O75695	RP2	Protein XRP2	Plasma membrane	Very High	0
Q99985	SEMA3C	Semaphorin-3C	Plasma membrane	Very High	0
Q9Y666	SLC12A7	Solute carrier family 12 member 7	Plasma membrane	Very High	1
P53985	SLC16A1	Monocarboxylate transporter 1	Plasma membrane	Very High	1
P43007	SLC1A4	Neutral amino acid transporter A	Plasma membrane	Very High	0
Q99808	SLC29A1	Equilibrative nucleoside transporter 1	Plasma membrane	Very High	1
Q14542	SLC29A2	Equilibrative nucleoside transporter 2	Plasma membrane	Very High	0
P11166	SLC2A1	Solute carrier family 2, facilitated glucose transporter member 1	Plasma membrane	Very High	1
Q9Y6M5	SLC30A1	Zinc transporter 1	Plasma membrane	Very High	1
Q9ULF5	SLC39A10	Zinc transporter ZIP10	Plasma membrane	Very High	0
Q13433	SLC39A6	Zinc transporter ZIP6	Plasma membrane	Very High	1
P08195	SLC3A2	4F2 cell-surface antigen heavy chain	Plasma membrane	Very High	1
Q8NBI5	SLC43A3	Solute carrier family 43 member 3	Plasma membrane	Very High	0
Q8IWA5	SLC44A2	Choline transporter-like protein 2	Plasma membrane	Very High	0
P53794	SLC5A3	Sodium/myo-inositol cotransporter	Plasma membrane	Very High	0
Q9Y289	SLC5A6	Sodium-dependent multivitamin transporter	Plasma membrane	Very High	0
P48067	SLC6A9	Sodium- and chloride-dependent glycine transporter 1	Plasma membrane	Very High	0
Q9UPY5	SLC7A11	Cystine/glutamate transporter	Plasma membrane	Very High	0
Q96BD0	SLCO4A1	Solute carrier organic anion transporter family member 4A1	Plasma membrane	Very High	1
Q658P3	STEAP3	Metalloreductase STEAP3	Plasma membrane	Very High	0
Q13277	STX3	Syntaxin-3	Plasma membrane	Very High	1
Q9P273	TENM3	Teneurin-3	Plasma membrane	Very High	0
Q03167	TGFBR3	Transforming growth factor beta receptor type 3	Plasma membrane	Very High	1
Q969X1	TMBIM1	Protein lifeguard 3	Plasma membrane	Very High	0
Q24JP5	TMEM132A	Transmembrane protein 132A	Plasma membrane	Very High	0
Q9UHN6	TMEM2	Transmembrane protein 2	Plasma membrane	Very High	0
O14817	TSPAN4	Tetraspanin-4	Plasma membrane	Very High	0
Q8TAA9	VANGL1	Vang-like protein 1	Plasma membrane	Very High	1
Q6EMK4	VASN	Vasorin	Plasma membrane	Very High	0
Q9C0B5	ZDHHC5	Palmitoyltransferase ZDHHC5	Plasma membrane	Very High	1
Q99614	TTC1	Tetratricopeptide repeat protein 1	Plasma membrane	Medium	0
O60763	USO1	General vesicular transport factor p115	Plasma membrane	Medium	0
P62166	NCS1	Neuronal calcium sensor 1	Plasma membrane	Medium	0
Q5T2E6	C10orf76	UPF0668 protein C10orf76	Plasma membrane	Medium	0
P23528	CFL1	Cofilin-1	Plasma membrane	Medium	0
Q9Y376	CAB39	Calcium-binding protein 39	Plasma membrane	Medium	0
Q8NI35	INADL	InaD-like protein	Plasma membrane	Medium	0
P13797	PLS3	Plastin-3	Plasma membrane	Medium	1
O95466	FMNL1	Formin-like protein 1	Plasma membrane	Medium	1
Q9H8M5	CNNM2	Metal transporter CNNM2	Plasma membrane	Medium	1
O60292	SIPA1L3	Signal-induced proliferation-associated 1-like protein 3	Plasma membrane	Medium	0
P78356	PIP4K2B	Phosphatidylinositol 5-phosphate 4-kinase type-2 beta	Plasma membrane	Medium	0
P98082	DAB2	Disabled homolog 2	Plasma membrane	Medium	1
Q92889	ERCC4	DNA repair endonuclease XPF	Plasma membrane	Medium	0
Q8IZJ1	UNC5B	Netrin receptor UNC5B	Plasma membrane	Medium	0
O75694	NUP155	Nuclear pore complex protein Nup155	Plasma membrane	Medium	1
P11532	DMD	Dystrophin	Plasma membrane	Medium	1
O60291	MGRN1	E3 ubiquitin-protein ligase MGRN1	Plasma membrane	Medium	0
Q96P47	AGAP3	Arf-GAP with GTPase, ANK repeat and PH domain-containing protein 3	Plasma membrane	Medium	0
O75052	NOS1AP	Carboxyl-terminal PDZ ligand of neuronal nitric oxide synthase protein	Plasma membrane	Medium	0
O94985	CLSTN1	Calsyntenin-1	Plasma membrane	Medium	0
P48426	PIP4K2A	Phosphatidylinositol 5-phosphate 4-kinase type-2 alpha	Plasma membrane	Medium	0
O94973	AP2A2	AP-2 complex subunit alpha-2	Plasma membrane	Medium	1
P53680	AP2S1	AP-2 complex subunit sigma	Plasma membrane	Medium	1
Q6Q0C0	TRAF7	E3 ubiquitin-protein ligase TRAF7	Plasma membrane	Medium	0
O95208	EPN2	Epsin-2	Plasma membrane	Medium	0
Q9H082	RAB33B	Ras-related protein Rab-33B	Plasma membrane	Medium	0
P63092	GNAS	Guanine nucleotide-binding protein G(s) subunit alpha isoforms short	Plasma membrane	Medium	1
Q8WUN7	UBTD2	Ubiquitin domain-containing protein 2	Plasma membrane	Medium	0
Q16270	IGFBP7	Insulin-like growth factor-binding protein 7	Plasma membrane	Medium	0
Q9HBR0	SLC38A10	Putative sodium-coupled neutral amino acid transporter 10	Plasma membrane	Medium	0
Q04941	PLP2	Proteolipid protein 2	Plasma membrane	Medium	0
Q14644	RASA3	Ras GTPase-activating protein 3	Plasma membrane	Medium	0
Q92805	GOLGA1	Golgin subfamily A member 1	Plasma membrane	Medium	0
O15438	ABCC3	Canalicular multispecific organic anion transporter 2	Plasma membrane	Medium	0
P29597	TYK2	Non-receptor tyrosine-protein kinase TYK2	Plasma membrane	Medium	0
P54756	EPHA5	Ephrin type-A receptor 5	Plasma membrane	Medium	0
Q13829	TNFAIP1	BTB/POZ domain-containing adapter for CUL3-mediated RhoA degradation protein 2	Plasma membrane	Medium	0
Q9BSK0	MARVELD1	MARVEL domain-containing protein 1	Plasma membrane	Medium	0
Q9ULP9	TBC1D24	TBC1 domain family member 24	Plasma membrane	Medium	0
Q9H3F6	KCTD10	BTB/POZ domain-containing adapter for CUL3-mediated RhoA degradation protein 3	Plasma membrane	Medium	0
O00194	RAB27B	Ras-related protein Rab-27B	Plasma membrane	Medium	0
Q92930	RAB8B	Ras-related protein Rab-8B	Plasma membrane	Medium	0
O75531	BANF1	Barrier-to-autointegration factor	Plasma membrane	Medium	0
Q04656	ATP7A	Copper-transporting ATPase 1	Plasma membrane	Medium	0
Q9NX57	RAB20	Ras-related protein Rab-20	Plasma membrane	Medium	0
P30508	HLA-C	HLA class I histocompatibility antigen, Cw-12 alpha chain	Plasma membrane	Medium	0
O75976	CPD	Carboxypeptidase D	Plasma membrane	Medium	0
P33527	ABCC1	Multidrug resistance-associated protein 1	Plasma membrane	Medium	0
Q13444	ADAM15	Disintegrin and metalloproteinase domain-containing protein 15	Plasma membrane	Medium	0
P05186	ALPL	Alkaline phosphatase, tissue-nonspecific isozyme	Plasma membrane	Medium	0
P98196	ATP11A	Probable phospholipid-transporting ATPase IH	Plasma membrane	Medium	0
P35670	ATP7B	Copper-transporting ATPase 2	Plasma membrane	Medium	0
Q8N7R7	CCNYL1	Cyclin-Y-like protein 1	Plasma membrane	Medium	0
P32970	CD70	CD70 antigen	Plasma membrane	Medium	0
Q9HCU4	CELSR2	Cadherin EGF LAG seven-pass G-type receptor 2	Plasma membrane	Medium	0
O75503	CLN5	Ceroid-lipofuscinosis neuronal protein 5	Plasma membrane	Medium	0
P20827	EFNA1	Ephrin-A1	Plasma membrane	Medium	0
P54852	EMP3	Epithelial membrane protein 3	Plasma membrane	Medium	0
O94887	FARP2	FERM, RhoGEF and pleckstrin domain-containing protein 2	Plasma membrane	Medium	0
O60353	FZD6	Frizzled-6	Plasma membrane	Medium	0
Q08334	IL10RB	Interleukin-10 receptor subunit beta	Plasma membrane	Medium	0
P26012	ITGB8	Integrin beta-8	Plasma membrane	Medium	0
Q8IZA0	KIAA0319L	Dyslexia-associated protein KIAA0319-like protein	Plasma membrane	Medium	0
Q9ULH0	KIDINS220	Kinase D-interacting substrate of 220 kDa	Plasma membrane	Medium	0
Q9BTT6	LRRC1	Leucine-rich repeat-containing protein 1	Plasma membrane	Medium	0
Q29980	MICB	MHC class I polypeptide-related sequence B	Plasma membrane	Medium	0
Q96RD7	PANX1	Pannexin-1	Plasma membrane	Medium	0
O43688	PPAP2C	Lipid phosphate phosphohydrolase 2	Plasma membrane	Medium	0
Q16651	PRSS8	Prostasin	Plasma membrane	Medium	0
P50443	SLC26A2	Sulfate transporter	Plasma membrane	Medium	0
Q9BXS9	SLC26A6	Solute carrier family 26 member 6	Plasma membrane	Medium	0
Q8N370	SLC43A2	Large neutral amino acids transporter small subunit 4	Plasma membrane	Medium	1
P04920	SLC4A2	Anion exchange protein 2	Plasma membrane	Medium	0
P52569	SLC7A2	Cationic amino acid transporter 2	Plasma membrane	Medium	0
Q13884	SNTB1	Beta-1-syntrophin	Plasma membrane	Medium	0
Q687X5	STEAP4	Metalloreductase STEAP4	Plasma membrane	Medium	0
Q9UGT4	SUSD2	Sushi domain-containing protein 2	Plasma membrane	Medium	0
Q96Q45	TMEM237	Transmembrane protein 237	Plasma membrane	Medium	0
Q9H3M7	TXNIP	Thioredoxin-interacting protein	Plasma membrane	Medium	0
O95164	UBL3	Ubiquitin-like protein 3	Plasma membrane	Medium	0
Q99986	VRK1	Serine/threonine-protein kinase VRK1	Plasma membrane	Medium	0
Q9UBH6	XPR1	Xenotropic and polytropic retrovirus receptor 1	Plasma membrane	Medium	1
Q14019	COTL1	Coactosin-like protein	Plasma membrane	High	0
Q9Y281	CFL2	Cofilin-2	Plasma membrane	High	0
P60981	DSTN	Destrin	Plasma membrane	High	0
Q13501	SQSTM1	Sequestosome-1	Plasma membrane	High	0
Q08209	PPP3CA	Serine/threonine-protein phosphatase 2B catalytic subunit alpha isoform	Plasma membrane	High	0
Q14139	UBE4A	Ubiquitin conjugation factor E4 A	Plasma membrane	High	0
Q07617	SPAG1	Sperm-associated antigen 1	Plasma membrane	High	0
P61586	RHOA	Transforming protein RhoA	Plasma membrane	High	0
P17931	LGALS3	Galectin-3	Plasma membrane	High	0
Q9UBC2	EPS15L1	Epidermal growth factor receptor substrate 15-like 1	Plasma membrane	High	1
P52594	AGFG1	Arf-GAP domain and FG repeat-containing protein 1	Plasma membrane	High	0
P84095	RHOG	Rho-related GTP-binding protein RhoG	Plasma membrane	High	0
Q6P1M3	LLGL2	Lethal(2) giant larvae protein homolog 2	Plasma membrane	High	0
P80723	BASP1	Brain acid soluble protein 1	Plasma membrane	High	1
P11532	DMD	Dystrophin	Plasma membrane	High	1
P10646	TFPI	Tissue factor pathway inhibitor	Plasma membrane	High	0
Q96CW1	AP2M1	AP-2 complex subunit mu	Plasma membrane	High	1
O14939	PLD2	Phospholipase D2	Plasma membrane	High	0
Q12974	PTP4A2	Protein tyrosine phosphatase type IVA 2	Plasma membrane	High	0
Q9UL26	RAB22A	Ras-related protein Rab-22A	Plasma membrane	High	0
Q9HB09	BCL2L12	Bcl-2-like protein 12	Plasma membrane	High	0
Q8WXE9	STON2	Stonin-2	Plasma membrane	High	0
Q9H4G0	EPB41L1	Band 4.1-like protein 1	Plasma membrane	High	0
P49757	NUMB	Protein numb homolog	Plasma membrane	High	0
P61769	B2M	Beta-2-microglobulin	Plasma membrane	High	0
Q86YS7	C2CD5	C2 domain-containing protein 5	Plasma membrane	High	0
Q9NZM3	ITSN2	Intersectin-2	Plasma membrane	High	0
Q04721	NOTCH2	Neurogenic locus notch homolog protein 2	Plasma membrane	High	1
Q92508	PIEZO1	Piezo-type mechanosensitive ion channel component 1	Plasma membrane	High	0
O95980	RECK	Reversion-inducing cysteine-rich protein with Kazal motifs	Plasma membrane	High	0
P01033	TIMP1	Metalloproteinase inhibitor 1	Plasma membrane	High	0
Q96RT1	ERBB2IP	Protein LAP2	Plasma membrane	High	0
P55011	SLC12A2	Solute carrier family 12 member 2	Plasma membrane	High	0
P32856	STX2	Syntaxin-2	Plasma membrane	High	0
Q9Y6M7	SLC4A7	Sodium bicarbonate cotransporter 3	Plasma membrane	High	1
P30825	SLC7A1	High affinity cationic amino acid transporter 1	Plasma membrane	High	1
Q5T2T1	MPP7	MAGUK p55 subfamily member 7	Plasma membrane	High	0
O14936	CASK	Peripheral plasma membrane protein CASK	Plasma membrane	High	0
P30408	TM4SF1	Transmembrane 4 L6 family member 1	Plasma membrane	High	0
Q7KYR7	BTN2A1	Butyrophilin subfamily 2 member A1	Plasma membrane	High	0
Q96FZ7	CHMP6	Charged multivesicular body protein 6	Plasma membrane	High	0
P15509	CSF2RA	Granulocyte-macrophage colony-stimulating factor receptor subunit alpha	Plasma membrane	High	0
Q53TN4	CYBRD1	Cytochrome b reductase 1	Plasma membrane	High	0
Q9H1C7	CYSTM1	Cysteine-rich and transmembrane domain-containing protein 1	Plasma membrane	High	0
Q16832	DDR2	Discoidin domain-containing receptor 2	Plasma membrane	High	1
P40189	IL6ST	Interleukin-6 receptor subunit beta	Plasma membrane	High	1
Q14642	INPP5A	Type I inositol 1,4,5-trisphosphate 5-phosphatase	Plasma membrane	High	0
Q96S97	MYADM	Myeloid-associated differentiation marker	Plasma membrane	High	0
P16066	NPR1	Atrial natriuretic peptide receptor 1	Plasma membrane	High	1
P78380	OLR1	Oxidized low-density lipoprotein receptor 1	Plasma membrane	High	1
Q99959	PKP2	Plakophilin-2	Plasma membrane	High	0
Q9NRY6	PLSCR3	Phospholipid scramblase 3	Plasma membrane	High	0
Q01973	ROR1	Tyrosine-protein kinase transmembrane receptor ROR1	Plasma membrane	High	0
P41440	SLC19A1	Folate transporter 1	Plasma membrane	High	0
O60779	SLC19A2	Thiamine transporter 1	Plasma membrane	High	0
P43003	SLC1A3	Excitatory amino acid transporter 1	Plasma membrane	High	0
Q8WUM9	SLC20A1	Sodium-dependent phosphate transporter 1	Plasma membrane	High	0
O15431	SLC31A1	High affinity copper uptake protein 1	Plasma membrane	High	0
O75387	SLC43A1	Large neutral amino acids transporter small subunit 3	Plasma membrane	High	0
P22307	SCP2	Non-specific lipid-transfer protein	Peroxisome	Very High	0
Q9UJ83	HACL1	2-hydroxyacyl-CoA lyase 1	Peroxisome	Very High	1
P08236	GUSB	Beta-glucuronidase	Peroxisome	Medium	0
Q15067	ACOX1	Peroxisomal acyl-coenzyme A oxidase 1	Peroxisome	Medium	1
Q8WVX9	FAR1	Fatty acyl-CoA reductase 1	Peroxisome	Medium	1
P54802	NAGLU	Alpha-N-acetylglucosaminidase	Peroxisome	Medium	1
Q99519	NEU1	Sialidase-1	Peroxisome	Medium	1
O75381	PEX14	Peroxisomal membrane protein PEX14	Peroxisome	Medium	1
O43808	SLC25A17	Peroxisomal membrane protein PMP34	Peroxisome	Medium	1
P04040	CAT	Catalase	Peroxisome	High	1
P51659	HSD17B4	Peroxisomal multifunctional enzyme type 2	Peroxisome	High	1
P28288	ABCD3	ATP-binding cassette sub-family D member 3	Peroxisome	High	1
O00116	AGPS	Alkyldihydroxyacetonephosphate synthase, peroxisomal	Peroxisome	High	1
P33897	ABCD1	ATP-binding cassette sub-family D member 1	Peroxisome	High	1
O96011	PEX11B	Peroxisomal membrane protein 11B	Peroxisome	High	1
Q9UBQ7	GRHPR	Glyoxylate reductase/hydroxypyruvate reductase	Mitochondrion	Very High	0
P49189	ALDH9A1	4-trimethylaminobutyraldehyde dehydrogenase	Mitochondrion	Very High	0
Q96GK7	FAHD2A	Fumarylacetoacetate hydrolase domain-containing protein 2A	Mitochondrion	Very High	0
Q08257	CRYZ	Quinone oxidoreductase	Mitochondrion	Very High	0
Q9Y2Z2	MTO1	Protein MTO1 homolog, mitochondrial	Mitochondrion	Very High	0
Q7L2E3	DHX30	Putative ATP-dependent RNA helicase DHX30	Mitochondrion	Very High	0
Q9BPX6	MICU1	Calcium uptake protein 1, mitochondrial	Mitochondrion	Very High	0
Q9NQR4	NIT2	Omega-amidase NIT2	Mitochondrion	Medium	0
P23919	DTYMK	Thymidylate kinase	Mitochondrion	Medium	1
Q9NX74	DUS2	tRNA-dihydrouridine(20) synthase [NAD(P)+]-like	Mitochondrion	Medium	0
Q16774	GUK1	Guanylate kinase	Mitochondrion	Medium	0
P25325	MPST	3-mercaptopyruvate sulfurtransferase	Mitochondrion	Medium	0
Q9BQ52	ELAC2	Zinc phosphodiesterase ELAC protein 2	Mitochondrion	Medium	1
Q9NYJ1	COA4	Cytochrome c oxidase assembly factor 4 homolog, mitochondrial	Mitochondrion	Medium	0
Q9NXA8	SIRT5	NAD-dependent protein deacylase sirtuin-5, mitochondrial	Mitochondrion	Medium	0
Q9BW91	NUDT9	ADP-ribose pyrophosphatase, mitochondrial	Mitochondrion	Medium	0
P54819	AK2	Adenylate kinase 2, mitochondrial	Mitochondrion	Medium	1
Q96BR5	COA7	Cytochrome c oxidase assembly factor 7	Mitochondrion	Medium	1
Q86TX2	ACOT1	Acyl-coenzyme A thioesterase 1	Mitochondrion	Medium	0
Q9Y3D6	FIS1	Mitochondrial fission 1 protein	Mitochondrion	Medium	0
Q9Y6H1	CHCHD2	Coiled-coil-helix-coiled-coil-helix domain-containing protein 2	Mitochondrion	Medium	0
O75489	NDUFS3	NADH dehydrogenase [ubiquinone] iron-sulfur protein 3, mitochondrial	Mitochondrion	Medium	0
Q9Y5L4	TIMM13	Mitochondrial import inner membrane translocase subunit Tim13	Mitochondrion	Medium	0
Q9Y5J9	TIMM8B	Mitochondrial import inner membrane translocase subunit Tim8 B	Mitochondrion	Medium	0
P57737	CORO7	Coronin-7	Mitochondrion	Medium	0
Q9Y5J6	TIMM10B	Mitochondrial import inner membrane translocase subunit Tim10 B	Mitochondrion	Medium	0
P10109	FDX1	Adrenodoxin, mitochondrial	Mitochondrion	Medium	1
P51649	ALDH5A1	Succinate-semialdehyde dehydrogenase, mitochondrial	Mitochondrion	Medium	1
Q9P0P8	C6orf203	Uncharacterized protein C6orf203	Mitochondrion	Medium	0
Q16762	TST	Thiosulfate sulfurtransferase	Mitochondrion	Medium	1
P82930	MRPS34	28S ribosomal protein S34, mitochondrial	Mitochondrion	Medium	1
O14561	NDUFAB1	Acyl carrier protein, mitochondrial	Mitochondrion	Medium	0
Q9NWU1	OXSM	3-oxoacyl-[acyl-carrier-protein] synthase, mitochondrial	Mitochondrion	Medium	0
P31937	HIBADH	3-hydroxyisobutyrate dehydrogenase, mitochondrial	Mitochondrion	Medium	0
Q6NVY1	HIBCH	3-hydroxyisobutyryl-CoA hydrolase, mitochondrial	Mitochondrion	Medium	0
Q86SX6	GLRX5	Glutaredoxin-related protein 5, mitochondrial	Mitochondrion	Medium	0
Q96IR7	HPDL	4-hydroxyphenylpyruvate dioxygenase-like protein	Mitochondrion	Medium	0
Q5JPH6	EARS2	Probable glutamate--tRNA ligase, mitochondrial	Mitochondrion	Medium	1
P26440	IVD	Isovaleryl-CoA dehydrogenase, mitochondrial	Mitochondrion	Medium	1
P30837	ALDH1B1	Aldehyde dehydrogenase X, mitochondrial	Mitochondrion	Medium	1
Q9BUE6	ISCA1	Iron-sulfur cluster assembly 1 homolog, mitochondrial	Mitochondrion	Medium	0
Q9UI43	FTSJ2	rRNA methyltransferase 2, mitochondrial	Mitochondrion	Medium	0
O43716	GATC	Glutamyl-tRNA(Gln) amidotransferase subunit C, mitochondrial	Mitochondrion	Medium	0
Q53S33	BOLA3	BolA-like protein 3	Mitochondrion	Medium	0
Q9BSH4	TACO1	Translational activator of cytochrome c oxidase 1	Mitochondrion	Medium	0
O95363	FARS2	Phenylalanine--tRNA ligase, mitochondrial	Mitochondrion	Medium	1
O75879	GATB	Glutamyl-tRNA(Gln) amidotransferase subunit B, mitochondrial	Mitochondrion	Medium	0
Q96BP2	CHCHD1	Coiled-coil-helix-coiled-coil-helix domain-containing protein 1	Mitochondrion	Medium	0
P05166	PCCB	Propionyl-CoA carboxylase beta chain, mitochondrial	Mitochondrion	Medium	0
Q9BXW7	CECR5	Cat eye syndrome critical region protein 5	Mitochondrion	Medium	0
Q16595	FXN	Frataxin, mitochondrial	Mitochondrion	Medium	0
P30049	ATP5D	ATP synthase subunit delta, mitochondrial	Mitochondrion	Medium	0
P49590	HARS2	Probable histidine--tRNA ligase, mitochondrial	Mitochondrion	Medium	1
Q15390	MTFR1	Mitochondrial fission regulator 1	Mitochondrion	Medium	0
Q969S9	GFM2	Ribosome-releasing factor 2, mitochondrial	Mitochondrion	Medium	0
P23786	CPT2	Carnitine O-palmitoyltransferase 2, mitochondrial	Mitochondrion	Medium	0
P35914	HMGCL	Hydroxymethylglutaryl-CoA lyase, mitochondrial	Mitochondrion	Medium	0
Q8NC60	NOA1	Nitric oxide-associated protein 1	Mitochondrion	Medium	0
Q96HY7	DHTKD1	Probable 2-oxoglutarate dehydrogenase E1 component DHKTD1, mitochondrial	Mitochondrion	Medium	0
Q96SZ6	CDK5RAP1	CDK5 regulatory subunit-associated protein 1	Mitochondrion	Medium	0
Q9HA77	CARS2	Probable cysteine--tRNA ligase, mitochondrial	Mitochondrion	Medium	1
Q96CM8	ACSF2	Acyl-CoA synthetase family member 2, mitochondrial	Mitochondrion	Medium	0
Q5U5X0	LYRM7	Complex III assembly factor LYRM7	Mitochondrion	Medium	1
O75208	COQ9	Ubiquinone biosynthesis protein COQ9, mitochondrial	Mitochondrion	Medium	0
Q8NCN5	PDPR	Pyruvate dehydrogenase phosphatase regulatory subunit, mitochondrial	Mitochondrion	Medium	1
Q5JRX3	PITRM1	Presequence protease, mitochondrial	Mitochondrion	Medium	1
Q99797	MIPEP	Mitochondrial intermediate peptidase	Mitochondrion	Medium	1
P10606	COX5B	Cytochrome c oxidase subunit 5B, mitochondrial	Mitochondrion	Medium	0
Q9UIJ7	AK3	GTP:AMP phosphotransferase AK3, mitochondrial	Mitochondrion	Medium	0
Q9BWH2	FUNDC2	FUN14 domain-containing protein 2	Mitochondrion	Medium	0
Q9BXK5	BCL2L13	Bcl-2-like protein 13	Mitochondrion	Medium	0
P50416	CPT1A	Carnitine O-palmitoyltransferase 1, liver isoform	Mitochondrion	Medium	1
Q9NX14	NDUFB11	NADH dehydrogenase [ubiquinone] 1 beta subcomplex subunit 11, mitochondrial	Mitochondrion	Medium	1
Q5JTZ9	AARS2	Alanine--tRNA ligase, mitochondrial	Mitochondrion	Medium	1
O75600	GCAT	2-amino-3-ketobutyrate coenzyme A ligase, mitochondrial	Mitochondrion	Medium	0
Q96EH3	MALSU1	Mitochondrial assembly of ribosomal large subunit protein 1	Mitochondrion	Medium	1
Q96DV4	MRPL38	39S ribosomal protein L38, mitochondrial	Mitochondrion	Medium	1
Q9BYN8	MRPS26	28S ribosomal protein S26, mitochondrial	Mitochondrion	Medium	1
Q9P0J1	PDP1	[Pyruvate dehydrogenase [acetyl-transferring]]-phosphatase 1, mitochondrial	Mitochondrion	Medium	1
Q5T440	IBA57	Putative transferase CAF17, mitochondrial	Mitochondrion	Medium	0
Q9P032	NDUFAF4	NADH dehydrogenase [ubiquinone] 1 alpha subcomplex assembly factor 4	Mitochondrion	Medium	0
Q9NWS8	RMND1	Required for meiotic nuclear division protein 1 homolog	Mitochondrion	Medium	0
Q9P015	MRPL15	39S ribosomal protein L15, mitochondrial	Mitochondrion	Medium	1
Q9GZY8	MFF	Mitochondrial fission factor	Mitochondrion	Medium	1
P22570	FDXR	NADPH:adrenodoxin oxidoreductase, mitochondrial	Mitochondrion	Medium	1
Q92947	GCDH	Glutaryl-CoA dehydrogenase, mitochondrial	Mitochondrion	Medium	1
P47985	UQCRFS1	Cytochrome b-c1 complex subunit Rieske, mitochondrial	Mitochondrion	Medium	0
Q86WA6	BPHL	Valacyclovir hydrolase	Mitochondrion	Medium	0
Q5T1C6	THEM4	Acyl-coenzyme A thioesterase THEM4	Mitochondrion	Medium	0
O95298	NDUFC2	NADH dehydrogenase [ubiquinone] 1 subunit C2	Mitochondrion	Medium	0
P82663	MRPS25	28S ribosomal protein S25, mitochondrial	Mitochondrion	Medium	1
Q9NX47	MARCH5	E3 ubiquitin-protein ligase MARCH5	Mitochondrion	Medium	0
Q96TC7	RMDN3	Regulator of microtubule dynamics protein 3	Mitochondrion	Medium	0
O75306	NDUFS2	NADH dehydrogenase [ubiquinone] iron-sulfur protein 2, mitochondrial	Mitochondrion	Medium	0
Q9NRK6	ABCB10	ATP-binding cassette sub-family B member 10, mitochondrial	Mitochondrion	Medium	0
Q8NI60	ADCK3	Atypical kinase ADCK3, mitochondrial	Mitochondrion	Medium	0
Q8N2F6	ARMC10	Armadillo repeat-containing protein 10	Mitochondrion	Medium	0
Q5T9A4	ATAD3B	ATPase family AAA domain-containing protein 3B	Mitochondrion	Medium	0
P56134	ATP5J2	ATP synthase subunit f, mitochondrial	Mitochondrion	Medium	0
P12694	BCKDHA	2-oxoisovalerate dehydrogenase subunit alpha, mitochondrial	Mitochondrion	Medium	1
Q9Y276	BCS1L	Mitochondrial chaperone BCS1	Mitochondrion	Medium	0
Q8WWC4	C2orf47	Uncharacterized protein C2orf47, mitochondrial	Mitochondrion	Medium	0
Q6P1X6	C8orf82	UPF0598 protein C8orf82	Mitochondrion	Medium	0
Q96BQ5	CCDC127	Coiled-coil domain-containing protein 127	Mitochondrion	Medium	0
Q9GZT6	CCDC90B	Coiled-coil domain-containing protein 90B, mitochondrial	Mitochondrion	Medium	0
Q9BRQ6	CHCHD6	MICOS complex subunit MIC25	Mitochondrion	Medium	0
Q9Y2R0	COA3	Cytochrome c oxidase assembly factor 3 homolog, mitochondrial	Mitochondrion	Medium	1
Q9NZJ6	COQ3	Ubiquinone biosynthesis O-methyltransferase, mitochondrial	Mitochondrion	Medium	0
Q5HYK3	COQ5	2-methoxy-6-polyprenyl-1,4-benzoquinol methylase, mitochondrial	Mitochondrion	Medium	0
Q9Y2Z9	COQ6	Ubiquinone biosynthesis monooxygenase COQ6, mitochondrial	Mitochondrion	Medium	0
P15954	COX7C	Cytochrome c oxidase subunit 7C, mitochondrial	Mitochondrion	Medium	1
Q9UHQ9	CYB5R1	NADH-cytochrome b5 reductase 1	Mitochondrion	Medium	0
Q9BQ95	ECSIT	Evolutionarily conserved signaling intermediate in Toll pathway, mitochondrial	Mitochondrion	Medium	0
Q16134	ETFDH	Electron transfer flavoprotein-ubiquinone oxidoreductase, mitochondrial	Mitochondrion	Medium	0
Q9NVH0	EXD2	Exonuclease 3-5 domain-containing protein 2	Mitochondrion	Medium	0
Q96ND0	FAM210A	Protein FAM210A	Mitochondrion	Medium	0
Q8NAN2	FAM73A	Protein FAM73A	Mitochondrion	Medium	0
Q96CU9	FOXRED1	FAD-dependent oxidoreductase domain-containing protein 1	Mitochondrion	Medium	0
Q8TB36	GDAP1	Ganglioside-induced differentiation-associated protein 1	Mitochondrion	Medium	0
Q8TAA5	GRPEL2	GrpE protein homolog 2, mitochondrial	Mitochondrion	Medium	1
Q3SXM5	HSDL1	Inactive hydroxysteroid dehydrogenase-like protein 1	Mitochondrion	Medium	0
Q9H9P8	L2HGDH	L-2-hydroxyglutarate dehydrogenase, mitochondrial	Mitochondrion	Medium	0
P83111	LACTB	Serine beta-lactamase-like protein LACTB, mitochondrial	Mitochondrion	Medium	1
Q5VT66	MARC1	Mitochondrial amidoxime-reducing component 1	Mitochondrion	Medium	1
Q969Z3	MARC2	Mitochondrial amidoxime reducing component 2	Mitochondrion	Medium	1
Q8NE86	MCU	Calcium uniporter protein, mitochondrial	Mitochondrion	Medium	0
Q8IWA4	MFN1	Mitofusin-1	Mitochondrion	Medium	1
Q5TGZ0	MINOS1	MICOS complex subunit MIC10	Mitochondrion	Medium	0
P56378	MP68	6.8 kDa mitochondrial proteolipid	Mitochondrion	Medium	0
O95563	MPC2	Mitochondrial pyruvate carrier 2	Mitochondrion	Medium	0
Q6IN84	MRM1	rRNA methyltransferase 1, mitochondrial	Mitochondrion	Medium	0
Q9BYD1	MRPL13	39S ribosomal protein L13, mitochondrial	Mitochondrion	Medium	1
Q16540	MRPL23	39S ribosomal protein L23, mitochondrial	Mitochondrion	Medium	1
Q9Y6G3	MRPL42	39S ribosomal protein L42, mitochondrial	Mitochondrion	Medium	0
Q6P161	MRPL54	39S ribosomal protein L54, mitochondrial	Mitochondrion	Medium	0
Q9BQC6	MRPL57	Ribosomal protein 63, mitochondrial	Mitochondrion	Medium	0
O60783	MRPS14	28S ribosomal protein S14, mitochondrial	Mitochondrion	Medium	1
Q9Y291	MRPS33	28S ribosomal protein S33, mitochondrial	Mitochondrion	Medium	0
Q9HD23	MRS2	Magnesium transporter MRS2 homolog, mitochondrial	Mitochondrion	Medium	0
P00846	MT-ATP6	ATP synthase subunit a	Mitochondrion	Medium	0
P03915	MT-ND5	NADH-ubiquinone oxidoreductase chain 5	Mitochondrion	Medium	0
O75431	MTX2	Metaxin-2	Mitochondrion	Medium	0
Q5HYI7	MTX3	Metaxin-3	Mitochondrion	Medium	0
Q969V5	MUL1	Mitochondrial ubiquitin ligase activator of NFKB 1	Mitochondrion	Medium	0
Q9P0J0	NDUFA13	NADH dehydrogenase [ubiquinone] 1 alpha subcomplex subunit 13	Mitochondrion	Medium	0
Q9Y375	NDUFAF1	Complex I intermediate-associated protein 30, mitochondrial	Mitochondrion	Medium	0
Q9BU61	NDUFAF3	NADH dehydrogenase [ubiquinone] 1 alpha subcomplex assembly factor 3	Mitochondrion	Medium	1
Q330K2	NDUFAF6	NADH dehydrogenase (ubiquinone) complex I, assembly factor 6	Mitochondrion	Medium	0
O95168	NDUFB4	NADH dehydrogenase [ubiquinone] 1 beta subcomplex subunit 4	Mitochondrion	Medium	0
O95169	NDUFB8	NADH dehydrogenase [ubiquinone] 1 beta subcomplex subunit 8, mitochondrial	Mitochondrion	Medium	0
O43920	NDUFS5	NADH dehydrogenase [ubiquinone] iron-sulfur protein 5	Mitochondrion	Medium	0
P49821	NDUFV1	NADH dehydrogenase [ubiquinone] flavoprotein 1, mitochondrial	Mitochondrion	Medium	0
Q9UFN0	NIPSNAP3A	Protein NipSnap homolog 3A	Mitochondrion	Medium	0
Q13423	NNT	NAD(P) transhydrogenase, mitochondrial	Mitochondrion	Medium	0
Q96E52	OMA1	Metalloendopeptidase OMA1, mitochondrial	Mitochondrion	Medium	0
Q15119	PDK2	[Pyruvate dehydrogenase (acetyl-transferring)] kinase isozyme 2, mitochondrial	Mitochondrion	Medium	0
P41247	PNPLA4	Patatin-like phospholipase domain-containing protein 4	Mitochondrion	Medium	0
Q9UHN1	POLG2	DNA polymerase subunit gamma-2, mitochondrial	Mitochondrion	Medium	0
P50336	PPOX	Protoporphyrinogen oxidase	Mitochondrion	Medium	0
Q8WUK0	PTPMT1	Phosphatidylglycerophosphatase and protein-tyrosine phosphatase 1	Mitochondrion	Medium	0
Q5XKP0	QIL1	Protein QIL1	Mitochondrion	Medium	0
Q9H0R6	QRSL1	Glutamyl-tRNA(Gln) amidotransferase subunit A, mitochondrial	Mitochondrion	Medium	0
Q8IXI2	RHOT1	Mitochondrial Rho GTPase 1	Mitochondrion	Medium	1
Q6P087	RPUSD3	RNA pseudouridylate synthase domain-containing protein 3	Mitochondrion	Medium	0
Q96CM3	RPUSD4	RNA pseudouridylate synthase domain-containing protein 4	Mitochondrion	Medium	0
Q8WWV3	RTN4IP1	Reticulon-4-interacting protein 1, mitochondrial	Mitochondrion	Medium	0
Q9BWM7	SFXN3	Sideroflexin-3	Mitochondrion	Medium	0
Q6P4A7	SFXN4	Sideroflexin-4	Mitochondrion	Medium	0
O75746	SLC25A12	Calcium-binding mitochondrial carrier protein Aralar1	Mitochondrion	Medium	0
Q9Y619	SLC25A15	Mitochondrial ornithine transporter 1	Mitochondrion	Medium	0
Q9Y6N5	SQRDL	Sulfide:quinone oxidoreductase, mitochondrial	Mitochondrion	Medium	0
P57105	SYNJ2BP	Synaptojanin-2-binding protein	Mitochondrion	Medium	0
Q96B77	TMEM186	Transmembrane protein 186	Mitochondrion	Medium	0
Q8N2U0	TMEM256	Transmembrane protein 256	Mitochondrion	Medium	0
O75648	TRMU	Mitochondrial tRNA-specific 2-thiouridylase 1	Mitochondrion	Medium	0
Q9NVA1	UQCC1	Ubiquinol-cytochrome-c reductase complex assembly factor 1	Mitochondrion	Medium	0
P58557	YBEY	Putative ribonuclease	Mitochondrion	Medium	0
P00390	GSR	Glutathione reductase, mitochondrial	Mitochondrion	High	1
P35270	SPR	Sepiapterin reductase	Mitochondrion	High	0
P28838	LAP3	Cytosol aminopeptidase	Mitochondrion	High	0
Q6YP21	CCBL2	Kynurenine--oxoglutarate transaminase 3	Mitochondrion	High	0
Q07812	BAX	Apoptosis regulator BAX	Mitochondrion	High	0
O75608	LYPLA1	Acyl-protein thioesterase 1	Mitochondrion	High	0
Q96Q11	TRNT1	CCA tRNA nucleotidyltransferase 1, mitochondrial	Mitochondrion	High	0
Q9BYT8	NLN	Neurolysin, mitochondrial	Mitochondrion	High	1
P30044	PRDX5	Peroxiredoxin-5, mitochondrial	Mitochondrion	High	0
P49419	ALDH7A1	Alpha-aminoadipic semialdehyde dehydrogenase	Mitochondrion	High	1
Q6L8Q7	PDE12	2,5-phosphodiesterase 12	Mitochondrion	High	1
P52789	HK2	Hexokinase-2	Mitochondrion	High	0
P52758	HRSP12	Ribonuclease UK114	Mitochondrion	High	0
Q14061	COX17	Cytochrome c oxidase copper chaperone	Mitochondrion	High	0
P36551	CPOX	Oxygen-dependent coproporphyrinogen-III oxidase, mitochondrial	Mitochondrion	High	0
Q9NR28	DIABLO	Diablo homolog, mitochondrial	Mitochondrion	High	0
Q7Z4W1	DCXR	L-xylulose reductase	Mitochondrion	High	0
Q4VC31	CCDC58	Coiled-coil domain-containing protein 58	Mitochondrion	High	0
P07954	FH	Fumarate hydratase, mitochondrial	Mitochondrion	High	1
P13804	ETFA	Electron transfer flavoprotein subunit alpha, mitochondrial	Mitochondrion	High	1
Q9Y606	PUS1	tRNA pseudouridine synthase A, mitochondrial	Mitochondrion	High	0
O43464	HTRA2	Serine protease HTRA2, mitochondrial	Mitochondrion	High	0
Q5JTJ3	COA6	Cytochrome c oxidase assembly factor 6 homolog	Mitochondrion	High	0
Q9NVT9	ARMC1	Armadillo repeat-containing protein 1	Mitochondrion	High	0
Q9H2U2	PPA2	Inorganic pyrophosphatase 2, mitochondrial	Mitochondrion	High	1
P32189	GK	Glycerol kinase	Mitochondrion	High	0
Q96RL7	VPS13A	Vacuolar protein sorting-associated protein 13A	Mitochondrion	High	0
Q9H0P0	NT5C3A	Cytosolic 5-nucleotidase 3A	Mitochondrion	High	0
Q9NVS2	MRPS18A	28S ribosomal protein S18a, mitochondrial	Mitochondrion	High	1
O95571	ETHE1	Persulfide dioxygenase ETHE1, mitochondrial	Mitochondrion	High	0
O00165	HAX1	HCLS1-associated protein X-1	Mitochondrion	High	0
P14854	COX6B1	Cytochrome c oxidase subunit 6B1	Mitochondrion	High	0
P61604	HSPE1	10 kDa heat shock protein, mitochondrial	Mitochondrion	High	1
P62072	TIMM10	Mitochondrial import inner membrane translocase subunit Tim10	Mitochondrion	High	0
Q9H078	CLPB	Caseinolytic peptidase B protein homolog	Mitochondrion	High	0
P10809	HSPD1	60 kDa heat shock protein, mitochondrial	Mitochondrion	High	1
Q9BQ69	MACROD1	O-acetyl-ADP-ribose deacetylase MACROD1	Mitochondrion	High	0
Q13232	NME3	Nucleoside diphosphate kinase 3	Mitochondrion	High	0
Q6P587	FAHD1	Acylpyruvase FAHD1, mitochondrial	Mitochondrion	High	0
Q07021	C1QBP	Complement component 1 Q subcomponent-binding protein, mitochondrial	Mitochondrion	High	0
P42126	ECI1	Enoyl-CoA delta isomerase 1, mitochondrial	Mitochondrion	High	1
P38117	ETFB	Electron transfer flavoprotein subunit beta	Mitochondrion	High	1
Q96I99	SUCLG2	Succinyl-CoA ligase [GDP-forming] subunit beta, mitochondrial	Mitochondrion	High	1
P38646	HSPA9	Stress-70 protein, mitochondrial	Mitochondrion	High	1
Q8N4Q1	CHCHD4	Mitochondrial intermembrane space import and assembly protein 40	Mitochondrion	High	0
P30048	PRDX3	Thioredoxin-dependent peroxide reductase, mitochondrial	Mitochondrion	High	0
Q9NSE4	IARS2	Isoleucine--tRNA ligase, mitochondrial	Mitochondrion	High	1
P31327	CPS1	Carbamoyl-phosphate synthase [ammonia], mitochondrial	Mitochondrion	High	1
Q12849	GRSF1	G-rich sequence factor 1	Mitochondrion	High	0
P34897	SHMT2	Serine hydroxymethyltransferase, mitochondrial	Mitochondrion	High	1
Q96CB9	NSUN4	5-methylcytosine rRNA methyltransferase NSUN4	Mitochondrion	High	0
P07919	UQCRH	Cytochrome b-c1 complex subunit 6, mitochondrial	Mitochondrion	High	0
P49411	TUFM	Elongation factor Tu, mitochondrial	Mitochondrion	High	0
P23434	GCSH	Glycine cleavage system H protein, mitochondrial	Mitochondrion	High	0
P55809	OXCT1	Succinyl-CoA:3-ketoacid coenzyme A transferase 1, mitochondrial	Mitochondrion	High	1
Q9H1K1	ISCU	Iron-sulfur cluster assembly enzyme ISCU, mitochondrial	Mitochondrion	High	0
P04179	SOD2	Superoxide dismutase [Mn], mitochondrial	Mitochondrion	High	1
P00505	GOT2	Aspartate aminotransferase, mitochondrial	Mitochondrion	High	1
P50213	IDH3A	Isocitrate dehydrogenase [NAD] subunit alpha, mitochondrial	Mitochondrion	High	0
Q5TC12	ATPAF1	ATP synthase mitochondrial F1 complex assembly factor 1	Mitochondrion	High	0
P51970	NDUFA8	NADH dehydrogenase [ubiquinone] 1 alpha subcomplex subunit 8	Mitochondrion	High	0
Q99798	ACO2	Aconitate hydratase, mitochondrial	Mitochondrion	High	0
Q9HD33	MRPL47	39S ribosomal protein L47, mitochondrial	Mitochondrion	High	1
Q8TD30	GPT2	Alanine aminotransferase 2	Mitochondrion	High	0
O75390	CS	Citrate synthase, mitochondrial	Mitochondrion	High	1
Q9HAV7	GRPEL1	GrpE protein homolog 1, mitochondrial	Mitochondrion	High	1
P52815	MRPL12	39S ribosomal protein L12, mitochondrial	Mitochondrion	High	0
P30042	C21orf33	ES1 protein homolog, mitochondrial	Mitochondrion	High	0
Q9NNW7	TXNRD2	Thioredoxin reductase 2, mitochondrial	Mitochondrion	High	0
P30084	ECHS1	Enoyl-CoA hydratase, mitochondrial	Mitochondrion	High	1
P53597	SUCLG1	Succinyl-CoA ligase [ADP/GDP-forming] subunit alpha, mitochondrial	Mitochondrion	High	1
Q9BW92	TARS2	Threonine--tRNA ligase, mitochondrial	Mitochondrion	High	1
P11310	ACADM	Medium-chain specific acyl-CoA dehydrogenase, mitochondrial	Mitochondrion	High	1
Q9UII2	ATPIF1	ATPase inhibitor, mitochondrial	Mitochondrion	High	1
Q9Y5J7	TIMM9	Mitochondrial import inner membrane translocase subunit Tim9	Mitochondrion	High	0
O43678	NDUFA2	NADH dehydrogenase [ubiquinone] 1 alpha subcomplex subunit 2	Mitochondrion	High	0
P31040	SDHA	Succinate dehydrogenase [ubiquinone] flavoprotein subunit, mitochondrial	Mitochondrion	High	0
P40926	MDH2	Malate dehydrogenase, mitochondrial	Mitochondrion	High	1
Q13011	ECH1	Delta(3,5)-Delta(2,4)-dienoyl-CoA isomerase, mitochondrial	Mitochondrion	High	0
Q8IYQ7	THNSL1	Threonine synthase-like 1	Mitochondrion	High	0
P09622	DLD	Dihydrolipoyl dehydrogenase, mitochondrial	Mitochondrion	High	1
Q02218	OGDH	2-oxoglutarate dehydrogenase, mitochondrial	Mitochondrion	High	1
O75439	PMPCB	Mitochondrial-processing peptidase subunit beta	Mitochondrion	High	1
Q99714	HSD17B10	3-hydroxyacyl-CoA dehydrogenase type-2	Mitochondrion	High	0
Q7Z2W9	MRPL21	39S ribosomal protein L21, mitochondrial	Mitochondrion	High	1
Q16822	PCK2	Phosphoenolpyruvate carboxykinase [GTP], mitochondrial	Mitochondrion	High	0
Q8WW59	SPRYD4	SPRY domain-containing protein 4	Mitochondrion	High	0
Q8IYU8	MICU2	Calcium uptake protein 2, mitochondrial	Mitochondrion	High	1
P51553	IDH3G	Isocitrate dehydrogenase [NAD] subunit gamma, mitochondrial	Mitochondrion	High	0
Q4G0N4	NADK2	NAD kinase 2, mitochondrial	Mitochondrion	High	0
Q9HCC0	MCCC2	Methylcrotonoyl-CoA carboxylase beta chain, mitochondrial	Mitochondrion	High	1
Q9Y3D9	MRPS23	28S ribosomal protein S23, mitochondrial	Mitochondrion	High	1
Q10713	PMPCA	Mitochondrial-processing peptidase subunit alpha	Mitochondrion	High	1
O15091	KIAA0391	Mitochondrial ribonuclease P protein 3	Mitochondrion	High	1
P04181	OAT	Ornithine aminotransferase, mitochondrial	Mitochondrion	High	1
Q13505	MTX1	Metaxin-1	Mitochondrion	High	0
Q04837	SSBP1	Single-stranded DNA-binding protein, mitochondrial	Mitochondrion	High	1
P20674	COX5A	Cytochrome c oxidase subunit 5A, mitochondrial	Mitochondrion	High	1
Q969Z0	TBRG4	Protein TBRG4	Mitochondrion	High	0
P48735	IDH2	Isocitrate dehydrogenase [NADP], mitochondrial	Mitochondrion	High	0
P30405	PPIF	Peptidyl-prolyl cis-trans isomerase F, mitochondrial	Mitochondrion	High	1
Q9BX68	HINT2	Histidine triad nucleotide-binding protein 2, mitochondrial	Mitochondrion	High	0
Q12931	TRAP1	Heat shock protein 75 kDa, mitochondrial	Mitochondrion	High	1
Q9Y697	NFS1	Cysteine desulfurase, mitochondrial	Mitochondrion	High	0
P24752	ACAT1	Acetyl-CoA acetyltransferase, mitochondrial	Mitochondrion	High	1
P11498	PC	Pyruvate carboxylase, mitochondrial	Mitochondrion	High	1
P42765	ACAA2	3-ketoacyl-CoA thiolase, mitochondrial	Mitochondrion	High	0
P82914	MRPS15	28S ribosomal protein S15, mitochondrial	Mitochondrion	High	1
P13995	MTHFD2	Bifunctional methylenetetrahydrofolate dehydrogenase/cyclohydrolase, mitochondrial	Mitochondrion	High	0
Q8IWL3	HSCB	Iron-sulfur cluster co-chaperone protein HscB, mitochondrial	Mitochondrion	High	0
Q16740	CLPP	ATP-dependent Clp protease proteolytic subunit, mitochondrial	Mitochondrion	High	1
P23368	ME2	NAD-dependent malic enzyme, mitochondrial	Mitochondrion	High	1
Q96RP9	GFM1	Elongation factor G, mitochondrial	Mitochondrion	High	0
P08559	PDHA1	Pyruvate dehydrogenase E1 component subunit alpha, somatic form, mitochondrial	Mitochondrion	High	1
Q9Y399	MRPS2	28S ribosomal protein S2, mitochondrial	Mitochondrion	High	1
Q16836	HADH	Hydroxyacyl-coenzyme A dehydrogenase, mitochondrial	Mitochondrion	High	1
P36776	LONP1	Lon protease homolog, mitochondrial	Mitochondrion	High	1
O94925	GLS	Glutaminase kidney isoform, mitochondrial	Mitochondrion	High	0
O15382	BCAT2	Branched-chain-amino-acid aminotransferase, mitochondrial	Mitochondrion	High	0
Q99757	TXN2	Thioredoxin, mitochondrial	Mitochondrion	High	0
P82909	MRPS36	28S ribosomal protein S36, mitochondrial	Mitochondrion	High	1
Q96EY1	DNAJA3	DnaJ homolog subfamily A member 3, mitochondrial	Mitochondrion	High	1
Q96I59	NARS2	Probable asparagine--tRNA ligase, mitochondrial	Mitochondrion	High	1
Q8TAE8	GADD45GIP1	Growth arrest and DNA damage-inducible proteins-interacting protein 1	Mitochondrion	High	0
P43897	TSFM	Elongation factor Ts, mitochondrial	Mitochondrion	High	0
Q9GZT3	SLIRP	SRA stem-loop-interacting RNA-binding protein, mitochondrial	Mitochondrion	High	0
Q96GC5	MRPL48	39S ribosomal protein L48, mitochondrial	Mitochondrion	High	1
Q9Y2Q9	MRPS28	28S ribosomal protein S28, mitochondrial	Mitochondrion	High	1
P32322	PYCR1	Pyrroline-5-carboxylate reductase 1, mitochondrial	Mitochondrion	High	1
P11177	PDHB	Pyruvate dehydrogenase E1 component subunit beta, mitochondrial	Mitochondrion	High	1
P06576	ATP5B	ATP synthase subunit beta, mitochondrial	Mitochondrion	High	1
P42704	LRPPRC	Leucine-rich PPR motif-containing protein, mitochondrial	Mitochondrion	High	0
Q9NUJ1	ABHD10	Mycophenolic acid acyl-glucuronide esterase, mitochondrial	Mitochondrion	High	0
Q96EL3	MRPL53	39S ribosomal protein L53, mitochondrial	Mitochondrion	High	1
O43837	IDH3B	Isocitrate dehydrogenase [NAD] subunit beta, mitochondrial	Mitochondrion	High	1
P82932	MRPS6	28S ribosomal protein S6, mitochondrial	Mitochondrion	High	1
Q92552	MRPS27	28S ribosomal protein S27, mitochondrial	Mitochondrion	High	1
Q96TA2	YME1L1	ATP-dependent zinc metalloprotease YME1L1	Mitochondrion	High	1
Q9NP81	SARS2	Serine--tRNA ligase, mitochondrial	Mitochondrion	High	1
O00330	PDHX	Pyruvate dehydrogenase protein X component, mitochondrial	Mitochondrion	High	1
P25705	ATP5A1	ATP synthase subunit alpha, mitochondrial	Mitochondrion	High	1
Q7L0Y3	TRMT10C	Mitochondrial ribonuclease P protein 1	Mitochondrion	High	1
Q7Z7K0	CMC1	COX assembly mitochondrial protein homolog	Mitochondrion	High	0
Q9P2R7	SUCLA2	Succinyl-CoA ligase [ADP-forming] subunit beta, mitochondrial	Mitochondrion	High	1
Q9Y2S7	POLDIP2	Polymerase delta-interacting protein 2	Mitochondrion	High	0
Q9NX18	SDHAF2	Succinate dehydrogenase assembly factor 2, mitochondrial	Mitochondrion	High	1
Q6P1L8	MRPL14	39S ribosomal protein L14, mitochondrial	Mitochondrion	High	1
Q9Y305	ACOT9	Acyl-coenzyme A thioesterase 9, mitochondrial	Mitochondrion	High	0
O75323	GBAS	Protein NipSnap homolog 2	Mitochondrion	High	0
P10515	DLAT	Dihydrolipoyllysine-residue acetyltransferase component of pyruvate dehydrogenase complex, mitochondrial	Mitochondrion	High	1
P36957	DLST	Dihydrolipoyllysine-residue succinyltransferase component of 2-oxoglutarate dehydrogenase complex, mitochondrial	Mitochondrion	High	1
Q7Z434	MAVS	Mitochondrial antiviral-signaling protein	Mitochondrion	High	1
P56381	ATP5E	ATP synthase subunit epsilon, mitochondrial	Mitochondrion	High	0
Q96QE5	TEFM	Transcription elongation factor, mitochondrial	Mitochondrion	High	0
O75380	NDUFS6	NADH dehydrogenase [ubiquinone] iron-sulfur protein 6, mitochondrial	Mitochondrion	High	0
Q9UJZ1	STOML2	Stomatin-like protein 2, mitochondrial	Mitochondrion	High	0
Q9BPW8	NIPSNAP1	Protein NipSnap homolog 1	Mitochondrion	High	0
Q9NQH7	XPNPEP3	Probable Xaa-Pro aminopeptidase 3	Mitochondrion	High	0
Q9H5Q4	TFB2M	Dimethyladenosine transferase 2, mitochondrial	Mitochondrion	High	1
O76031	CLPX	ATP-dependent Clp protease ATP-binding subunit clpX-like, mitochondrial	Mitochondrion	High	1
Q00059	TFAM	Transcription factor A, mitochondrial	Mitochondrion	High	1
O75616	ERAL1	GTPase Era, mitochondrial	Mitochondrion	High	0
P27144	AK4	Adenylate kinase 4, mitochondrial	Mitochondrion	High	1
Q8TCS8	PNPT1	Polyribonucleotide nucleotidyltransferase 1, mitochondrial	Mitochondrion	High	1
Q9NWU5	MRPL22	39S ribosomal protein L22, mitochondrial	Mitochondrion	High	1
Q16718	NDUFA5	NADH dehydrogenase [ubiquinone] 1 alpha subcomplex subunit 5	Mitochondrion	High	0
P82933	MRPS9	28S ribosomal protein S9, mitochondrial	Mitochondrion	High	1
Q9Y676	MRPS18B	28S ribosomal protein S18b, mitochondrial	Mitochondrion	High	1
Q6PI48	DARS2	Aspartate--tRNA ligase, mitochondrial	Mitochondrion	High	1
Q8IVS2	MCAT	Malonyl-CoA-acyl carrier protein transacylase, mitochondrial	Mitochondrion	High	1
P13073	COX4I1	Cytochrome c oxidase subunit 4 isoform 1, mitochondrial	Mitochondrion	High	1
O75947	ATP5H	ATP synthase subunit d, mitochondrial	Mitochondrion	High	1
Q3ZCQ8	TIMM50	Mitochondrial import inner membrane translocase subunit TIM50	Mitochondrion	High	1
Q13405	MRPL49	39S ribosomal protein L49, mitochondrial	Mitochondrion	High	1
Q9BYC8	MRPL32	39S ribosomal protein L32, mitochondrial	Mitochondrion	High	1
A3KMH1	VWA8	von Willebrand factor A domain-containing protein 8	Mitochondrion	High	0
P82675	MRPS5	28S ribosomal protein S5, mitochondrial	Mitochondrion	High	1
P19404	NDUFV2	NADH dehydrogenase [ubiquinone] flavoprotein 2, mitochondrial	Mitochondrion	High	1
Q92506	HSD17B8	Estradiol 17-beta-dehydrogenase 8	Mitochondrion	High	1
P55084	HADHB	Trifunctional enzyme subunit beta, mitochondrial	Mitochondrion	High	0
P82650	MRPS22	28S ribosomal protein S22, mitochondrial	Mitochondrion	High	1
P40939	HADHA	Trifunctional enzyme subunit alpha, mitochondrial	Mitochondrion	High	0
Q9Y2R9	MRPS7	28S ribosomal protein S7, mitochondrial	Mitochondrion	High	1
O94826	TOMM70A	Mitochondrial import receptor subunit TOM70	Mitochondrion	High	1
P21912	SDHB	Succinate dehydrogenase [ubiquinone] iron-sulfur subunit, mitochondrial	Mitochondrion	High	1
P36542	ATP5C1	ATP synthase subunit gamma, mitochondrial	Mitochondrion	High	1
Q9H2W6	MRPL46	39S ribosomal protein L46, mitochondrial	Mitochondrion	High	1
Q4G176	ACSF3	Acyl-CoA synthetase family member 3, mitochondrial	Mitochondrion	High	0
P09001	MRPL3	39S ribosomal protein L3, mitochondrial	Mitochondrion	High	1
Q9Y2R5	MRPS17	28S ribosomal protein S17, mitochondrial	Mitochondrion	High	1
P51398	DAP3	28S ribosomal protein S29, mitochondrial	Mitochondrion	High	1
Q9NYK5	MRPL39	39S ribosomal protein L39, mitochondrial	Mitochondrion	High	1
P82673	MRPS35	28S ribosomal protein S35, mitochondrial	Mitochondrion	High	1
Q9BYD3	MRPL4	39S ribosomal protein L4, mitochondrial	Mitochondrion	High	1
Q9BZE1	MRPL37	39S ribosomal protein L37, mitochondrial	Mitochondrion	High	1
P49748	ACADVL	Very long-chain specific acyl-CoA dehydrogenase, mitochondrial	Mitochondrion	High	0
Q96EY8	MMAB	Cob(I)yrinic acid a,c-diamide adenosyltransferase, mitochondrial	Mitochondrion	High	1
P28331	NDUFS1	NADH-ubiquinone oxidoreductase 75 kDa subunit, mitochondrial	Mitochondrion	High	1
P49406	MRPL19	39S ribosomal protein L19, mitochondrial	Mitochondrion	High	1
P82664	MRPS10	28S ribosomal protein S10, mitochondrial	Mitochondrion	High	1
Q9NP92	MRPS30	28S ribosomal protein S30, mitochondrial	Mitochondrion	High	1
O00411	POLRMT	DNA-directed RNA polymerase, mitochondrial	Mitochondrion	High	1
P18859	ATP5J	ATP synthase-coupling factor 6, mitochondrial	Mitochondrion	High	0
Q9Y3D3	MRPS16	28S ribosomal protein S16, mitochondrial	Mitochondrion	High	1
Q9NUL7	DDX28	Probable ATP-dependent RNA helicase DDX28	Mitochondrion	High	0
Q9BRT2	UQCC2	Ubiquinol-cytochrome-c reductase complex assembly factor 2	Mitochondrion	High	0
P00367	GLUD1	Glutamate dehydrogenase 1, mitochondrial	Mitochondrion	High	1
P53701	HCCS	Cytochrome c-type heme lyase	Mitochondrion	High	1
Q9NZJ7	MTCH1	Mitochondrial carrier homolog 1	Mitochondrion	High	1
Q96I51	WBSCR16	Williams-Beuren syndrome chromosomal region 16 protein	Mitochondrion	High	0
Q02127	DHODH	Dihydroorotate dehydrogenase (quinone), mitochondrial	Mitochondrion	High	0
O95831	AIFM1	Apoptosis-inducing factor 1, mitochondrial	Mitochondrion	High	0
Q96IX5	USMG5	Up-regulated during skeletal muscle growth protein 5	Mitochondrion	High	0
P11182	DBT	Lipoamide acyltransferase component of branched-chain alpha-keto acid dehydrogenase complex, mitochondrial	Mitochondrion	High	1
O43819	SCO2	Protein SCO2 homolog, mitochondrial	Mitochondrion	High	0
P22830	FECH	Ferrochelatase, mitochondrial	Mitochondrion	High	0
Q92667	AKAP1	A-kinase anchor protein 1, mitochondrial	Mitochondrion	High	1
P14927	UQCRB	Cytochrome b-c1 complex subunit 7	Mitochondrion	High	1
P22033	MUT	Methylmalonyl-CoA mutase, mitochondrial	Mitochondrion	High	1
Q9H9J2	MRPL44	39S ribosomal protein L44, mitochondrial	Mitochondrion	High	1
Q96A35	MRPL24	39S ribosomal protein L24, mitochondrial	Mitochondrion	High	1
Q16698	DECR1	2,4-dienoyl-CoA reductase, mitochondrial	Mitochondrion	High	0
Q9NVV4	MTPAP	Poly(A) RNA polymerase, mitochondrial	Mitochondrion	High	0
Q96C36	PYCR2	Pyrroline-5-carboxylate reductase 2	Mitochondrion	High	0
P48047	ATP5O	ATP synthase subunit O, mitochondrial	Mitochondrion	High	1
Q9HC36	RNMTL1	rRNA methyltransferase 3, mitochondrial	Mitochondrion	High	1
Q9Y3B7	MRPL11	39S ribosomal protein L11, mitochondrial	Mitochondrion	High	1
O60313	OPA1	Dynamin-like 120 kDa protein, mitochondrial	Mitochondrion	High	0
Q9BRJ2	MRPL45	39S ribosomal protein L45, mitochondrial	Mitochondrion	High	1
Q9H845	ACAD9	Acyl-CoA dehydrogenase family member 9, mitochondrial	Mitochondrion	High	0
Q6UB35	MTHFD1L	Monofunctional C1-tetrahydrofolate synthase, mitochondrial	Mitochondrion	High	1
O95202	LETM1	LETM1 and EF-hand domain-containing protein 1, mitochondrial	Mitochondrion	High	1
Q9Y2Z4	YARS2	Tyrosine--tRNA ligase, mitochondrial	Mitochondrion	High	1
P22695	UQCRC2	Cytochrome b-c1 complex subunit 2, mitochondrial	Mitochondrion	High	1
P31930	UQCRC1	Cytochrome b-c1 complex subunit 1, mitochondrial	Mitochondrion	High	1
Q9NYY8	FASTKD2	FAST kinase domain-containing protein 2	Mitochondrion	High	0
Q8NBU5	ATAD1	ATPase family AAA domain-containing protein 1	Mitochondrion	High	0
A4D1E9	GTPBP10	GTP-binding protein 10	Mitochondrion	High	0
Q92665	MRPS31	28S ribosomal protein S31, mitochondrial	Mitochondrion	High	1
Q00325	SLC25A3	Phosphate carrier protein, mitochondrial	Mitochondrion	High	1
O75027	ABCB7	ATP-binding cassette sub-family B member 7, mitochondrial	Mitochondrion	High	0
Q9P0M9	MRPL27	39S ribosomal protein L27, mitochondrial	Mitochondrion	High	1
P45880	VDAC2	Voltage-dependent anion-selective channel protein 2	Mitochondrion	High	1
Q9Y277	VDAC3	Voltage-dependent anion-selective channel protein 3	Mitochondrion	High	1
P05141	SLC25A5	ADP/ATP translocase 2	Mitochondrion	High	1
P35232	PHB	Prohibitin	Mitochondrion	High	1
Q8IYB8	SUPV3L1	ATP-dependent RNA helicase SUPV3L1, mitochondrial	Mitochondrion	High	1
P21796	VDAC1	Voltage-dependent anion-selective channel protein 1	Mitochondrion	High	1
O43615	TIMM44	Mitochondrial import inner membrane translocase subunit TIM44	Mitochondrion	High	0
P56556	NDUFA6	NADH dehydrogenase [ubiquinone] 1 alpha subcomplex subunit 6	Mitochondrion	High	0
P12236	SLC25A6	ADP/ATP translocase 3	Mitochondrion	High	1
Q96DA6	DNAJC19	Mitochondrial import inner membrane translocase subunit TIM14	Mitochondrion	High	0
Q14197	ICT1	Peptidyl-tRNA hydrolase ICT1, mitochondrial	Mitochondrion	High	0
Q9NX63	CHCHD3	MICOS complex subunit MIC19	Mitochondrion	High	1
Q9UGM6	WARS2	Tryptophan--tRNA ligase, mitochondrial	Mitochondrion	High	1
Q99623	PHB2	Prohibitin-2	Mitochondrion	High	0
Q9BUB7	TMEM70	Transmembrane protein 70, mitochondrial	Mitochondrion	High	1
P43304	GPD2	Glycerol-3-phosphate dehydrogenase, mitochondrial	Mitochondrion	High	0
Q9Y4W6	AFG3L2	AFG3-like protein 2	Mitochondrion	High	0
Q16891	IMMT	MICOS complex subunit MIC60	Mitochondrion	High	1
Q53H12	AGK	Acylglycerol kinase, mitochondrial	Mitochondrion	High	0
Q9BUR5	APOO	Apolipoprotein O	Mitochondrion	High	0
Q9NVI7	ATAD3A	ATPase family AAA domain-containing protein 3A	Mitochondrion	High	0
P24539	ATP5F1	ATP synthase F(0) complex subunit B1, mitochondrial	Mitochondrion	High	1
P56385	ATP5I	ATP synthase subunit e, mitochondrial	Mitochondrion	High	1
O75964	ATP5L	ATP synthase subunit g, mitochondrial	Mitochondrion	High	1
O14874	BCKDK	[3-methyl-2-oxobutanoate dehydrogenase [lipoamide]] kinase, mitochondrial	Mitochondrion	High	0
Q8N4T8	CBR4	Carbonyl reductase family member 4	Mitochondrion	High	0
Q9NZ45	CISD1	CDGSH iron-sulfur domain-containing protein 1	Mitochondrion	High	1
Q7KZN9	COX15	Cytochrome c oxidase assembly protein COX15 homolog	Mitochondrion	High	0
P09669	COX6C	Cytochrome c oxidase subunit 6C	Mitochondrion	High	1
P14406	COX7A2	Cytochrome c oxidase subunit 7A2, mitochondrial	Mitochondrion	High	0
O14548	COX7A2L	Cytochrome c oxidase subunit 7A-related protein, mitochondrial	Mitochondrion	High	0
P43155	CRAT	Carnitine O-acetyltransferase	Mitochondrion	High	0
P08574	CYC1	Cytochrome c1, heme protein, mitochondrial	Mitochondrion	High	0
Q9NVH1	DNAJC11	DnaJ homolog subfamily C member 11	Mitochondrion	High	0
Q9Y5T4	DNAJC15	DnaJ homolog subfamily C member 15	Mitochondrion	High	1
Q96A26	FAM162A	Protein FAM162A	Mitochondrion	High	0
Q14CZ7	FASTKD3	FAST kinase domain-containing protein 3	Mitochondrion	High	0
Q7L8L6	FASTKD5	FAST kinase domain-containing protein 5	Mitochondrion	High	0
Q9H3K2	GHITM	Growth hormone-inducible transmembrane protein	Mitochondrion	High	0
O43824	GTPBP6	Putative GTP-binding protein 6	Mitochondrion	High	0
Q6P1Q0	LETMD1	LETM1 domain-containing protein 1	Mitochondrion	High	0
Q96GW9	MARS2	Methionine--tRNA ligase, mitochondrial	Mitochondrion	High	0
Q96AQ8	MCUR1	Mitochondrial calcium uniporter regulator 1	Mitochondrion	High	0
O95140	MFN2	Mitofusin-2	Mitochondrion	High	1
Q9BQP7	MGME1	Mitochondrial genome maintenance exonuclease 1	Mitochondrion	High	0
O14880	MGST3	Microsomal glutathione S-transferase 3	Mitochondrion	High	0
Q9BYD6	MRPL1	39S ribosomal protein L1, mitochondrial	Mitochondrion	High	1
Q7Z7H8	MRPL10	39S ribosomal protein L10, mitochondrial	Mitochondrion	High	1
Q9NX20	MRPL16	39S ribosomal protein L16, mitochondrial	Mitochondrion	High	1
Q9NRX2	MRPL17	39S ribosomal protein L17, mitochondrial	Mitochondrion	High	1
Q9H0U6	MRPL18	39S ribosomal protein L18, mitochondrial	Mitochondrion	High	1
Q5T653	MRPL2	39S ribosomal protein L2, mitochondrial	Mitochondrion	High	1
Q9BYC9	MRPL20	39S ribosomal protein L20, mitochondrial	Mitochondrion	High	1
Q13084	MRPL28	39S ribosomal protein L28, mitochondrial	Mitochondrion	High	1
Q8TCC3	MRPL30	39S ribosomal protein L30, mitochondrial	Mitochondrion	High	1
Q8N983	MRPL43	39S ribosomal protein L43, mitochondrial	Mitochondrion	High	1
Q8N5N7	MRPL50	39S ribosomal protein L50, mitochondrial	Mitochondrion	High	1
Q7Z7F7	MRPL55	39S ribosomal protein L55, mitochondrial	Mitochondrion	High	1
Q9BYD2	MRPL9	39S ribosomal protein L9, mitochondrial	Mitochondrion	High	1
P82912	MRPS11	28S ribosomal protein S11, mitochondrial	Mitochondrion	High	1
O15235	MRPS12	28S ribosomal protein S12, mitochondrial	Mitochondrion	High	1
P82921	MRPS21	28S ribosomal protein S21, mitochondrial	Mitochondrion	High	0
Q96EL2	MRPS24	28S ribosomal protein S24, mitochondrial	Mitochondrion	High	1
Q96E11	MRRF	Ribosome-recycling factor, mitochondrial	Mitochondrion	High	0
Q9Y6C9	MTCH2	Mitochondrial carrier homolog 2	Mitochondrion	High	1
P00403	MT-CO2	Cytochrome c oxidase subunit 2	Mitochondrion	High	1
Q96E29	MTERF3	Transcription termination factor 3, mitochondrial	Mitochondrion	High	0
Q9BT17	MTG1	Mitochondrial ribosome-associated GTPase 1	Mitochondrion	High	0
Q9H4K7	MTG2	Mitochondrial ribosome-associated GTPase 2	Mitochondrion	High	0
P03905	MT-ND4	NADH-ubiquinone oxidoreductase chain 4	Mitochondrion	High	0
Q96H55	MYO19	Unconventional myosin-XIX	Mitochondrion	High	0
O95299	NDUFA10	NADH dehydrogenase [ubiquinone] 1 alpha subcomplex subunit 10, mitochondrial	Mitochondrion	High	1
Q86Y39	NDUFA11	NADH dehydrogenase [ubiquinone] 1 alpha subcomplex subunit 11	Mitochondrion	High	0
Q9UI09	NDUFA12	NADH dehydrogenase [ubiquinone] 1 alpha subcomplex subunit 12	Mitochondrion	High	0
O00483	NDUFA4	Cytochrome c oxidase subunit NDUFA4	Mitochondrion	High	0
O95182	NDUFA7	NADH dehydrogenase [ubiquinone] 1 alpha subcomplex subunit 7	Mitochondrion	High	0
Q16795	NDUFA9	NADH dehydrogenase [ubiquinone] 1 alpha subcomplex subunit 9, mitochondrial	Mitochondrion	High	1
Q8N183	NDUFAF2	Mimitin, mitochondrial	Mitochondrion	High	0
Q7L592	NDUFAF7	NADH dehydrogenase [ubiquinone] complex I, assembly factor 7	Mitochondrion	High	0
O96000	NDUFB10	NADH dehydrogenase [ubiquinone] 1 beta subcomplex subunit 10	Mitochondrion	High	0
O43676	NDUFB3	NADH dehydrogenase [ubiquinone] 1 beta subcomplex subunit 3	Mitochondrion	High	1
O43674	NDUFB5	NADH dehydrogenase [ubiquinone] 1 beta subcomplex subunit 5, mitochondrial	Mitochondrion	High	1
O95139	NDUFB6	NADH dehydrogenase [ubiquinone] 1 beta subcomplex subunit 6	Mitochondrion	High	0
P17568	NDUFB7	NADH dehydrogenase [ubiquinone] 1 beta subcomplex subunit 7	Mitochondrion	High	0
Q9Y6M9	NDUFB9	NADH dehydrogenase [ubiquinone] 1 beta subcomplex subunit 9	Mitochondrion	High	0
O43181	NDUFS4	NADH dehydrogenase [ubiquinone] iron-sulfur protein 4, mitochondrial	Mitochondrion	High	0
O75251	NDUFS7	NADH dehydrogenase [ubiquinone] iron-sulfur protein 7, mitochondrial	Mitochondrion	High	0
O00217	NDUFS8	NADH dehydrogenase [ubiquinone] iron-sulfur protein 8, mitochondrial	Mitochondrion	High	0
P56181	NDUFV3	NADH dehydrogenase [ubiquinone] flavoprotein 3, mitochondrial	Mitochondrion	High	0
Q9NPE2	NGRN	Neugrin	Mitochondrion	High	0
Q9H857	NT5DC2	5-nucleotidase domain-containing protein 2	Mitochondrion	High	0
Q9NX40	OCIAD1	OCIA domain-containing protein 1	Mitochondrion	High	0
Q15070	OXA1L	Mitochondrial inner membrane protein OXA1L	Mitochondrion	High	1
Q9HBH1	PDF	Peptide deformylase, mitochondrial	Mitochondrion	High	0
Q96HS1	PGAM5	Serine/threonine-protein phosphatase PGAM5, mitochondrial	Mitochondrion	High	0
Q9UG56	PISD	Phosphatidylserine decarboxylase proenzyme	Mitochondrion	High	0
O75127	PTCD1	Pentatricopeptide repeat-containing protein 1, mitochondrial	Mitochondrion	High	0
Q96EY7	PTCD3	Pentatricopeptide repeat domain-containing protein 3, mitochondrial	Mitochondrion	High	0
Q5T160	RARS2	Probable arginine--tRNA ligase, mitochondrial	Mitochondrion	High	0
Q8NBN7	RDH13	Retinol dehydrogenase 13	Mitochondrion	High	0
Q8IXI1	RHOT2	Mitochondrial Rho GTPase 2	Mitochondrion	High	1
Q9Y512	SAMM50	Sorting and assembly machinery component 50 homolog	Mitochondrion	High	0
O75880	SCO1	Protein SCO1 homolog, mitochondrial	Mitochondrion	High	0
Q9H9B4	SFXN1	Sideroflexin-1	Mitochondrion	High	0
P53007	SLC25A1	Tricarboxylate transport protein, mitochondrial	Mitochondrion	High	1
Q9UBX3	SLC25A10	Mitochondrial dicarboxylate carrier	Mitochondrion	High	1
Q02978	SLC25A11	Mitochondrial 2-oxoglutarate/malate carrier protein	Mitochondrion	High	1
Q9UJS0	SLC25A13	Calcium-binding mitochondrial carrier protein Aralar2	Mitochondrion	High	1
Q9H936	SLC25A22	Mitochondrial glutamate carrier 1	Mitochondrion	High	1
Q6NUK1	SLC25A24	Calcium-binding mitochondrial carrier protein SCaMC-1	Mitochondrion	High	1
Q9H2D1	SLC25A32	Mitochondrial folate transporter/carrier	Mitochondrion	High	0
P12235	SLC25A4	ADP/ATP translocase 1	Mitochondrion	High	0
Q15526	SURF1	Surfeit locus protein 1	Mitochondrion	High	0
Q96BW9	TAMM41	Phosphatidate cytidylyltransferase, mitochondrial	Mitochondrion	High	0
Q8WVM0	TFB1M	Dimethyladenosine transferase 1, mitochondrial	Mitochondrion	High	0
Q9BVV7	TIMM21	Mitochondrial import inner membrane translocase subunit Tim21	Mitochondrion	High	1
O14925	TIMM23	Mitochondrial import inner membrane translocase subunit Tim23	Mitochondrion	High	1
Q9NPL8	TIMMDC1	Complex I assembly factor TIMMDC1, mitochondrial	Mitochondrion	High	0
P17152	TMEM11	Transmembrane protein 11, mitochondrial	Mitochondrion	High	0
Q9H061	TMEM126A	Transmembrane protein 126A	Mitochondrion	High	0
Q96GE9	TMEM261	Transmembrane protein 261	Mitochondrion	High	0
Q9NS69	TOMM22	Mitochondrial import receptor subunit TOM22 homolog	Mitochondrion	High	1
O96008	TOMM40	Mitochondrial import receptor subunit TOM40 homolog	Mitochondrion	High	1
Q8N4H5	TOMM5	Mitochondrial import receptor subunit TOM5 homolog	Mitochondrion	High	1
Q13472	TOP3A	DNA topoisomerase 3-alpha	Mitochondrion	High	0
Q9H4I3	TRABD	TraB domain-containing protein	Mitochondrion	High	0
Q9BVS5	TRMT61B	tRNA (adenine(58)-N(1))-methyltransferase, mitochondrial	Mitochondrion	High	0
O95900	TRUB2	Probable tRNA pseudouridine synthase 2	Mitochondrion	High	0
P30536	TSPO	Translocator protein	Mitochondrion	High	0
Q9UDW1	UQCR10	Cytochrome b-c1 complex subunit 9	Mitochondrion	High	0
O14949	UQCRQ	Cytochrome b-c1 complex subunit 8	Mitochondrion	High	1
P06865	HEXA	Beta-hexosaminidase subunit alpha	Lysosome	Very High	1
Q13488	TCIRG1	V-type proton ATPase 116 kDa subunit a isoform 3	Lysosome	Very High	0
P08962	CD63	CD63 antigen	Lysosome	Very High	0
P11279	LAMP1	Lysosome-associated membrane glycoprotein 1	Lysosome	Very High	1
O43567	RNF13	E3 ubiquitin-protein ligase RNF13	Lysosome	Very High	0
Q9UHA4	LAMTOR3	Ragulator complex protein LAMTOR3	Lysosome	Very High	1
Q9UBR2	CTSZ	Cathepsin Z	Lysosome	Very High	1
Q13510	ASAH1	Acid ceramidase	Lysosome	Very High	1
P53634	CTSC	Dipeptidyl peptidase 1	Lysosome	Very High	1
Q14108	SCARB2	Lysosome membrane protein 2	Lysosome	Very High	1
P10619	CTSA	Lysosomal protective protein	Lysosome	Very High	1
P15586	GNS	N-acetylglucosamine-6-sulfatase	Lysosome	Very High	1
P07686	HEXB	Beta-hexosaminidase subunit beta	Lysosome	Very High	1
O00115	DNASE2	Deoxyribonuclease-2-alpha	Lysosome	Very High	1
P07339	CTSD	Cathepsin D	Lysosome	Very High	1
Q9UHL4	DPP7	Dipeptidyl peptidase 2	Lysosome	Very High	0
P04062	GBA	Glucosylceramidase	Lysosome	Very High	1
P16278	GLB1	Beta-galactosidase	Lysosome	Very High	1
Q92820	GGH	Gamma-glutamyl hydrolase	Lysosome	Very High	1
P42785	PRCP	Lysosomal Pro-X carboxypeptidase	Lysosome	Very High	1
Q8NHP8	PLBD2	Putative phospholipase B-like 2	Lysosome	Very High	1
P13284	IFI30	Gamma-interferon-inducible lysosomal thiol reductase	Lysosome	Very High	1
P07858	CTSB	Cathepsin B	Lysosome	Very High	1
Q01628	IFITM3	Interferon-induced transmembrane protein 3	Lysosome	Very High	0
P13473	LAMP2	Lysosome-associated membrane glycoprotein 2	Lysosome	Very High	1
P06280	GLA	Alpha-galactosidase A	Lysosome	Very High	1
Q8IV08	PLD3	Phospholipase D3	Lysosome	Very High	0
O00754	MAN2B1	Lysosomal alpha-mannosidase	Lysosome	Very High	1
Q9NP58	ABCB6	ATP-binding cassette sub-family B member 6, mitochondrial	Lysosome	Very High	0
P11117	ACP2	Lysosomal acid phosphatase	Lysosome	Very High	1
P20933	AGA	N(4)-(beta-N-acetylglucosaminyl)-L-asparaginase	Lysosome	Very High	0
Q6UX65	DRAM2	DNA damage-regulated autophagy modulator protein 2	Lysosome	Very High	0
P10253	GAA	Lysosomal alpha-glucosidase	Lysosome	Very High	1
Q8WWB7	GLMP	Glycosylated lysosomal membrane protein	Lysosome	Very High	1
P17050	NAGA	Alpha-N-acetylgalactosaminidase	Lysosome	Very High	1
O15118	NPC1	Niemann-Pick C1 protein	Lysosome	Very High	1
O00584	RNASET2	Ribonuclease T2	Lysosome	Very High	0
Q9H6Y7	RNF167	E3 ubiquitin-protein ligase RNF167	Lysosome	Very High	0
Q9NRA2	SLC17A5	Sialin	Lysosome	Very High	0
Q9NS93	TM7SF3	Transmembrane 7 superfamily member 3	Lysosome	Very High	0
Q8IY95	TMEM192	Transmembrane protein 192	Lysosome	Very High	0
Q15036	SNX17	Sorting nexin-17	Lysosome	Medium	0
Q9Y2I1	NISCH	Nischarin	Lysosome	Medium	0
P07602	PSAP	Prosaposin	Lysosome	Medium	1
Q8N1F8	STK11IP	Serine/threonine-protein kinase 11-interacting protein	Lysosome	Medium	0
P15289	ARSA	Arylsulfatase A	Lysosome	Medium	0
Q13286	CLN3	Battenin	Lysosome	Medium	0
O60911	CTSV	Cathepsin L2	Lysosome	Medium	0
P34059	GALNS	N-acetylgalactosamine-6-sulfatase	Lysosome	Medium	0
Q9Y251	HPSE	Heparanase	Lysosome	Medium	0
Q01629	IFITM2	Interferon-induced transmembrane protein 2	Lysosome	Medium	0
Q9NV92	NDFIP2	NEDD4 family-interacting protein 2	Lysosome	Medium	0
Q8NCC3	PLA2G15	Group XV phospholipase A2	Lysosome	Medium	0
Q9UMR5	PPT2	Lysosomal thioesterase PPT2	Lysosome	Medium	0
Q8N357	SLC35F6	Solute carrier family 35 member F6	Lysosome	Medium	0
Q9Y5W9	SNX11	Sorting nexin-11	Lysosome	Medium	0
O60637	TSPAN3	Tetraspanin-3	Lysosome	Medium	0
Q9C0H2	TTYH3	Protein tweety homolog 3	Lysosome	Medium	0
O43504	LAMTOR5	Ragulator complex protein LAMTOR5	Lysosome	High	1
Q0VGL1	LAMTOR4	Ragulator complex protein LAMTOR4	Lysosome	High	1
Q9Y2Q5	LAMTOR2	Ragulator complex protein LAMTOR2	Lysosome	High	1
Q6IAA8	LAMTOR1	Ragulator complex protein LAMTOR1	Lysosome	High	1
P50897	PPT1	Palmitoyl-protein thioesterase 1	Lysosome	High	1
P07711	CTSL	Cathepsin L1	Lysosome	High	1
P61916	NPC2	Epididymal secretory protein E1	Lysosome	High	1
P53801	PTTG1IP	Pituitary tumor-transforming gene 1 protein-interacting protein	Lysosome	High	0
P15848	ARSB	Arylsulfatase B	Lysosome	High	1
P51798	CLCN7	H(+)/Cl(-) exchange transporter 7	Lysosome	High	1
Q8NFJ5	GPRC5A	Retinoic acid-induced protein 3	Lysosome	High	0
P38571	LIPA	Lysosomal acid lipase/cholesteryl ester hydrolase	Lysosome	High	1
Q86WC4	OSTM1	Osteopetrosis-associated transmembrane protein 1	Lysosome	High	0
Q9HB40	SCPEP1	Retinoid-inducible serine carboxypeptidase	Lysosome	High	0
Q9HAT2	SIAE	Sialate O-acetylesterase	Lysosome	High	1
Q9NVC3	SLC38A7	Putative sodium-coupled neutral amino acid transporter 7	Lysosome	High	0
Q8NBW4	SLC38A9	Sodium-coupled neutral amino acid transporter 9	Lysosome	High	0
Q9H2V7	SPNS1	Protein spinster homolog 1	Lysosome	High	0
Q9BXS4	TMEM59	Transmembrane protein 59	Lysosome	High	0
O14773	TPP1	Tripeptidyl-peptidase 1	Lysosome	High	1
Q6ZRP7	QSOX2	Sulfhydryl oxidase 2	Golgi	Very High	0
Q9UBQ6	EXTL2	Exostosin-like 2	Golgi	Very High	0
Q86SF2	GALNT7	N-acetylgalactosaminyltransferase 7	Golgi	Very High	1
O00461	GOLIM4	Golgi integral membrane protein 4	Golgi	Very High	1
Q14789	GOLGB1	Golgin subfamily B member 1	Golgi	Very High	1
Q10472	GALNT1	Polypeptide N-acetylgalactosaminyltransferase 1	Golgi	Very High	1
Q9NX62	IMPAD1	Inositol monophosphatase 3	Golgi	Very High	0
Q8NCL4	GALNT6	Polypeptide N-acetylgalactosaminyltransferase 6	Golgi	Very High	1
Q8WVQ1	CANT1	Soluble calcium-activated nucleotidase 1	Golgi	Very High	0
O75063	FAM20B	Glycosaminoglycan xylosylkinase	Golgi	Very High	1
Q9H1C3	GLT8D2	Glycosyltransferase 8 domain-containing protein 2	Golgi	Very High	0
Q16706	MAN2A1	Alpha-mannosidase 2	Golgi	Very High	1
Q8TAD4	SLC30A5	Zinc transporter 5	Golgi	Very High	0
Q13907	IDI1	Isopentenyl-diphosphate Delta-isomerase 1	Golgi	Medium	0
Q8WTW3	COG1	Conserved oligomeric Golgi complex subunit 1	Golgi	Medium	0
Q9H9E3	COG4	Conserved oligomeric Golgi complex subunit 4	Golgi	Medium	1
Q6GMV3	PTRHD1	Putative peptidyl-tRNA hydrolase PTRHD1	Golgi	Medium	0
Q93052	LPP	Lipoma-preferred partner	Golgi	Medium	0
Q96JB2	COG3	Conserved oligomeric Golgi complex subunit 3	Golgi	Medium	0
Q13057	COASY	Bifunctional coenzyme A synthase	Golgi	Medium	0
P37802	TAGLN2	Transgelin-2	Golgi	Medium	0
P84077	ARF1	ADP-ribosylation factor 1	Golgi	Medium	1
P08134	RHOC	Rho-related GTP-binding protein RhoC	Golgi	Medium	0
Q14746	COG2	Conserved oligomeric Golgi complex subunit 2	Golgi	Medium	1
Q8N0X7	SPG20	Spartin	Golgi	Medium	0
Q99439	CNN2	Calponin-2	Golgi	Medium	0
P53365	ARFIP2	Arfaptin-2	Golgi	Medium	0
Q9NUY8	TBC1D23	TBC1 domain family member 23	Golgi	Medium	0
Q9BXB4	OSBPL11	Oxysterol-binding protein-related protein 11	Golgi	Medium	0
P13861	PRKAR2A	cAMP-dependent protein kinase type II-alpha regulatory subunit	Golgi	Medium	0
Q8NBZ7	UXS1	UDP-glucuronic acid decarboxylase 1	Golgi	Medium	1
Q9NP61	ARFGAP3	ADP-ribosylation factor GTPase-activating protein 3	Golgi	Medium	0
Q9H8Y8	GORASP2	Golgi reassembly-stacking protein 2	Golgi	Medium	1
Q8TBX8	PIP4K2C	Phosphatidylinositol 5-phosphate 4-kinase type-2 gamma	Golgi	Medium	0
Q8IWW6	ARHGAP12	Rho GTPase-activating protein 12	Golgi	Medium	0
P52943	CRIP2	Cysteine-rich protein 2	Golgi	Medium	0
O60437	PPL	Periplakin	Golgi	Medium	0
Q9NQE9	HINT3	Histidine triad nucleotide-binding protein 3	Golgi	Medium	0
P61026	RAB10	Ras-related protein Rab-10	Golgi	Medium	0
Q86SQ0	PHLDB2	Pleckstrin homology-like domain family B member 2	Golgi	Medium	0
Q7LGA3	HS2ST1	Heparan sulfate 2-O-sulfotransferase 1	Golgi	Medium	1
Q9BUP3	HTATIP2	Oxidoreductase HTATIP2	Golgi	Medium	0
Q08379	GOLGA2	Golgin subfamily A member 2	Golgi	Medium	1
Q96DX4	RSPRY1	RING finger and SPRY domain-containing protein 1	Golgi	Medium	0
Q96K49	TMEM87B	Transmembrane protein 87B	Golgi	Medium	0
Q09666	AHNAK	Neuroblast differentiation-associated protein AHNAK	Golgi	Medium	0
Q92743	HTRA1	Serine protease HTRA1	Golgi	Medium	0
P82094	TMF1	TATA element modulatory factor	Golgi	Medium	0
Q9BRK5	SDF4	45 kDa calcium-binding protein	Golgi	Medium	1
O94875	SORBS2	Sorbin and SH3 domain-containing protein 2	Golgi	Medium	1
Q9NPR9	GPR108	Protein GPR108	Golgi	Medium	0
O43286	B4GALT5	Beta-1,4-galactosyltransferase 5	Golgi	Medium	1
O95249	GOSR1	Golgi SNAP receptor complex member 1	Golgi	Medium	1
Q8NBJ4	GOLM1	Golgi membrane protein 1	Golgi	Medium	1
P51636	CAV2	Caveolin-2	Golgi	Medium	0
Q5SGD2	PPM1L	Protein phosphatase 1L	Golgi	Medium	0
Q8TB61	SLC35B2	Adenosine 3-phospho 5-phosphosulfate transporter 1	Golgi	Medium	1
Q92896	GLG1	Golgi apparatus protein 1	Golgi	Medium	1
O94766	B3GAT3	Galactosylgalactosylxylosylprotein 3-beta-glucuronosyltransferase 3	Golgi	Medium	1
O60513	B4GALT4	Beta-1,4-galactosyltransferase 4	Golgi	Medium	1
Q9NS00	C1GALT1	Glycoprotein-N-acetylgalactosamine 3-beta-galactosyltransferase 1	Golgi	Medium	0
Q8NDZ4	C3orf58	Deleted in autism protein 1	Golgi	Medium	0
Q8NCH0	CHST14	Carbohydrate sulfotransferase 14	Golgi	Medium	0
Q13948	CUX1	Protein CASP	Golgi	Medium	0
P98173	FAM3A	Protein FAM3A	Golgi	Medium	0
Q92520	FAM3C	Protein FAM3C	Golgi	Medium	0
Q86SR1	GALNT10	Polypeptide N-acetylgalactosaminyltransferase 10	Golgi	Medium	0
Q8TBA6	GOLGA5	Golgin subfamily A member 5	Golgi	Medium	1
O60476	MAN1A2	Mannosyl-oligosaccharide 1,2-alpha-mannosidase IB	Golgi	Medium	0
Q09328	MGAT5	Alpha-1,6-mannosylglycoprotein 6-beta-N-acetylglucosaminyltransferase A	Golgi	Medium	0
Q99569	PKP4	Plakophilin-4	Golgi	Medium	0
Q8WZA1	POMGNT1	Protein O-linked-mannose beta-1,2-N-acetylglucosaminyltransferase 1	Golgi	Medium	0
O94955	RHOBTB3	Rho-related BTB domain-containing protein 3	Golgi	Medium	0
Q6NXT4	SLC30A6	Zinc transporter 6	Golgi	Medium	0
Q11206	ST3GAL4	CMP-N-acetylneuraminate-beta-galactosamide-alpha-2,3-sialyltransferase 4	Golgi	Medium	0
Q12893	TMEM115	Transmembrane protein 115	Golgi	Medium	0
Q8IUH4	ZDHHC13	Palmitoyltransferase ZDHHC13	Golgi	Medium	0
P33316	DUT	Deoxyuridine 5-triphosphate nucleotidohydrolase, mitochondrial	Golgi	High	0
Q4J6C6	PREPL	Prolyl endopeptidase-like	Golgi	High	0
P41250	GARS	Glycine--tRNA ligase	Golgi	High	0
P22694	PRKACB	cAMP-dependent protein kinase catalytic subunit beta	Golgi	High	0
P17612	PRKACA	cAMP-dependent protein kinase catalytic subunit alpha	Golgi	High	0
Q9NW68	BSDC1	BSD domain-containing protein 1	Golgi	High	0
Q9BRQ8	AIFM2	Apoptosis-inducing factor 2	Golgi	High	0
Q9HBL0	TNS1	Tensin-1	Golgi	High	1
O60488	ACSL4	Long-chain-fatty-acid--CoA ligase 4	Golgi	High	0
Q10471	GALNT2	Polypeptide N-acetylgalactosaminyltransferase 2	Golgi	High	1
Q99805	TM9SF2	Transmembrane 9 superfamily member 2	Golgi	High	0
Q9HC07	TMEM165	Transmembrane protein 165	Golgi	High	0
Q9HD45	TM9SF3	Transmembrane 9 superfamily member 3	Golgi	High	0
P15291	B4GALT1	Beta-1,4-galactosyltransferase 1	Golgi	High	1
Q13795	ARFRP1	ADP-ribosylation factor-related protein 1	Golgi	High	0
Q6P4E1	CASC4	Protein CASC4	Golgi	High	0
Q68CQ7	GLT8D1	Glycosyltransferase 8 domain-containing protein 1	Golgi	High	0
Q8IYS2	KIAA2013	Uncharacterized protein KIAA2013	Golgi	High	0
Q9UKM7	MAN1B1	Endoplasmic reticulum mannosyl-oligosaccharide 1,2-alpha-mannosidase	Golgi	High	0
Q68D91	MBLAC2	Metallo-beta-lactamase domain-containing protein 2	Golgi	High	0
P26572	MGAT1	Alpha-1,3-mannosyl-glycoprotein 2-beta-N-acetylglucosaminyltransferase	Golgi	High	0
Q86VZ5	SGMS1	Phosphatidylcholine:ceramide cholinephosphotransferase 1	Golgi	High	0
Q96K37	SLC35E1	Solute carrier family 35 member E1	Golgi	High	0
O15321	TM9SF1	Transmembrane 9 superfamily member 1	Golgi	High	0
Q92544	TM9SF4	Transmembrane 9 superfamily member 4	Golgi	High	0
Q9Y5Z9	UBIAD1	UbiA prenyltransferase domain-containing protein 1	Golgi	High	0
O95159	ZFPL1	Zinc finger protein-like 1	Golgi	High	0
P61011	SRP54	Signal recognition particle 54 kDa protein	ER	Very High	1
Q9NW15	ANO10	Anoctamin-10	ER	Very High	0
P08572	COL4A2	Collagen alpha-2(IV) chain	ER	Very High	0
P21964	COMT	Catechol O-methyltransferase	ER	Very High	0
Q13162	PRDX4	Peroxiredoxin-4	ER	Very High	0
P07237	P4HB	Protein disulfide-isomerase	ER	Very High	1
Q9NXW2	DNAJB12	DnaJ homolog subfamily B member 12	ER	Very High	0
O43852	CALU	Calumenin	ER	Very High	0
P14314	PRKCSH	Glucosidase 2 subunit beta	ER	Very High	0
Q9BQE5	APOL2	Apolipoprotein L2	ER	Very High	0
Q86XL3	ANKLE2	Ankyrin repeat and LEM domain-containing protein 2	ER	Very High	0
Q14697	GANAB	Neutral alpha-glucosidase AB	ER	Very High	1
Q5VV42	CDKAL1	Threonylcarbamoyladenosine tRNA methylthiotransferase	ER	Very High	0
P26885	FKBP2	Peptidyl-prolyl cis-trans isomerase FKBP2	ER	Very High	0
Q96AY3	FKBP10	Peptidyl-prolyl cis-trans isomerase FKBP10	ER	Very High	1
Q8NBJ7	SUMF2	Sulfatase-modifying factor 2	ER	Very High	1
Q9UNW1	MINPP1	Multiple inositol polyphosphate phosphatase 1	ER	Very High	1
Q6UXH1	CRELD2	Cysteine-rich with EGF-like domain protein 2	ER	Very High	0
Q9Y4L1	HYOU1	Hypoxia up-regulated protein 1	ER	Very High	1
Q9NYU2	UGGT1	UDP-glucose:glycoprotein glucosyltransferase 1	ER	Very High	1
Q13608	PEX6	Peroxisome assembly factor 2	ER	Very High	1
Q9UI42	CPA4	Carboxypeptidase A4	ER	Very High	0
O95302	FKBP9	Peptidyl-prolyl cis-trans isomerase FKBP9	ER	Very High	1
Q15818	NPTX1	Neuronal pentraxin-1	ER	Very High	0
Q13586	STIM1	Stromal interaction molecule 1	ER	Very High	0
P13674	P4HA1	Prolyl 4-hydroxylase subunit alpha-1	ER	Very High	1
Q08380	LGALS3BP	Galectin-3-binding protein	ER	Very High	1
P23284	PPIB	Peptidyl-prolyl cis-trans isomerase B	ER	Very High	1
Q8NBP7	PCSK9	Proprotein convertase subtilisin/kexin type 9	ER	Very High	0
O75718	CRTAP	Cartilage-associated protein	ER	Very High	0
Q13438	OS9	Protein OS-9	ER	Very High	0
P48449	LSS	Lanosterol synthase	ER	Very High	1
Q32P28	LEPRE1	Prolyl 3-hydroxylase 1	ER	Very High	1
Q8NHP6	MOSPD2	Motile sperm domain-containing protein 2	ER	Very High	0
O95994	AGR2	Anterior gradient protein 2 homolog	ER	Very High	0
Q8IXB1	DNAJC10	DnaJ homolog subfamily C member 10	ER	Very High	1
Q8NBQ5	HSD17B11	Estradiol 17-beta-dehydrogenase 11	ER	Very High	0
Q96S66	CLCC1	Chloride channel CLIC-like protein 1	ER	Very High	0
P30533	LRPAP1	Alpha-2-macroglobulin receptor-associated protein	ER	Very High	1
P84157	MXRA7	Matrix-remodeling-associated protein 7	ER	Very High	0
Q99470	SDF2	Stromal cell-derived factor 2	ER	Very High	0
Q99574	SERPINI1	Neuroserpin	ER	Very High	0
O75915	ARL6IP5	PRA1 family protein 3	ER	Very High	0
P37268	FDFT1	Squalene synthase	ER	Very High	1
O15173	PGRMC2	Membrane-associated progesterone receptor component 2	ER	Very High	0
P60604	UBE2G2	Ubiquitin-conjugating enzyme E2 G2	ER	Very High	0
Q9Y4K0	LOXL2	Lysyl oxidase homolog 2	ER	Very High	0
Q8NBJ5	COLGALT1	Procollagen galactosyltransferase 1	ER	Very High	1
P07942	LAMB1	Laminin subunit beta-1	ER	Very High	0
P07099	EPHX1	Epoxide hydrolase 1	ER	Very High	1
P51648	ALDH3A2	Fatty aldehyde dehydrogenase	ER	Very High	1
Q14573	ITPR3	Inositol 1,4,5-trisphosphate receptor type 3	ER	Very High	1
Q9NZJ5	EIF2AK3	Eukaryotic translation initiation factor 2-alpha kinase 3	ER	Very High	0
Q969N2	PIGT	GPI transamidase component PIG-T	ER	Very High	1
P16435	POR	NADPH--cytochrome P450 reductase	ER	Very High	1
Q6P1M0	SLC27A4	Long-chain fatty acid transport protein 4	ER	Very High	0
O60568	PLOD3	Procollagen-lysine,2-oxoglutarate 5-dioxygenase 3	ER	Very High	1
Q9P2X0	DPM3	Dolichol-phosphate mannosyltransferase subunit 3	ER	Very High	0
Q5T9L3	WLS	Protein wntless homolog	ER	Very High	0
Q02809	PLOD1	Procollagen-lysine,2-oxoglutarate 5-dioxygenase 1	ER	Very High	1
P51572	BCAP31	B-cell receptor-associated protein 31	ER	Very High	0
Q96N66	MBOAT7	Lysophospholipid acyltransferase 7	ER	Very High	0
Q12981	BNIP1	Vesicle transport protein SEC20	ER	Very High	0
Q15738	NSDHL	Sterol-4-alpha-carboxylate 3-dehydrogenase, decarboxylating	ER	Very High	0
O95573	ACSL3	Long-chain-fatty-acid--CoA ligase 3	ER	Very High	0
Q9Y320	TMX2	Thioredoxin-related transmembrane protein 2	ER	Very High	0
Q8TED1	GPX8	Probable glutathione peroxidase 8	ER	Very High	1
Q15005	SPCS2	Signal peptidase complex subunit 2	ER	Very High	1
Q8TC12	RDH11	Retinol dehydrogenase 11	ER	Very High	1
O14975	SLC27A2	Very long-chain acyl-CoA synthetase	ER	Very High	1
Q8NFQ8	TOR1AIP2	Torsin-1A-interacting protein 2	ER	Very High	1
O00264	PGRMC1	Membrane-associated progesterone receptor component 1	ER	Very High	1
Q96AG4	LRRC59	Leucine-rich repeat-containing protein 59	ER	Very High	0
O95292	VAPB	Vesicle-associated membrane protein-associated protein B/C	ER	Very High	1
Q86Y07	VRK2	Serine/threonine-protein kinase VRK2	ER	Very High	0
Q15125	EBP	3-beta-hydroxysteroid-Delta(8),Delta(7)-isomerase	ER	Very High	0
P43307	SSR1	Translocon-associated protein subunit alpha	ER	Very High	0
Q99640	PKMYT1	Membrane-associated tyrosine- and threonine-specific cdc2-inhibitory kinase	ER	Very High	0
Q9UHG3	PCYOX1	Prenylcysteine oxidase 1	ER	Very High	0
Q8WUY1	THEM6	Protein THEM6	ER	Very High	0
Q12797	ASPH	Aspartyl/asparaginyl beta-hydroxylase	ER	Very High	1
P04843	RPN1	Dolichyl-diphosphooligosaccharide--protein glycosyltransferase subunit 1	ER	Very High	1
Q9NZ01	TECR	Very-long-chain enoyl-CoA reductase	ER	Very High	1
Q14739	LBR	Lamin-B receptor	ER	Very High	0
P27824	CANX	Calnexin	ER	Very High	1
P18031	PTPN1	Tyrosine-protein phosphatase non-receptor type 1	ER	Very High	0
O60762	DPM1	Dolichol-phosphate mannosyltransferase subunit 1	ER	Very High	0
Q14643	ITPR1	Inositol 1,4,5-trisphosphate receptor type 1	ER	Very High	1
Q16850	CYP51A1	Lanosterol 14-alpha demethylase	ER	Very High	0
Q8NF37	LPCAT1	Lysophosphatidylcholine acyltransferase 1	ER	Very High	0
P16615	ATP2A2	Sarcoplasmic/endoplasmic reticulum calcium ATPase 2	ER	Very High	1
P05556	ITGB1	Integrin beta-1	ER	Very High	0
Q9H3N1	TMX1	Thioredoxin-related transmembrane protein 1	ER	Very High	0
Q96HY6	DDRGK1	DDRGK domain-containing protein 1	ER	Very High	0
O75844	ZMPSTE24	CAAX prenyl protease 1 homolog	ER	Very High	0
Q8N2K0	ABHD12	Monoacylglycerol lipase ABHD12	ER	Very High	0
Q9BV23	ABHD6	Monoacylglycerol lipase ABHD6	ER	Very High	0
O14672	ADAM10	Disintegrin and metalloproteinase domain-containing protein 10	ER	Very High	0
Q9BRR6	ADPGK	ADP-dependent glucokinase	ER	Very High	0
Q99943	AGPAT1	1-acyl-sn-glycerol-3-phosphate acyltransferase alpha	ER	Very High	0
Q9NRZ7	AGPAT3	1-acyl-sn-glycerol-3-phosphate acyltransferase gamma	ER	Very High	0
Q9H553	ALG2	Alpha-1,3/1,6-mannosyltransferase ALG2	ER	Very High	0
Q9Y673	ALG5	Dolichyl-phosphate beta-glucosyltransferase	ER	Very High	0
Q9Y672	ALG6	Dolichyl pyrophosphate Man9GlcNAc2 alpha-1,3-glucosyltransferase	ER	Very High	0
Q9HDC9	APMAP	Adipocyte plasma membrane-associated protein	ER	Very High	0
Q9Y679	AUP1	Ancient ubiquitous protein 1	ER	Very High	0
Q9UHQ4	BCAP29	B-cell receptor-associated protein 29	ER	Very High	1
Q8WY22	BRI3BP	BRI3-binding protein	ER	Very High	0
Q96GQ5	C16orf58	RUS1 family protein C16orf58	ER	Very High	0
Q8WVX3	C4orf3	Uncharacterized protein C4orf3	ER	Very High	0
Q9H6E4	CCDC134	Coiled-coil domain-containing protein 134	ER	Very High	0
Q9Y6K0	CEPT1	Choline/ethanolaminephosphotransferase 1	ER	Very High	0
Q96G23	CERS2	Ceramide synthase 2	ER	Very High	0
Q8N5K1	CISD2	CDGSH iron-sulfur domain-containing protein 2	ER	Very High	0
O96005	CLPTM1	Cleft lip and palate transmembrane protein 1	ER	Very High	0
Q96KA5	CLPTM1L	Cleft lip and palate transmembrane protein 1-like protein	ER	Very High	0
O14569	CYB561D2	Cytochrome b561 domain-containing protein 2	ER	Very High	0
Q6UW02	CYP20A1	Cytochrome P450 20A1	ER	Very High	0
Q96SQ9	CYP2S1	Cytochrome P450 2S1	ER	Very High	0
P61803	DAD1	Dolichyl-diphosphooligosaccharide--protein glycosyltransferase subunit DAD1	ER	Very High	0
P39656	DDOST	Dolichyl-diphosphooligosaccharide--protein glycosyltransferase 48 kDa subunit	ER	Very High	1
O15121	DEGS1	Sphingolipid delta(4)-desaturase DES1	ER	Very High	0
Q15392	DHCR24	Delta(24)-sterol reductase	ER	Very High	0
Q9UBM7	DHCR7	7-dehydrocholesterol reductase	ER	Very High	0
Q6UX07	DHRS13	Dehydrogenase/reductase SDR family member 13	ER	Very High	0
Q9Y394	DHRS7	Dehydrogenase/reductase SDR family member 7	ER	Very High	0
Q6IAN0	DHRS7B	Dehydrogenase/reductase SDR family member 7B	ER	Very High	0
O95672	ECEL1	Endothelin-converting enzyme-like 1	ER	Very High	0
Q9BW60	ELOVL1	Elongation of very long chain fatty acids protein 1	ER	Very High	0
Q9NYP7	ELOVL5	Elongation of very long chain fatty acids protein 5	ER	Very High	0
P50402	EMD	Emerin	ER	Very High	0
O75477	ERLIN1	Erlin-1	ER	Very High	1
O94905	ERLIN2	Erlin-2	ER	Very High	1
Q7Z2K6	ERMP1	Endoplasmic reticulum metallopeptidase 1	ER	Very High	1
O60427	FADS1	Fatty acid desaturase 1	ER	Very High	0
Q9Y5Q0	FADS3	Fatty acid desaturase 3	ER	Very High	0
Q53EP0	FNDC3B	Fibronectin type III domain-containing protein 3B	ER	Very High	0
Q9NZC3	GDE1	Glycerophosphodiester phosphodiesterase 1	ER	Very High	0
P38435	GGCX	Vitamin K-dependent gamma-carboxylase	ER	Very High	0
Q8N2G8	GHDC	GH3 domain-containing protein	ER	Very High	0
O43292	GPAA1	Glycosylphosphatidylinositol anchor attachment 1 protein	ER	Very High	0
Q6Y1H2	HACD2	Very-long-chain (3R)-3-hydroxyacyl-CoA dehydratase 2	ER	Very High	1
Q9P035	HACD3	Very-long-chain (3R)-3-hydroxyacyl-CoA dehydratase 3	ER	Very High	1
Q8TCT9	HM13	Minor histocompatibility antigen H13	ER	Very High	1
P30519	HMOX2	Heme oxygenase 2	ER	Very High	0
Q53GQ0	HSD17B12	Very-long-chain 3-oxoacyl-CoA reductase	ER	Very High	1
Q70UQ0	IKBIP	Inhibitor of nuclear factor kappa-B kinase-interacting protein	ER	Very High	0
A1L0T0	ILVBL	Acetolactate synthase-like protein	ER	Very High	0
P18564	ITGB6	Integrin beta-6	ER	Very High	0
Q8N5M9	JAGN1	Protein jagunal homolog 1	ER	Very High	0
Q06136	KDSR	3-ketodihydrosphingosine reductase	ER	Very High	0
Q8N6L1	KRTCAP2	Keratinocyte-associated protein 2	ER	Very High	0
Q6UWP7	LCLAT1	Lysocardiolipin acyltransferase 1	ER	Very High	1
Q9BU23	LMF2	Lipase maturation factor 2	ER	Very High	0
Q6P1A2	LPCAT3	Lysophospholipid acyltransferase 5	ER	Very High	0
Q92604	LPGAT1	Acyl-CoA:lysophosphatidylglycerol acyltransferase 1	ER	Very High	0
Q99735	MGST2	Microsomal glutathione S-transferase 2	ER	Very High	0
Q13724	MOGS	Mannosyl-oligosaccharide glucosidase	ER	Very High	1
Q15800	MSMO1	Methylsterol monooxygenase 1	ER	Very High	0
Q86UE4	MTDH	Protein LYRIC	ER	Very High	0
Q6PIU2	NCEH1	Neutral cholesterol ester hydrolase 1	ER	Very High	0
Q8TEM1	NUP210	Nuclear pore membrane glycoprotein 210	ER	Very High	1
Q5SWX8	ODR4	Protein odr-4 homolog	ER	Very High	0
Q92643	PIGK	GPI-anchor transamidase	ER	Very High	1
Q8TEQ8	PIGO	GPI ethanolamine phosphate transferase 3	ER	Very High	1
Q96S52	PIGS	GPI transamidase component PIG-S	ER	Very High	1
Q9H490	PIGU	Phosphatidylinositol glycan anchor biosynthesis class U protein	ER	Very High	1
Q8NBL1	POGLUT1	Protein O-glucosyltransferase 1	ER	Very High	1
Q15165	PON2	Serum paraoxonase/arylesterase 2	ER	Very High	0
Q9Y6M0	PRSS21	Testisin	ER	Very High	0
P48651	PTDSS1	Phosphatidylserine synthase 1	ER	Very High	0
Q9BVG9	PTDSS2	Phosphatidylserine synthase 2	ER	Very High	0
Q92626	PXDN	Peroxidasin homolog	ER	Very High	1
Q9Y256	RCE1	CAAX prenyl protease 2	ER	Very High	0
Q8IZV5	RDH10	Retinol dehydrogenase 10	ER	Very High	0
Q6NUM9	RETSAT	All-trans-retinol 13,14-reductase	ER	Very High	1
Q96AA3	RFT1	Protein RFT1 homolog	ER	Very High	0
P04844	RPN2	Dolichyl-diphosphooligosaccharide--protein glycosyltransferase subunit 2	ER	Very High	1
Q9NTJ5	SACM1L	Phosphatidylinositide phosphatase SAC1	ER	Very High	1
Q8WTV0	SCARB1	Scavenger receptor class B member 1	ER	Very High	0
P67812	SEC11A	Signal peptidase complex catalytic subunit SEC11A	ER	Very High	1
P60468	SEC61B	Protein transport protein Sec61 subunit beta	ER	Very High	1
P60059	SEC61G	Protein transport protein Sec61 subunit gamma	ER	Very High	1
O95470	SGPL1	Sphingosine-1-phosphate lyase 1	ER	Very High	0
Q9BX95	SGPP1	Sphingosine-1-phosphate phosphatase 1	ER	Very High	0
Q99720	SIGMAR1	Sigma non-opioid intracellular receptor 1	ER	Very High	0
O00400	SLC33A1	Acetyl-coenzyme A transporter 1	ER	Very High	0
P35610	SOAT1	Sterol O-acyltransferase 1	ER	Very High	1
P61009	SPCS3	Signal peptidase complex subunit 3	ER	Very High	0
O15269	SPTLC1	Serine palmitoyltransferase 1	ER	Very High	1
O15270	SPTLC2	Serine palmitoyltransferase 2	ER	Very High	1
Q9Y5M8	SRPRB	Signal recognition particle receptor subunit beta	ER	Very High	1
P46977	STT3A	Dolichyl-diphosphooligosaccharide--protein glycosyltransferase subunit STT3A	ER	Very High	1
Q03518	TAP1	Antigen peptide transporter 1	ER	Very High	1
Q03519	TAP2	Antigen peptide transporter 2	ER	Very High	1
O15533	TAPBP	Tapasin	ER	Very High	1
Q9Y4P3	TBL2	Transducin beta-like protein 2	ER	Very High	0
Q9Y6I9	TEX264	Testis-expressed sequence 264 protein	ER	Very High	0
P01137	TGFB1	Transforming growth factor beta-1	ER	Very High	0
Q9BVC6	TMEM109	Transmembrane protein 109	ER	Very High	0
Q5U3C3	TMEM164	Transmembrane protein 164	ER	Very High	0
Q6UW68	TMEM205	Transmembrane protein 205	ER	Very High	0
Q6NUQ4	TMEM214	Transmembrane protein 214	ER	Very High	0
Q9H330	TMEM245	Transmembrane protein 245	ER	Very High	0
Q9BTV4	TMEM43	Transmembrane protein 43	ER	Very High	0
Q5BJF2	TMEM97	Transmembrane protein 97	ER	Very High	0
Q96JJ7	TMX3	Protein disulfide-isomerase TMX3	ER	Very High	1
O14656	TOR1A	Torsin-1A	ER	Very High	0
Q9H497	TOR3A	Torsin-3A	ER	Very High	1
Q9NV66	TYW1	S-adenosyl-L-methionine-dependent tRNA 4-demethylwyosine synthase	ER	Very High	0
Q8NBM4	UBAC2	Ubiquitin-associated domain-containing protein 2	ER	Very High	0
Q9NUQ7	UFSP2	Ufm1-specific protease 2	ER	Very High	0
Q9NZ43	USE1	Vesicle transport protein USE1	ER	Very High	0
Q9BQB6	VKORC1	Vitamin K epoxide reductase complex subunit 1	ER	Very High	0
Q8N0U8	VKORC1L1	Vitamin K epoxide reductase complex subunit 1-like protein 1	ER	Very High	0
Q96GC9	VMP1	Vacuole membrane protein 1	ER	Very High	0
Q8NBI6	XXYLT1	Xyloside xylosyltransferase 1	ER	Very High	0
Q14432	PDE3A	cGMP-inhibited 3,5-cyclic phosphodiesterase A	ER	Medium	0
P61960	UFM1	Ubiquitin-fold modifier 1	ER	Medium	0
P09132	SRP19	Signal recognition particle 19 kDa protein	ER	Medium	0
O76094	SRP72	Signal recognition particle subunit SRP72	ER	Medium	1
P51151	RAB9A	Ras-related protein Rab-9A	ER	Medium	1
Q8IXL7	MSRB3	Methionine-R-sulfoxide reductase B3	ER	Medium	0
O43933	PEX1	Peroxisome biogenesis factor 1	ER	Medium	1
P51149	RAB7A	Ras-related protein Rab-7a	ER	Medium	0
O95881	TXNDC12	Thioredoxin domain-containing protein 12	ER	Medium	1
Q8IWF2	FOXRED2	FAD-dependent oxidoreductase domain-containing protein 2	ER	Medium	0
Q99715	COL12A1	Collagen alpha-1(XII) chain	ER	Medium	1
Q7Z4H8	KDELC2	KDEL motif-containing protein 2	ER	Medium	1
O43852	CALU	Calumenin	ER	Medium	0
Q9HBM0	VEZT	Vezatin	ER	Medium	0
P20851	C4BPB	C4b-binding protein beta chain	ER	Medium	0
Q8N4Z0	RAB42	Putative Ras-related protein Rab-42	ER	Medium	0
O43402	EMC8	ER membrane protein complex subunit 8	ER	Medium	0
Q9Y680	FKBP7	Peptidyl-prolyl cis-trans isomerase FKBP7	ER	Medium	0
Q9BT09	CNPY3	Protein canopy homolog 3	ER	Medium	0
Q14517	FAT1	Protocadherin Fat 1	ER	Medium	0
Q96IG2	FBXL20	F-box/LRR-repeat protein 20	ER	Medium	0
Q9BSJ8	ESYT1	Extended synaptotagmin-1	ER	Medium	0
Q9BXI9	C1QTNF6	Complement C1q tumor necrosis factor-related protein 6	ER	Medium	0
Q14BN4	SLMAP	Sarcolemmal membrane-associated protein	ER	Medium	1
Q15011	HERPUD1	Homocysteine-responsive endoplasmic reticulum-resident ubiquitin-like domain member 1 protein	ER	Medium	0
Q969V3	NCLN	Nicalin	ER	Medium	1
O15320	CTAGE5	cTAGE family member 5	ER	Medium	0
Q5T8D3	ACBD5	Acyl-CoA-binding domain-containing protein 5	ER	Medium	1
Q9P0L0	VAPA	Vesicle-associated membrane protein-associated protein A	ER	Medium	1
O15230	LAMA5	Laminin subunit alpha-5	ER	Medium	0
Q12805	EFEMP1	EGF-containing fibulin-like extracellular matrix protein 1	ER	Medium	0
Q9H173	SIL1	Nucleotide exchange factor SIL1	ER	Medium	1
O14966	RAB29	Ras-related protein Rab-7L1	ER	Medium	0
Q9P0I2	EMC3	ER membrane protein complex subunit 3	ER	Medium	0
Q9Y5Z0	BACE2	Beta-secretase 2	ER	Medium	0
Q15904	ATP6AP1	V-type proton ATPase subunit S1	ER	Medium	1
Q07065	CKAP4	Cytoskeleton-associated protein 4	ER	Medium	0
Q5JRA6	MIA3	Melanoma inhibitory activity protein 3	ER	Medium	1
Q709F0	ACAD11	Acyl-CoA dehydrogenase family member 11	ER	Medium	0
O14734	ACOT8	Acyl-coenzyme A thioesterase 8	ER	Medium	1
Q53EU6	AGPAT9	Glycerol-3-phosphate acyltransferase 3	ER	Medium	0
Q2TAA5	ALG11	GDP-Man:Man(3)GlcNAc(2)-PP-Dol alpha-1,2-mannosyltransferase	ER	Medium	0
Q6Y288	B3GALTL	Beta-1,3-glucosyltransferase	ER	Medium	1
P13497	BMP1	Bone morphogenetic protein 1	ER	Medium	0
P36894	BMPR1A	Bone morphogenetic protein receptor type-1A	ER	Medium	0
Q96NT0	CCDC115	Coiled-coil domain-containing protein 115	ER	Medium	0
Q9ULG6	CCPG1	Cell cycle progression protein 1	ER	Medium	0
O95674	CDS2	Phosphatidate cytidylyltransferase 2	ER	Medium	0
Q9BWS9	CHID1	Chitinase domain-containing protein 1	ER	Medium	0
Q9NWW5	CLN6	Ceroid-lipofuscinosis neuronal protein 6	ER	Medium	0
P02462	COL4A1	Collagen alpha-1(IV) chain	ER	Medium	0
Q8WVC6	DCAKD	Dephospho-CoA kinase domain-containing protein	ER	Medium	0
Q2PZI1	DPY19L1	Probable C-mannosyltransferase DPY19L1	ER	Medium	0
O14681	EI24	Etoposide-induced protein 2.4 homolog	ER	Medium	0
Q8IZ81	ELMOD2	ELMO domain-containing protein 2	ER	Medium	0
Q5UCC4	EMC10	ER membrane protein complex subunit 10	ER	Medium	0
Q5J8M3	EMC4	ER membrane protein complex subunit 4	ER	Medium	0
Q96DZ1	ERLEC1	Endoplasmic reticulum lectin 1	ER	Medium	1
Q9BSJ8	ESYT1	Extended synaptotagmin-1	ER	Medium	0
Q96CP6	GRAMD1A	GRAM domain-containing protein 1A	ER	Medium	0
Q3KR37	GRAMD1B	GRAM domain-containing protein 1B	ER	Medium	0
B0YJ81	HACD1	Very-long-chain (3R)-3-hydroxyacyl-CoA dehydratase 1	ER	Medium	0
Q86WA8	LONP2	Lon protease homolog 2, peroxisomal	ER	Medium	0
Q643R3	LPCAT4	Lysophospholipid acyltransferase LPCAT4	ER	Medium	0
Q7Z304	MAMDC2	MAM domain-containing protein 2	ER	Medium	0
Q9NQG1	MANBAL	Protein MANBAL	ER	Medium	0
O60337	MARCH6	E3 ubiquitin-protein ligase MARCH6	ER	Medium	0
Q96ES6	MFSD3	Major facilitator superfamily domain-containing protein 3	ER	Medium	0
O75352	MPDU1	Mannose-P-dolichol utilization defect 1 protein	ER	Medium	0
Q9P0S3	ORMDL1	ORM1-like protein 1	ER	Medium	0
Q99650	OSMR	Oncostatin-M-specific receptor subunit beta	ER	Medium	0
Q9NRP0	OSTC	Oligosaccharyltransferase complex subunit OSTC	ER	Medium	1
Q8N5Y8	PARP16	Mono [ADP-ribose] polymerase PARP16	ER	Medium	0
Q96AQ6	PBXIP1	Pre-B-cell leukemia transcription factor-interacting protein 1	ER	Medium	0
Q9BRB3	PIGQ	Phosphatidylinositol N-acetylglucosaminyltransferase subunit Q	ER	Medium	0
Q9Y2G5	POFUT2	GDP-fucose protein O-fucosyltransferase 2	ER	Medium	0
P45877	PPIC	Peptidyl-prolyl cis-trans isomerase C	ER	Medium	0
Q8N2U9	PQLC1	PQ-loop repeat-containing protein 1	ER	Medium	0
O14684	PTGES	Prostaglandin E synthase	ER	Medium	0
Q99942	RNF5	E3 ubiquitin-protein ligase RNF5	ER	Medium	0
Q12770	SCAP	Sterol regulatory element-binding protein cleavage-activating protein	ER	Medium	0
O43826	SLC37A4	Glucose-6-phosphate translocase	ER	Medium	0
P0DJ93	SMIM13	Small integral membrane protein 13	ER	Medium	0
Q9NX61	TMEM161A	Transmembrane protein 161A	ER	Medium	0
Q9BTX3	TMEM208	Transmembrane protein 208	ER	Medium	0
Q5BJD5	TMEM41B	Transmembrane protein 41B	ER	Medium	0
Q8N5G2	TMEM57	Macoilin	ER	Medium	0
Q96MH6	TMEM68	Transmembrane protein 68	ER	Medium	0
Q9BVT8	TMUB1	Transmembrane and ubiquitin-like domain-containing protein 1	ER	Medium	0
P19438	TNFRSF1A	Tumor necrosis factor receptor superfamily member 1A	ER	Medium	0
Q9NYU1	UGGT2	UDP-glucose:glycoprotein glucosyltransferase 2	ER	Medium	0
Q3ZAQ7	VMA21	Vacuolar ATPase assembly integral membrane protein VMA21	ER	Medium	0
Q9UHB9	SRP68	Signal recognition particle subunit SRP68	ER	High	1
P11021	HSPA5	78 kDa glucose-regulated protein	ER	High	1
Q16880	UGT8	2-hydroxyacylsphingosine 1-beta-galactosyltransferase	ER	High	0
Q969H8	MYDGF	Myeloid-derived growth factor	ER	High	0
Q99653	CHP1	Calcineurin B homologous protein 1	ER	High	0
Q6NUQ1	RINT1	RAD50-interacting protein 1	ER	High	0
P14625	HSP90B1	Endoplasmin	ER	High	1
P27797	CALR	Calreticulin	ER	High	1
O60613	SEP15	15 kDa selenoprotein	ER	High	1
Q8NBS9	TXNDC5	Thioredoxin domain-containing protein 5	ER	High	1
Q9Y2B0	CNPY2	Protein canopy homolog 2	ER	High	0
Q15293	RCN1	Reticulocalbin-1	ER	High	0
P30101	PDIA3	Protein disulfide-isomerase A3	ER	High	1
P30040	ERP29	Endoplasmic reticulum resident protein 29	ER	High	1
P50454	SERPINH1	Serpin H1	ER	High	1
Q9UMX5	NENF	Neudesin	ER	High	0
Q96HE7	ERO1L	ERO1-like protein alpha	ER	High	0
Q14257	RCN2	Reticulocalbin-2	ER	High	1
Q9H089	LSG1	Large subunit GTPase 1 homolog	ER	High	0
Q96D15	RCN3	Reticulocalbin-3	ER	High	1
P13667	PDIA4	Protein disulfide-isomerase A4	ER	High	1
Q14667	KIAA0100	Protein KIAA0100	ER	High	0
Q8N129	CNPY4	Protein canopy homolog 4	ER	High	0
Q15084	PDIA6	Protein disulfide-isomerase A6	ER	High	1
O95399	UTS2	Urotensin-2	ER	High	0
O00469	PLOD2	Procollagen-lysine,2-oxoglutarate 5-dioxygenase 2	ER	High	1
O95633	FSTL3	Follistatin-related protein 3	ER	High	0
Q9NZ08	ERAP1	Endoplasmic reticulum aminopeptidase 1	ER	High	0
Q9HCN8	SDF2L1	Stromal cell-derived factor 2-like protein 1	ER	High	1
Q8NBP0	TTC13	Tetratricopeptide repeat protein 13	ER	High	0
Q9UBS4	DNAJB11	DnaJ homolog subfamily B member 11	ER	High	1
Q9H488	POFUT1	GDP-fucose protein O-fucosyltransferase 1	ER	High	1
Q14696	MESDC2	LDLR chaperone MESD	ER	High	0
P23142	FBLN1	Fibulin-1	ER	High	0
O14657	TOR1B	Torsin-1B	ER	High	1
Q92575	UBXN4	UBX domain-containing protein 4	ER	High	1
Q96JB5	CDK5RAP3	CDK5 regulatory subunit-associated protein 3	ER	High	0
Q6ZXV5	TMTC3	Transmembrane and TPR repeat-containing protein 3	ER	High	0
P23142	FBLN1	Fibulin-1	ER	High	0
P55061	TMBIM6	Bax inhibitor 1	ER	High	1
P55145	MANF	Mesencephalic astrocyte-derived neurotrophic factor	ER	High	0
Q5NDL2	EOGT	EGF domain-specific O-linked N-acetylglucosamine transferase	ER	High	1
P43251	BTD	Biotinidase	ER	High	0
Q96AE7	TTC17	Tetratricopeptide repeat protein 17	ER	High	0
Q14571	ITPR2	Inositol 1,4,5-trisphosphate receptor type 2	ER	High	1
P11047	LAMC1	Laminin subunit gamma-1	ER	High	0
Q8IVL5	LEPREL1	Prolyl 3-hydroxylase 2	ER	High	1
P48723	HSPA13	Heat shock 70 kDa protein 13	ER	High	0
Q6UW63	KDELC1	KDEL motif-containing protein 1	ER	High	1
Q9H8H3	METTL7A	Methyltransferase-like protein 7A	ER	High	0
P57088	TMEM33	Transmembrane protein 33	ER	High	1
Q9P2E9	RRBP1	Ribosome-binding protein 1	ER	High	1
O94874	UFL1	E3 UFM1-protein ligase 1	ER	High	0
Q8WU76	SCFD2	Sec1 family domain-containing protein 2	ER	High	0
Q13217	DNAJC3	DnaJ homolog subfamily C member 3	ER	High	0
Q9P0L0	VAPA	Vesicle-associated membrane protein-associated protein A	ER	High	1
O15460	P4HA2	Prolyl 4-hydroxylase subunit alpha-2	ER	High	1
Q8TBM8	DNAJB14	DnaJ homolog subfamily B member 14	ER	High	0
O00767	SCD	Acyl-CoA desaturase	ER	High	1
Q15006	EMC2	ER membrane protein complex subunit 2	ER	High	0
Q8TCJ2	STT3B	Dolichyl-diphosphooligosaccharide--protein glycosyltransferase subunit STT3B	ER	High	1
Q9UBV2	SEL1L	Protein sel-1 homolog 1	ER	High	1
Q92791	LEPREL4	Synaptonemal complex protein SC65	ER	High	0
O15120	AGPAT2	1-acyl-sn-glycerol-3-phosphate acyltransferase beta	ER	High	0
Q86UL3	AGPAT6	Glycerol-3-phosphate acyltransferase 4	ER	High	0
Q9BT22	ALG1	Chitobiosyldiphosphodolichol beta-mannosyltransferase	ER	High	0
Q9BVK2	ALG8	Probable dolichyl pyrophosphate Glc1Man9GlcNAc2 alpha-1,3-glucosyltransferase	ER	High	0
Q9H6U8	ALG9	Alpha-1,2-mannosyltransferase ALG9	ER	High	0
Q9UKV5	AMFR	E3 ubiquitin-protein ligase AMFR	ER	High	0
Q9HD20	ATP13A1	Manganese-transporting ATPase 13A1	ER	High	1
O75787	ATP6AP2	Renin receptor	ER	High	0
Q96A33	CCDC47	Coiled-coil domain-containing protein 47	ER	High	0
O14735	CDIPT	CDP-diacylglycerol--inositol 3-phosphatidyltransferase	ER	High	0
Q8N5B7	CERS5	Ceramide synthase 5	ER	High	0
Q96HD1	CRELD1	Cysteine-rich with EGF-like domain protein 1	ER	High	0
O75462	CRLF1	Cytokine receptor-like factor 1	ER	High	0
Q9BUN8	DERL1	Derlin-1	ER	High	0
O75911	DHRS3	Short-chain dehydrogenase/reductase 3	ER	High	0
Q8N5I4	DHRSX	Dehydrogenase/reductase SDR family member on chromosome X	ER	High	0
Q96KC8	DNAJC1	DnaJ homolog subfamily C member 1	ER	High	0
Q9H3H5	DPAGT1	UDP-N-acetylglucosamine--dolichyl-phosphate N-acetylglucosaminephosphotransferase	ER	High	0
Q8N766	EMC1	ER membrane protein complex subunit 1	ER	High	0
Q9NPA0	EMC7	ER membrane protein complex subunit 7	ER	High	0
Q9NWM8	FKBP14	Peptidyl-prolyl cis-trans isomerase FKBP14	ER	High	1
Q9Y2H6	FNDC3A	Fibronectin type-III domain-containing protein 3A	ER	High	0
Q9BUM1	G6PC3	Glucose-6-phosphatase 3	ER	High	0
Q96HH9	GRAMD3	GRAM domain-containing protein 3	ER	High	0
P09601	HMOX1	Heme oxygenase 1	ER	High	0
Q70UQ0	IKBIP	Inhibitor of nuclear factor kappa-B kinase-interacting protein	ER	High	0
Q86UP2	KTN1	Kinectin	ER	High	0
Q13751	LAMB3	Laminin subunit beta-3	ER	High	0
Q8NC56	LEMD2	LEM domain-containing protein 2	ER	High	0
Q9C0E8	LNP	Protein lunapark	ER	High	0
Q7L5N7	LPCAT2	Lysophosphatidylcholine acyltransferase 2	ER	High	0
Q9H0U3	MAGT1	Magnesium transporter protein 1	ER	High	0
Q14165	MLEC	Malectin	ER	High	1
Q9UJG1	MOSPD1	Motile sperm domain-containing protein 1	ER	High	0
A2RRP1	NBAS	Neuroblastoma-amplified sequence	ER	High	1
Q6ZNB6	NFXL1	NF-X1-type zinc finger protein NFXL1	ER	High	0
Q15155	NOMO1	Nodal modulator 1	ER	High	0
Q9BZF1	OSBPL8	Oxysterol-binding protein-related protein 8	ER	High	0
Q14554	PDIA5	Protein disulfide-isomerase A5	ER	High	1
Q8IY17	PNPLA6	Neuropathy target esterase	ER	High	0
Q9HCU5	PREB	Prolactin regulatory element-binding protein	ER	High	0
P61619	SEC61A1	Protein transport protein Sec61 subunit alpha isoform 1	ER	High	1
Q99442	SEC62	Translocation protein SEC62	ER	High	1
Q9UGP8	SEC63	Translocation protein SEC63 homolog	ER	High	1
Q96BI1	SLC22A18	Solute carrier family 22 member 18	ER	High	0
Q92504	SLC39A7	Zinc transporter SLC39A7	ER	High	0
Q9Y6A9	SPCS1	Signal peptidase complex subunit 1	ER	High	0
Q14534	SQLE	Squalene monooxygenase	ER	High	0
P08240	SRPR	Signal recognition particle receptor subunit alpha	ER	High	1
Q9UNL2	SSR3	Translocon-associated protein subunit gamma	ER	High	0
P51571	SSR4	Translocon-associated protein subunit delta	ER	High	1
Q9NRC1	ST7	Suppressor of tumorigenicity 7 protein	ER	High	0
Q9P2W9	STX18	Syntaxin-18	ER	High	0
Q86TM6	SYVN1	E3 ubiquitin-protein ligase synoviolin	ER	High	0
P36897	TGFBR1	TGF-beta receptor type-1	ER	High	0
Q9BRN9	TM2D3	TM2 domain-containing protein 3	ER	High	0
Q9UM00	TMCO1	Transmembrane and coiled-coil domain-containing protein 1	ER	High	0
Q92545	TMEM131	Transmembrane protein 131	ER	High	0
Q8N511	TMEM199	Transmembrane protein 199	ER	High	0
P61165	TMEM258	Transmembrane protein 258	ER	High	0
Q4ZIN3	TMEM259	Membralin	ER	High	0
Q9NVV0	TMEM38B	Trimeric intracellular cation channel type B	ER	High	0
Q5JU69	TOR2A	Torsin-2A	ER	High	0
Q15629	TRAM1	Translocating chain-associated membrane protein 1	ER	High	1
Q9NSU2	TREX1	Three-prime repair exonuclease 1	ER	High	0
Q96J42	TXNDC15	Thioredoxin domain-containing protein 15	ER	High	0
Q9Y385	UBE2J1	Ubiquitin-conjugating enzyme E2 J1	ER	High	0
O76024	WFS1	Wolframin	ER	High	0
Q4L235	AASDH	Acyl-CoA synthetase family member 4	Cytosol	>90%	0
Q6ZMQ8	AATK	Serine/threonine-protein kinase LMTK1	Cytosol	>90%	0
Q8WXI4	ACOT11	Acyl-coenzyme A thioesterase 11	Cytosol	>90%	0
P24666	ACP1	Low molecular weight phosphotyrosine protein phosphatase	Cytosol	>90%	0
Q7Z6V5	ADAT2	tRNA-specific adenosine deaminase 2	Cytosol	>90%	0
Q96EY9	ADAT3	Probable inactive tRNA-specific adenosine deaminase-like protein 3	Cytosol	>90%	0
Q63HM1	AFMID	Kynurenine formamidase	Cytosol	>90%	0
Q8N302	AGGF1	Angiogenic factor with G patch and FHA domains 1	Cytosol	>90%	0
P35869	AHR	Aryl hydrocarbon receptor	Cytosol	>90%	0
Q53H80	AKIRIN2	Akirin-2	Cytosol	>90%	0
C9JRZ8	AKR1B15	Aldo-keto reductase family 1 member B15	Cytosol	>90%	0
P13716	ALAD	Delta-aminolevulinic acid dehydratase	Cytosol	>90%	0
P30838	ALDH3A1	Aldehyde dehydrogenase, dimeric NADP-preferring	Cytosol	>90%	0
Q96BT7	ALKBH8	Alkylated DNA repair protein alkB homolog 8	Cytosol	>90%	0
Q9C0C7	AMBRA1	Activating molecule in BECN1-regulated autophagy protein 1	Cytosol	>90%	0
Q9Y303	AMDHD2	Putative N-acetylglucosamine-6-phosphate deacetylase	Cytosol	>90%	0
Q9NXR5	ANKRD10	Ankyrin repeat domain-containing protein 10	Cytosol	>90%	0
Q9GZV1	ANKRD2	Ankyrin repeat domain-containing protein 2	Cytosol	>90%	0
Q53RE8	ANKRD39	Ankyrin repeat domain-containing protein 39	Cytosol	>90%	0
Q8WVL7	ANKRD49	Ankyrin repeat domain-containing protein 49	Cytosol	>90%	0
Q92624	APPBP2	Amyloid protein-binding protein 2	Cytosol	>90%	0
Q6ZUM4	ARHGAP27	Rho GTPase-activating protein 27	Cytosol	>90%	0
P98171	ARHGAP4	Rho GTPase-activating protein 4	Cytosol	>90%	0
A5YM69	ARHGEF35	Rho guanine nucleotide exchange factor 35	Cytosol	>90%	0
P36575	ARR3	Arrestin-C	Cytosol	>90%	0
Q8TDY4	ASAP3	Arf-GAP with SH3 domain, ANK repeat and PH domain-containing protein 3	Cytosol	>90%	0
Q9Y576	ASB1	Ankyrin repeat and SOCS box protein 1	Cytosol	>90%	0
Q8WXK3	ASB13	Ankyrin repeat and SOCS box protein 13	Cytosol	>90%	0
Q9NWL6	ASNSD1	Asparagine synthetase domain-containing protein 1	Cytosol	>90%	0
Q9BZE9	ASPSCR1	Tether containing UBX domain for GLUT4	Cytosol	>90%	0
O95260	ATE1	Arginyl-tRNA--protein transferase 1	Cytosol	>90%	0
Q96BY7	ATG2B	Autophagy-related protein 2 homolog B	Cytosol	>90%	0
Q8WYN0	ATG4A	Cysteine protease ATG4A	Cytosol	>90%	0
Q96DT6	ATG4C	Cysteine protease ATG4C	Cytosol	>90%	0
P54252	ATXN3	Ataxin-3	Cytosol	>90%	0
Q9H6S1	AZI2	5-azacytidine-induced protein 2	Cytosol	>90%	0
O14977	AZIN1	Antizyme inhibitor 1	Cytosol	>90%	0
Q9P287	BCCIP	BRCA2 and CDKN1A-interacting protein	Cytosol	>90%	0
Q7L3V2	BOP	Protein Bop	Cytosol	>90%	0
Q6PGQ7	BORA	Protein aurora borealis	Cytosol	>90%	0
P07738	BPGM	Bisphosphoglycerate mutase	Cytosol	>90%	0
P15056	BRAF	Serine/threonine-protein kinase B-raf	Cytosol	>90%	0
Q9H6J7	C11orf49	UPF0705 protein C11orf49	Cytosol	>90%	0
Q9NWQ9	C14orf119	Uncharacterized protein C14orf119	Cytosol	>90%	0
Q9BXV9	C14orf142	Uncharacterized protein C14orf142	Cytosol	>90%	0
Q9BV29	C15orf57	Uncharacterized protein C15orf57	Cytosol	>90%	0
Q14CZ0	C16orf72	UPF0472 protein C16orf72	Cytosol	>90%	0
Q9NSK7	C19orf12	Protein C19orf12	Cytosol	>90%	0
Q5BKX5	C19orf54	UPF0692 protein C19orf54	Cytosol	>90%	0
Q9BV19	C1orf50	Uncharacterized protein C1orf50	Cytosol	>90%	0
Q9H6R7	C2orf44	WD repeat and coiled-coil-containing protein C2orf44	Cytosol	>90%	0
Q96NL8	C8orf37	Protein C8orf37	Cytosol	>90%	0
Q96K31	C8orf76	Uncharacterized protein C8orf76	Cytosol	>90%	0
Q9BUW7	C9orf16	UPF0184 protein C9orf16	Cytosol	>90%	0
Q9P1Z2	CALCOCO1	Calcium-binding and coiled-coil domain-containing protein 1	Cytosol	>90%	0
Q96RR4	CAMKK2	Calcium/calmodulin-dependent protein kinase kinase 2	Cytosol	>90%	0
Q7Z624	CAMKMT	Calmodulin-lysine N-methyltransferase	Cytosol	>90%	0
P49589	CARS	Cysteine--tRNA ligase, cytoplasmic	Cytosol	>90%	0
P29466	CASP1	Caspase-1	Cytosol	>90%	0
P49662	CASP4	Caspase-4	Cytosol	>90%	0
Q8IWD4	CCDC117	Coiled-coil domain-containing protein 117	Cytosol	>90%	0
P24385	CCND1	G1/S-specific cyclin-D1	Cytosol	>90%	0
P30305	CDC25B	M-phase inducer phosphatase 2	Cytosol	>90%	0
Q7L3B6	CDC37L1	Hsp90 co-chaperone Cdc37-like 1	Cytosol	>90%	0
Q9BUX1	CHAC1	Glutathione-specific gamma-glutamylcyclotransferase 1	Cytosol	>90%	0
Q9Y259	CHKB	Choline/ethanolamine kinase	Cytosol	>90%	0
P24386	CHM	Rab proteins geranylgeranyltransferase component A 1	Cytosol	>90%	0
Q14050	COL9A3	Collagen alpha-3(IX) chain	Cytosol	>90%	0
Q5TA50	CPTP	Ceramide-1-phosphate transfer protein	Cytosol	>90%	0
P78560	CRADD	Death domain-containing protein CRADD	Cytosol	>90%	0
Q6UUV9	CRTC1	CREB-regulated transcription coactivator 1	Cytosol	>90%	0
P02511	CRYAB	Alpha-crystallin B chain	Cytosol	>90%	0
Q9Y600	CSAD	Cysteine sulfinic acid decarboxylase	Cytosol	>90%	0
Q9NSA3	CTNNBIP1	Beta-catenin-interacting protein 1	Cytosol	>90%	0
Q9NWM3	CUEDC1	CUE domain-containing protein 1	Cytosol	>90%	0
Q6ZMK1	CYHR1	Cysteine and histidine-rich protein 1	Cytosol	>90%	0
Q5D0E6	DALRD3	DALR anticodon-binding domain-containing protein 3	Cytosol	>90%	0
Q15038	DAZAP2	DAZ-associated protein 2 (Deleted in azoospermia-associated protein 2)	Cytosol	>90%	0
Q8TEB1	DCAF11	DDB1- and CUL4-associated factor 11	Cytosol	>90%	0
Q66K64	DCAF15	DDB1- and CUL4-associated factor 15	Cytosol	>90%	0
P32321	DCTD	Deoxycytidylate deaminase	Cytosol	>90%	0
O00273	DFFA	DNA fragmentation factor subunit alpha	Cytosol	>90%	0
O76075	DFFB	DNA fragmentation factor subunit beta	Cytosol	>90%	0
Q13574	DGKZ	Diacylglycerol kinase zeta	Cytosol	>90%	0
Q96C10	DHX58	Probable ATP-dependent RNA helicase DHX58	Cytosol	>90%	0
Q9UKB3	DNAJC12	DnaJ homolog subfamily C member 12	Cytosol	>90%	0
Q5F1R6	DNAJC21	DnaJ homolog subfamily C member 21	Cytosol	>90%	0
Q4LDG9	DNAL1	Dynein light chain 1, axonemal	Cytosol	>90%	0
Q99704	DOK1	Docking protein 1	Cytosol	>90%	0
Q9Y3R5	DOPEY2	Protein dopey-2	Cytosol	>90%	0
Q96FX2	DPH3	DPH3 homolog	Cytosol	>90%	0
Q9BTV6	DPH7	Diphthine methyltransferase	Cytosol	>90%	0
Q6V1X1	DPP8	Dipeptidyl peptidase 8	Cytosol	>90%	0
Q8NBA8	DTWD2	DTW domain-containing protein 2	Cytosol	>90%	0
Q8WTR2	DUSP19	Dual specificity protein phosphatase 19	Cytosol	>90%	0
Q99956	DUSP9	Dual specificity protein phosphatase 9	Cytosol	>90%	0
Q96G04	EEF2KMT	Protein-lysine N-methyltransferase EEF2KMT	Cytosol	>90%	0
Q9H777	ELAC1	Zinc phosphodiesterase ELAC protein 1	Cytosol	>90%	0
Q9Y2J2	EPB41L3	Band 4.1-like protein 3	Cytosol	>90%	0
Q7L775	EPM2AIP1	EPM2A-interacting protein 1	Cytosol	>90%	0
Q13216	ERCC8	DNA excision repair protein ERCC-8	Cytosol	>90%	0
Q9UJM3	ERRFI1	ERBB receptor feedback inhibitor 1	Cytosol	>90%	0
P05413	FABP3	Fatty acid-binding protein, heart	Cytosol	>90%	0
Q8TC76	FAM110B	Protein FAM110B	Cytosol	>90%	0
Q9NWS6	FAM118A	Protein FAM118A	Cytosol	>90%	0
Q9BPY3	FAM118B	Protein FAM118B	Cytosol	>90%	0
Q96E09	FAM122A	Protein FAM122A	Cytosol	>90%	0
Q7Z309	FAM122B	Protein FAM122B	Cytosol	>90%	0
Q86V87	FAM160B2	Protein FAM160B2	Cytosol	>90%	0
Q9H8M7	FAM188A	Protein FAM188A	Cytosol	>90%	0
Q9H469	FBXL15	F-box/LRR-repeat protein 15	Cytosol	>90%	0
Q8N461	FBXL16	F-box/LRR-repeat protein 16	Cytosol	>90%	0
Q9UF56	FBXL17	F-box/LRR-repeat protein 17	Cytosol	>90%	0
Q9UKT7	FBXL3	F-box/LRR-repeat protein 3	Cytosol	>90%	0
Q96CD0	FBXL8	F-box/LRR-repeat protein 8	Cytosol	>90%	0
Q9UKT5	FBXO4	F-box only protein 4	Cytosol	>90%	0
Q6PJ61	FBXO46	F-box only protein 46	Cytosol	>90%	0
Q969U6	FBXW5	F-box/WD repeat-containing protein 5	Cytosol	>90%	0
Q13642	FHL1	Four and a half LIM domains protein 1	Cytosol	>90%	0
Q8TF40	FNIP1	Folliculin-interacting protein 1	Cytosol	>90%	0
O94915	FRYL	Protein furry homolog-like	Cytosol	>90%	0
Q8N0W3	FUK	L-fucose kinase	Cytosol	>90%	0
Q13480	GAB1	GRB2-associated-binding protein 1	Cytosol	>90%	0
Q9UQC2	GAB2	GRB2-associated-binding protein 2	Cytosol	>90%	0
P07902	GALT	Galactose-1-phosphate uridylyltransferase	Cytosol	>90%	0
Q8TET4	GANC	Neutral alpha-glucosidase C	Cytosol	>90%	0
Q92538	GBF1	Golgi-specific brefeldin A-resistance guanine nucleotide exchange factor 1	Cytosol	>90%	0
P28676	GCA	Grancalcin	Cytosol	>90%	0
Q6ZNW5	GDPGP1	GDP-D-glucose phosphorylase 1	Cytosol	>90%	0
O14775	GNB5	Guanine nucleotide-binding protein subunit beta-5	Cytosol	>90%	0
Q8TDQ7	GNPDA2	Glucosamine-6-phosphate isomerase 2	Cytosol	>90%	0
Q9NWQ4	GPATCH2L	G patch domain-containing protein 2-like	Cytosol	>90%	0
Q9NPB8	GPCPD1	Glycerophosphocholine phosphodiesterase GPCPD1	Cytosol	>90%	0
P21695	GPD1	Glycerol-3-phosphate dehydrogenase [NAD(+)], cytoplasmic	Cytosol	>90%	0
Q9H9Y4	GPN2	GPN-loop GTPase 2	Cytosol	>90%	0
P81274	GPSM2	G-protein-signaling modulator 2	Cytosol	>90%	0
Q9P0R6	GSKIP	GSK3-beta interaction protein	Cytosol	>90%	0
Q03013	GSTM4	Glutathione S-transferase Mu 4	Cytosol	>90%	0
Q92664	GTF3A	Transcription factor IIIA	Cytosol	>90%	0
Q6PII5	HAGHL	Hydroxyacylglutathione hydrolase-like protein	Cytosol	>90%	0
Q9BY41	HDAC8	Histone deacetylase 8	Cytosol	>90%	0
Q8N4P3	HDDC3	Guanosine-3,5-bis(diphosphate) 3-pyrophosphohydrolase MESH1	Cytosol	>90%	0
P51858	HDGF	Hepatoma-derived growth factor	Cytosol	>90%	0
Q8NG08	HELB	DNA helicase B	Cytosol	>90%	0
Q5T8I9	HENMT1	Small RNA 2-O-methyltransferase	Cytosol	>90%	0
Q9NWT6	HIF1AN	Hypoxia-inducible factor 1-alpha inhibitor	Cytosol	>90%	0
P50747	HLCS	Biotin--protein ligase	Cytosol	>90%	0
P50135	HNMT	Histamine N-methyltransferase	Cytosol	>90%	0
Q9NQG7	HPS4	Hermansky-Pudlak syndrome 4 protein	Cytosol	>90%	0
Q9UBY9	HSPB7	Heat shock protein beta-7	Cytosol	>90%	0
Q96EW2	HSPBAP1	HSPB1-associated protein 1	Cytosol	>90%	0
Q5T013	HYI	Putative hydroxypyruvate isomerase	Cytosol	>90%	0
A2RU49	HYKK	Hydroxylysine kinase	Cytosol	>90%	0
Q2TAA2	IAH1	Isoamyl acetate-hydrolyzing esterase 1 homolog	Cytosol	>90%	0
Q9BYX4	IFIH1	Interferon-induced helicase C domain-containing protein 1	Cytosol	>90%	0
P49441	INPP1	Inositol polyphosphate 1-phosphatase	Cytosol	>90%	0
Q92551	IP6K1	Inositol hexakisphosphate kinase 1	Cytosol	>90%	0
Q9Y573	IPP	Actin-binding protein IPP	Cytosol	>90%	0
Q96DU7	ITPKC	Inositol-trisphosphate 3-kinase C	Cytosol	>90%	0
Q8IY47	KBTBD2	Kelch repeat and BTB domain-containing protein 2	Cytosol	>90%	0
Q9NVX7	KBTBD4	Kelch repeat and BTB domain-containing protein 4	Cytosol	>90%	0
Q96CX2	KCTD12	BTB/POZ domain-containing protein KCTD12	Cytosol	>90%	0
Q4G0X4	KCTD21	BTB/POZ domain-containing protein KCTD21	Cytosol	>90%	0
Q96MP8	KCTD7	BTB/POZ domain-containing protein KCTD7	Cytosol	>90%	0
Q7L273	KCTD9	BTB/POZ domain-containing protein KCTD9	Cytosol	>90%	0
Q8N371	KDM8	Lysine-specific demethylase 8	Cytosol	>90%	0
P50053	KHK	Ketohexokinase	Cytosol	>90%	0
Q9Y2U9	KLHDC2	Kelch domain-containing protein 2	Cytosol	>90%	0
Q9NVR0	KLHL11	Kelch-like protein 11	Cytosol	>90%	0
Q9UJP4	KLHL21	Kelch-like protein 21	Cytosol	>90%	0
Q9P2K6	KLHL42	Kelch-like protein 42	Cytosol	>90%	0
Q96PQ7	KLHL5	Kelch-like protein 5	Cytosol	>90%	0
Q9Y664	KPTN	Kaptin	Cytosol	>90%	0
Q96EM0	L3HYPDH	Trans-3-hydroxy-L-proline dehydratase	Cytosol	>90%	0
Q8IV20	LACC1	Laccase domain-containing protein 1	Cytosol	>90%	0
P53667	LIMK1	LIM domain kinase 1	Cytosol	>90%	0
Q8N448	LNX2	Ligand of Numb protein X 2	Cytosol	>90%	0
Q92539	LPIN2	Phosphatidate phosphatase LPIN2	Cytosol	>90%	0
Q15048	LRRC14	Leucine-rich repeat-containing protein 14	Cytosol	>90%	0
Q8TCA0	LRRC20	Leucine-rich repeat-containing protein 20	Cytosol	>90%	0
Q96CN5	LRRC45	Leucine-rich repeat-containing protein 45	Cytosol	>90%	0
P43365	MAGEA12	Melanoma-associated antigen 12	Cytosol	>90%	0
Q13495	MAMLD1	Mastermind-like domain-containing protein 1	Cytosol	>90%	0
Q13163	MAP2K5	Dual specificity mitogen-activated protein kinase kinase 5	Cytosol	>90%	0
Q15759	MAPK11	Mitogen-activated protein kinase 11	Cytosol	>90%	0
P45983	MAPK8	Mitogen-activated protein kinase 8	Cytosol	>90%	0
Q9UPT6	MAPK8IP3	C-Jun-amino-terminal kinase-interacting protein 3	Cytosol	>90%	0
P45984	MAPK9	Mitogen-activated protein kinase 9	Cytosol	>90%	0
Q96GX5	MASTL	Serine/threonine-protein kinase greatwall	Cytosol	>90%	0
Q9NZL9	MAT2B	Methionine adenosyltransferase 2 subunit beta	Cytosol	>90%	0
P02144	MB	Myoglobin	Cytosol	>90%	0
Q9BTE3	MCMBP	Mini-chromosome maintenance complex-binding protein	Cytosol	>90%	0
O15151	MDM4	Protein Mdm4	Cytosol	>90%	0
Q9UBP6	METTL1	tRNA (guanine-N(7)-)-methyltransferase	Cytosol	>90%	0
Q5JPI9	METTL10	Protein-lysine N-methyltransferase METTL10	Cytosol	>90%	0
Q8WXB1	METTL21A	Protein N-lysine methyltransferase METTL21A	Cytosol	>90%	0
Q8N6Q8	METTL25	Methyltransferase-like protein 25	Cytosol	>90%	0
Q6UXD7	MFSD7	Major facilitator superfamily domain-containing protein 7	Cytosol	>90%	0
Q99685	MGLL	Monoglyceride lipase	Cytosol	>90%	0
Q9HBH9	MKNK2	MAP kinase-interacting serine/threonine-protein kinase 2	Cytosol	>90%	0
Q5TCX8	MLK4	Mitogen-activated protein kinase kinase kinase MLK4	Cytosol	>90%	0
O95396	MOCS3	Adenylyltransferase and sulfurtransferase MOCS3	Cytosol	>90%	0
P80297	MT1X	Metallothionein-1X	Cytosol	>90%	0
P42898	MTHFR	Methylenetetrahydrofolate reductase	Cytosol	>90%	0
Q8NCE2	MTMR14	Myotubularin-related protein 14	Cytosol	>90%	0
B2RTY4	MYO9A	Unconventional myosin-IXa	Cytosol	>90%	0
O75113	N4BP1	NEDD4-binding protein 1	Cytosol	>90%	0
Q6IA69	NADSYN1	Glutamine-dependent NAD(+) synthetase	Cytosol	>90%	0
Q8TBE9	NANP	N-acylneuraminate-9-phosphatase	Cytosol	>90%	0
P55209	NAP1L1	Nucleosome assembly protein 1-like 1	Cytosol	>90%	0
Q9H6Q4	NARFL	Cytosolic Fe-S cluster assembly factor NARFL	Cytosol	>90%	0
P49321	NASP	Nuclear autoantigenic sperm protein	Cytosol	>90%	0
Q93015	NAT6	N-acetyltransferase 6	Cytosol	>90%	0
Q9BTE0	NAT9	N-acetyltransferase 9	Cytosol	>90%	0
Q9UHB4	NDOR1	NADPH-dependent diflavin oxidoreductase 1	Cytosol	>90%	0
P51956	NEK3	Serine/threonine-protein kinase Nek3	Cytosol	>90%	0
P25963	NFKBIA	NF-kappa-B inhibitor alpha	Cytosol	>90%	0
Q9NYS0	NKIRAS1	NF-kappa-B inhibitor-interacting Ras-like protein 1	Cytosol	>90%	0
Q9NWW6	NMRK1	Nicotinamide riboside kinase 1	Cytosol	>90%	0
Q9NSY0	NRBP2	Nuclear receptor-binding protein 2	Cytosol	>90%	0
Q92686	NRGN	Neurogranin	Cytosol	>90%	0
Q969T7	NT5C3B	7-methylguanosine phosphate-specific 5-nucleotidase	Cytosol	>90%	0
Q96AB6	NTAN1	Protein N-terminal asparagine amidohydrolase	Cytosol	>90%	0
Q9NV35	NUDT15	Probable 8-oxo-dGTP diphosphatase NUDT15	Cytosol	>90%	0
P11926	ODC1	Ornithine decarboxylase	Cytosol	>90%	0
Q96G74	OTUD5	OTU domain-containing protein 5	Cytosol	>90%	0
O75459	PAGE1	P antigen family member 1	Cytosol	>90%	0
Q13153	PAK1	Serine/threonine-protein kinase PAK 1	Cytosol	>90%	0
Q8TE04	PANK1	Pantothenate kinase 1	Cytosol	>90%	0
Q9H999	PANK3	Pantothenate kinase 3	Cytosol	>90%	0
Q53GL7	PARP10	Poly [ADP-ribose] polymerase 10	Cytosol	>90%	0
Q96RG2	PASK	PAS domain-containing serine/threonine-protein kinase	Cytosol	>90%	0
Q96MG8	PCMTD1	Protein-L-isoaspartate O-methyltransferase domain-containing protein 1	Cytosol	>90%	0
Q9UKL6	PCTP	Phosphatidylcholine transfer protein	Cytosol	>90%	0
P54750	PDE1A	Calcium/calmodulin-dependent 3,5-cyclic nucleotide phosphodiesterase 1A	Cytosol	>90%	0
P27815	PDE4A	cAMP-specific 3,5-cyclic phosphodiesterase 4A	Cytosol	>90%	0
Q16877	PFKFB4	6-phosphofructo-2-kinase/fructose-2,6-bisphosphatase 4	Cytosol	>90%	0
P35080	PFN2	Profilin-2	Cytosol	>90%	0
Q96JS3	PGBD1	PiggyBac transposable element-derived protein 1	Cytosol	>90%	0
Q5SRE7	PHYHD1	Phytanoyl-CoA dioxygenase domain-containing protein 1	Cytosol	>90%	0
P14618	PKM	Pyruvate kinase PKM	Cytosol	>90%	0
Q00722	PLCB2	1-phosphatidylinositol 4,5-bisphosphate phosphodiesterase beta-2	Cytosol	>90%	0
P19174	PLCG1	1-phosphatidylinositol 4,5-bisphosphate phosphodiesterase gamma-1	Cytosol	>90%	0
Q9H7P9	PLEKHG2	Pleckstrin homology domain-containing family G member 2	Cytosol	>90%	0
Q8TD55	PLEKHO2	Pleckstrin homology domain-containing family O member 2	Cytosol	>90%	0
Q6EEV4	POLR2M	DNA-directed RNA polymerase II subunit GRINL1A, isoforms 4/5	Cytosol	>90%	0
P0CAP2	POLR2M	DNA-directed RNA polymerase II subunit GRINL1A	Cytosol	>90%	0
O15318	POLR3G	DNA-directed RNA polymerase III subunit RPC7	Cytosol	>90%	0
Q96CD2	PPCDC	Phosphopantothenoylcysteine decarboxylase	Cytosol	>90%	0
Q6PFW1	PPIP5K1	Inositol hexakisphosphate and diphosphoinositol-pentakisphosphate kinase 1	Cytosol	>90%	0
Q66LE6	PPP2R2D	Serine/threonine-protein phosphatase 2A 55 kDa regulatory subunit B delta isoform	Cytosol	>90%	0
Q06190	PPP2R3A	Serine/threonine-protein phosphatase 2A regulatory subunit B subunit alpha	Cytosol	>90%	0
Q8TCU6	PREX1	Phosphatidylinositol 3,4,5-trisphosphate-dependent Rac exchanger 1 protein	Cytosol	>90%	0
O43741	PRKAB2	5-AMP-activated protein kinase subunit beta-2	Cytosol	>90%	0
Q02156	PRKCE	Protein kinase C epsilon type	Cytosol	>90%	0
Q05513	PRKCZ	Protein kinase C zeta type	Cytosol	>90%	0
Q99873	PRMT1	Protein arginine N-methyltransferase 1	Cytosol	>90%	0
Q8N8N7	PTGR2	Prostaglandin reductase 2	Cytosol	>90%	0
Q14289	PTK2B	Protein-tyrosine kinase 2-beta	Cytosol	>90%	0
Q9BZE2	PUS3	tRNA pseudouridine(38/39) synthase	Cytosol	>90%	0
P51157	RAB28	Ras-related protein Rab-28	Cytosol	>90%	0
Q9UNT1	RABL2B	Rab-like protein 2B	Cytosol	>90%	0
Q3YEC7	RABL6	Rab-like protein 6	Cytosol	>90%	0
P52306	RAP1GDS1	Rap1 GTPase-GDP dissociation stimulator 1	Cytosol	>90%	0
Q8WWW0	RASSF5	Ras association domain-containing protein 5	Cytosol	>90%	0
Q9H477	RBKS	Ribokinase	Cytosol	>90%	0
A6NED2	RCCD1	RCC1 domain-containing protein 1	Cytosol	>90%	0
Q96PM5	RCHY1	RING finger and CHY zinc finger domain-containing protein 1	Cytosol	>90%	0
Q4ADV7	RIC1	RAB6A-GEF complex partner protein 1	Cytosol	>90%	0
Q9ULI2	RIMKLB	Beta-citrylglutamate synthase B	Cytosol	>90%	0
Q5XPI4	RNF123	E3 ubiquitin-protein ligase RNF123	Cytosol	>90%	0
Q8IUD6	RNF135	E3 ubiquitin-protein ligase RNF135	Cytosol	>90%	0
Q8WVD5	RNF141	RING finger protein 141	Cytosol	>90%	0
Q9NTX7	RNF146	E3 ubiquitin-protein ligase RNF146	Cytosol	>90%	0
Q5TA31	RNF187	E3 ubiquitin-protein ligase RNF187	Cytosol	>90%	0
Q969K3	RNF34	E3 ubiquitin-protein ligase RNF34	Cytosol	>90%	0
Q92834	RPGR	X-linked retinitis pigmentosa GTPase regulator	Cytosol	>90%	0
Q9H633	RPP21	Ribonuclease P protein subunit p21	Cytosol	>90%	0
Q9UJJ7	RPUSD1	RNA pseudouridylate synthase domain-containing protein 1	Cytosol	>90%	0
Q96FB5	RRNAD1	Protein RRNAD1	Cytosol	>90%	0
Q9UIY3	RWDD2A	RWD domain-containing protein 2A	Cytosol	>90%	0
P23297	S100A1	Protein S100-A1	Cytosol	>90%	0
P33764	S100A3	Protein S100-A3	Cytosol	>90%	0
Q96F10	SAT2	Diamine acetyltransferase 2	Cytosol	>90%	0
Q0VDG4	SCRN3	Secernin-3	Cytosol	>90%	0
Q96GA7	SDSL	Serine dehydratase-like	Cytosol	>90%	0
O76054	SEC14L2	SEC14-like protein 2	Cytosol	>90%	0
Q9UDX3	SEC14L4	SEC14-like protein 4	Cytosol	>90%	0
Q9UGK8	SERGEF	Secretion-regulating guanine nucleotide exchange factor	Cytosol	>90%	0
Q86VW0	SESTD1	SEC14 domain and spectrin repeat-containing protein 1	Cytosol	>90%	0
Q8TBK2	SETD6	N-lysine methyltransferase SETD6	Cytosol	>90%	0
Q9NRF2	SH2B1	SH2B adapter protein 1	Cytosol	>90%	0
Q9UHJ6	SHPK	Sedoheptulokinase	Cytosol	>90%	0
Q2M3G4	SHROOM1	Protein Shroom1	Cytosol	>90%	0
O43255	SIAH2	E3 ubiquitin-protein ligase SIAH2	Cytosol	>90%	0
Q9Y2K2	SIK3	Serine/threonine-protein kinase SIK3	Cytosol	>90%	0
O15304	SIVA1	Apoptosis regulatory protein Siva	Cytosol	>90%	0
Q8TC71	SPATA18	Mitochondria-eating protein	Cytosol	>90%	0
Q9NYA1	SPHK1	Sphingosine kinase 1	Cytosol	>90%	0
Q8WWL2	SPIRE2	Protein spire homolog 2	Cytosol	>90%	0
Q9GZT4	SRR	Serine racemase	Cytosol	>90%	0
Q96DR4	STARD4	StAR-related lipid transfer protein 4	Cytosol	>90%	0
Q9NSY2	STARD5	StAR-related lipid transfer protein 5	Cytosol	>90%	0
Q9UEE5	STK17A	Serine/threonine-protein kinase 17A	Cytosol	>90%	0
O94768	STK17B	Serine/threonine-protein kinase 17B	Cytosol	>90%	0
Q8WUJ0	STYX	Serine/threonine/tyrosine-interacting protein	Cytosol	>90%	0
Q01995	TAGLN	Transgelin	Cytosol	>90%	0
Q9HA65	TBC1D17	TBC1 domain family member 17	Cytosol	>90%	0
Q5QJ74	TBCEL	Tubulin-specific chaperone cofactor E-like protein	Cytosol	>90%	0
P62380	TBPL1	TATA box-binding protein-like protein 1	Cytosol	>90%	0
Q7Z6L1	TECPR1	Tectonin beta-propeller repeat-containing protein 1	Cytosol	>90%	0
P19484	TFEB	Transcription factor EB	Cytosol	>90%	0
P21980	TGM2	Protein-glutamine gamma-glutamyltransferase 2	Cytosol	>90%	0
Q9BTF0	THUMPD2	THUMP domain-containing protein 2	Cytosol	>90%	0
Q8IUC6	TICAM1	TIR domain-containing adapter molecule 1	Cytosol	>90%	0
Q96CG3	TIFA	TRAF-interacting protein with FHA domain-containing protein A	Cytosol	>90%	0
Q04727	TLE4	Transducin-like enhancer protein 4	Cytosol	>90%	0
Q6ZVM7	TOM1L2	TOM1-like protein 2	Cytosol	>90%	0
Q9H496	TOR1AIP2	Torsin-1A-interacting protein 2, isoform IFRG15	Cytosol	>90%	0
Q68CL5	TPGS2	Tubulin polyglutamylase complex subunit 2	Cytosol	>90%	0
Q9H3S4	TPK1	Thiamin pyrophosphokinase 1	Cytosol	>90%	0
P09493	TPM1	Tropomyosin alpha-1 chain (Alpha-tropomyosin) (Tropomyosin-1)	Cytosol	>90%	0
P67936	TPM4	Tropomyosin alpha-4 chain	Cytosol	>90%	0
O43734	TRAF3IP2	Adapter protein CIKS	Cytosol	>90%	0
O94972	TRIM37	E3 ubiquitin-protein ligase TRIM37	Cytosol	>90%	0
O00635	TRIM38	E3 ubiquitin-protein ligase TRIM38	Cytosol	>90%	0
Q53H54	TRMT12	tRNA wybutosine-synthesizing protein 2 homolog	Cytosol	>90%	0
Q92574	TSC1	Hamartin	Cytosol	>90%	0
O75157	TSC22D2	TSC22 domain family protein 2	Cytosol	>90%	0
Q99576	TSC22D3	TSC22 domain family protein 3	Cytosol	>90%	0
Q8NG68	TTL	Tubulin--tyrosine ligase	Cytosol	>90%	0
A6NHL2	TUBAL3	Tubulin alpha chain-like 3	Cytosol	>90%	0
A2RUC4	TYW5	tRNA wybutosine-synthesizing protein 5	Cytosol	>90%	0
Q8IYN6	UBALD2	UBA-like domain-containing protein 2	Cytosol	>90%	0
P63146	UBE2B	Ubiquitin-conjugating enzyme E2 B	Cytosol	>90%	0
Q969M7	UBE2F	NEDD8-conjugating enzyme UBE2F	Cytosol	>90%	0
Q7Z6J8	UBE3D	E3 ubiquitin-protein ligase E3D	Cytosol	>90%	0
Q14CS0	UBXN2B	UBX domain-containing protein 2B	Cytosol	>90%	0
Q9HA47	UCK1	Uridine-cytidine kinase 1	Cytosol	>90%	0
P10746	UROS	Uroporphyrinogen-III synthase	Cytosol	>90%	0
Q86T82	USP37	Ubiquitin carboxyl-terminal hydrolase 37	Cytosol	>90%	0
Q8NB14	USP38	Ubiquitin carboxyl-terminal hydrolase 38	Cytosol	>90%	0
Q9NVE5	USP40	Ubiquitin carboxyl-terminal hydrolase 40	Cytosol	>90%	0
Q2YD98	UVSSA	UV-stimulated scaffold protein A	Cytosol	>90%	0
Q9H867	VCPKMT	Protein-lysine methyltransferase METTL21D	Cytosol	>90%	0
P40337	VHL	Von Hippel-Lindau disease tumor suppressor	Cytosol	>90%	0
Q9H977	WDR54	WD repeat-containing protein 54	Cytosol	>90%	0
Q6P4I2	WDR73	WD repeat-containing protein 73	Cytosol	>90%	0
Q8N5D0	WDTC1	WD and tetratricopeptide repeats protein 1	Cytosol	>90%	0
Q96HA8	WDYHV1	Protein N-terminal glutamine amidohydrolase	Cytosol	>90%	0
Q9Y6I7	WSB1	WD repeat and SOCS box-containing protein 1	Cytosol	>90%	0
Q8IX03	WWC1	Protein KIBRA	Cytosol	>90%	0
O43543	XRCC2	DNA repair protein XRCC2	Cytosol	>90%	0
O75191	XYLB	Xylulose kinase	Cytosol	>90%	0
Q9NRH1	YAE1D1	Yae1 domain-containing protein 1	Cytosol	>90%	0
Q5VVQ6	YOD1	Ubiquitin thioesterase OTU1	Cytosol	>90%	0
Q8IWT0	ZBTB8OS	Protein archease	Cytosol	>90%	0
Q7Z7L7	ZER1	Protein zer-1 homolog	Cytosol	>90%	0
Q9ULJ6	ZMIZ1	Zinc finger MIZ domain-containing protein 1	Cytosol	>90%	0
Q96F45	ZNF503	Zinc finger protein 503	Cytosol	>90%	0
Q8TCN5	ZNF507	Zinc finger protein 507	Cytosol	>90%	0
Q8IYB9	ZNF595	Zinc finger protein 595	Cytosol	>90%	0
Q499Z4	ZNF672	Zinc finger protein 672	Cytosol	>90%	0
Q9H7S9	ZNF703	Zinc finger protein 703	Cytosol	>90%	0
Q53FA7	TP53I3	Quinone oxidoreductase PIG3	Cytosol	>90%	0
Q9H0W9	C11orf54	Ester hydrolase C11orf54	Cytosol	>90%	0
P42858	HTT	Huntingtin	Cytosol	>90%	0
Q9BWH6	RPAP1	RNA polymerase II-associated protein 1	Cytosol	>90%	0
Q86UA1	PRPF39	Pre-mRNA-processing factor 39	Cytosol	>90%	0
O94829	IPO13	Importin-13	Cytosol	>90%	0
Q7Z6B0	CCDC91	Coiled-coil domain-containing protein 91	Cytosol	>90%	0
Q9H0F7	ARL6	ADP-ribosylation factor-like protein 6	Cytosol	>90%	0
Q9UHP3	USP25	Ubiquitin carboxyl-terminal hydrolase 25	Cytosol	>90%	0
Q9NZ09	UBAP1	Ubiquitin-associated protein 1	Cytosol	>90%	0
Q96DX5	ASB9	Ankyrin repeat and SOCS box protein 9	Cytosol	>90%	0
P23610	F8A1	Factor VIII intron 22 protein	Cytosol	>90%	0
Q8IYR2	SMYD4	SET and MYND domain-containing protein 4	Cytosol	>90%	0
Q8NEC7	GSTCD	Glutathione S-transferase C-terminal domain-containing protein	Cytosol	>90%	0
Q7Z6K3	PTAR1	Protein prenyltransferase alpha subunit repeat-containing protein 1	Cytosol	>90%	0
Q9H8T0	AKTIP	AKT-interacting protein	Cytosol	>90%	0
Q16644	MAPKAPK3	MAP kinase-activated protein kinase 3	Cytosol	>90%	0
Q14999	CUL7	Cullin-7	Cytosol	>90%	0
O14841	OPLAH	5-oxoprolinase	Cytosol	>90%	0
Q9Y5Z4	HEBP2	Heme-binding protein 2	Cytosol	>90%	0
Q6PD74	AAGAB	Alpha- and gamma-adaptin-binding protein p34	Cytosol	>90%	0
Q9Y5P6	GMPPB	Mannose-1-phosphate guanyltransferase beta	Cytosol	>90%	0
Q8TCE6	FAM45A	Protein FAM45A	Cytosol	>90%	0
P0CG30	GSTT2B	Glutathione S-transferase theta-2B	Cytosol	>90%	0
Q9NQX3	GPHN	Gephyrin	Cytosol	>90%	0
Q8TCU4	ALMS1	Alstrom syndrome protein 1	Cytosol	>90%	0
Q9NRG1	PRTFDC1	Phosphoribosyltransferase domain-containing protein 1	Cytosol	>90%	0
Q9Y496	KIF3A	Kinesin-like protein KIF3A	Cytosol	>90%	0
Q96ER3	SAAL1	Protein SAAL1	Cytosol	>90%	0
Q99707	MTR	Methionine synthase	Cytosol	>90%	0
Q96CV9	OPTN	Optineurin	Cytosol	>90%	0
Q96BW5	PTER	Phosphotriesterase-related protein	Cytosol	>90%	0
O43164	PJA2	E3 ubiquitin-protein ligase Praja-2	Cytosol	>90%	0
Q96C23	GALM	Aldose 1-epimerase	Cytosol	>90%	0
Q9NR19	ACSS2	Acetyl-coenzyme A synthetase, cytoplasmic	Cytosol	>90%	0
Q8N9V3	WDSUB1	WD repeat, SAM and U-box domain-containing protein 1	Cytosol	>90%	0
Q9P0N9	TBC1D7	TBC1 domain family member 7	Cytosol	>90%	0
P09104	ENO2	Gamma-enolase	Cytosol	>90%	0
P53609	PGGT1B	Geranylgeranyl transferase type-1 subunit beta	Cytosol	>90%	0
O94967	WDR47	WD repeat-containing protein 47	Cytosol	>90%	0
Q9Y6Y0	IVNS1ABP	Influenza virus NS1A-binding protein	Cytosol	>90%	0
Q9H900	ZWILCH	Protein zwilch homolog	Cytosol	>90%	0
O60344	ECE2	Endothelin-converting enzyme 2	Cytosol	>90%	0
Q7L266	ASRGL1	Isoaspartyl peptidase/L-asparaginase	Cytosol	>90%	0
P15104	GLUL	Glutamine synthetase	Cytosol	>90%	0
P46019	PHKA2	Phosphorylase b kinase regulatory subunit alpha, liver isoform	Cytosol	>90%	0
Q8N806	UBR7	Putative E3 ubiquitin-protein ligase UBR7	Cytosol	>90%	0
Q14653	IRF3	Interferon regulatory factor 3	Cytosol	>90%	0
Q8TDJ6	DMXL2	DmX-like protein 2	Cytosol	>90%	0
Q8WZA9	IRGQ	Immunity-related GTPase family Q protein	Cytosol	>90%	0
Q96PU5	NEDD4L	E3 ubiquitin-protein ligase NEDD4-like	Cytosol	>90%	0
Q70CQ2	USP34	Ubiquitin carboxyl-terminal hydrolase 34	Cytosol	>90%	0
Q8TE77	SSH3	Protein phosphatase Slingshot homolog 3	Cytosol	>90%	0
Q6PCE3	PGM2L1	Glucose 1,6-bisphosphate synthase	Cytosol	>90%	0
Q9NWX5	ASB6	Ankyrin repeat and SOCS box protein 6	Cytosol	>90%	0
Q92696	RABGGTA	Geranylgeranyl transferase type-2 subunit alpha	Cytosol	>90%	0
Q70IA6	MOB2	MOB kinase activator 2	Cytosol	>90%	0
[truncated: 1,266 more rows]

## Sheet: Geladaki et al 2019
Canonical Protein ID	UniProt protein description	Subcellular markers	SVM score	Curated SVM predictions	Used in this study as marker for classification
O00161	Synaptosomal-associated protein 23 OS=Homo sapiens GN=SNAP23 PE=1 SV=1 - [SNP23_HUMAN]	PM	1	PM	1
O75781	Paralemmin-1 OS=Homo sapiens GN=PALM PE=1 SV=2 - [PALM_HUMAN]	PM	1	PM	1
P35221	Catenin alpha-1 OS=Homo sapiens GN=CTNNA1 PE=1 SV=1 - [CTNA1_HUMAN]	PM	1	PM	1
Q9Y2J2	Isoform 2 of Band 4.1-like protein 3 OS=Homo sapiens GN=EPB41L3 - [E41L3_HUMAN]	PM	1	PM	1
P08754	Guanine nucleotide-binding protein G(k) subunit alpha OS=Homo sapiens GN=GNAI3 PE=1 SV=3 - [GNAI3_HUMAN]	PM	1	PM	1
O60262	Guanine nucleotide-binding protein G(I)/G(S)/G(O) subunit gamma-7 OS=Homo sapiens GN=GNG7 PE=1 SV=1 - [GBG7_HUMAN]	PM	1	PM	1
P10301	Ras-related protein R-Ras OS=Homo sapiens GN=RRAS PE=1 SV=1 - [RRAS_HUMAN]	PM	1	PM	1
P05023	Sodium/potassium-transporting ATPase subunit alpha-1 OS=Homo sapiens GN=ATP1A1 PE=1 SV=1 - [AT1A1_HUMAN]	PM	1	PM	1
Q12846	Syntaxin-4 OS=Homo sapiens GN=STX4 PE=1 SV=2 - [STX4_HUMAN]	PM	1	PM	1
P84095	Rho-related GTP-binding protein RhoG OS=Homo sapiens GN=RHOG PE=1 SV=1 - [RHOG_HUMAN]	PM	1	PM	1
P35222	Catenin beta-1 OS=Homo sapiens GN=CTNNB1 PE=1 SV=1 - [CTNB1_HUMAN]	PM	1	PM	1
P06756	Isoform 3 of Integrin alpha-V OS=Homo sapiens GN=ITGAV - [ITAV_HUMAN]	PM	1	PM	1
Q14699	Raftlin OS=Homo sapiens GN=RFTN1 PE=1 SV=4 - [RFTN1_HUMAN]	PM	1	PM	1
P50895	Basal cell adhesion molecule OS=Homo sapiens GN=BCAM PE=1 SV=2 - [BCAM_HUMAN]	PM	1	PM	1
P78310	Coxsackievirus and adenovirus receptor OS=Homo sapiens GN=CXADR PE=1 SV=1 - [CXAR_HUMAN]	PM	1	PM	1
P08582	Melanotransferrin OS=Homo sapiens GN=MELTF PE=1 SV=2 - [TRFM_HUMAN]	PM	1	PM	1
Q7Z2K8	G protein-regulated inducer of neurite outgrowth 1 OS=Homo sapiens GN=GPRIN1 PE=1 SV=2 - [GRIN1_HUMAN]	PM	1	PM	1
Q9GZY6	Linker for activation of T-cells family member 2 OS=Homo sapiens GN=LAT2 PE=1 SV=1 - [NTAL_HUMAN]	PM	1	PM	1
P16070	Isoform 18 of CD44 antigen OS=Homo sapiens GN=CD44 - [CD44_HUMAN]	PM	1	PM	1
P05556	Integrin beta-1 OS=Homo sapiens GN=ITGB1 PE=1 SV=2 - [ITB1_HUMAN]	PM	1	PM	1
Q9Y666	Solute carrier family 12 member 7 OS=Homo sapiens GN=SLC12A7 PE=1 SV=3 - [S12A7_HUMAN]	PM	1	PM	1
Q13740	Isoform 2 of CD166 antigen OS=Homo sapiens GN=ALCAM - [CD166_HUMAN]	PM	1	PM	1
P78536	Disintegrin and metalloproteinase domain-containing protein 17 OS=Homo sapiens GN=ADAM17 PE=1 SV=1 - [ADA17_HUMAN]	PM	1	PM	1
Q8TAA9	Vang-like protein 1 OS=Homo sapiens GN=VANGL1 PE=1 SV=1 - [VANG1_HUMAN]	PM	1	PM	1
P18084	Integrin beta-5 OS=Homo sapiens GN=ITGB5 PE=1 SV=1 - [ITB5_HUMAN]	PM	1	PM	1
P17301	Integrin alpha-2 OS=Homo sapiens GN=ITGA2 PE=1 SV=1 - [ITA2_HUMAN]	PM	1	PM	1
P20020	Isoform K of Plasma membrane calcium-transporting ATPase 1 OS=Homo sapiens GN=ATP2B1 - [AT2B1_HUMAN]	PM	1	PM	1
P25445	Isoform 6 of Tumor necrosis factor receptor superfamily member 6 OS=Homo sapiens GN=FAS - [TNR6_HUMAN]	PM	1	PM	1
Q9BY67	Isoform 5 of Cell adhesion molecule 1 OS=Homo sapiens GN=CADM1 - [CADM1_HUMAN]	PM	1	PM	1
P29323	Isoform 2 of Ephrin type-B receptor 2 OS=Homo sapiens GN=EPHB2 - [EPHB2_HUMAN]	PM	1	PM	1
P54760	Ephrin type-B receptor 4 OS=Homo sapiens GN=EPHB4 PE=1 SV=2 - [EPHB4_HUMAN]	PM	1	PM	1
O15031	Plexin-B2 OS=Homo sapiens GN=PLXNB2 PE=1 SV=3 - [PLXB2_HUMAN]	PM	1	PM	1
Q9ULK5	Vang-like protein 2 OS=Homo sapiens GN=VANGL2 PE=1 SV=2 - [VANG2_HUMAN]	PM	1	PM	1
Q92692	Nectin-2 OS=Homo sapiens GN=NECTIN2 PE=1 SV=1 - [NECT2_HUMAN]	PM	1	PM	1
Q9UIW2	Plexin-A1 OS=Homo sapiens GN=PLXNA1 PE=1 SV=3 - [PLXA1_HUMAN]	PM	1	PM	1
O95297	Isoform 2 of Myelin protein zero-like protein 1 OS=Homo sapiens GN=MPZL1 - [MPZL1_HUMAN]	PM	1	PM	1
Q14126	Desmoglein-2 OS=Homo sapiens GN=DSG2 PE=1 SV=2 - [DSG2_HUMAN]	PM	1	PM	1
P14384	Carboxypeptidase M OS=Homo sapiens GN=CPM PE=1 SV=2 - [CBPM_HUMAN]	PM	1	PM	1
P19022	Cadherin-2 OS=Homo sapiens GN=CDH2 PE=1 SV=4 - [CADH2_HUMAN]	PM	1	PM	1
Q8IWT6	Volume-regulated anion channel subunit LRRC8A OS=Homo sapiens GN=LRRC8A PE=1 SV=1 - [LRC8A_HUMAN]	PM	1	PM	1
Q96I34	Protein phosphatase 1 regulatory subunit 16A OS=Homo sapiens GN=PPP1R16A PE=1 SV=1 - [PP16A_HUMAN]	PM	1	PM	1
O14786	Neuropilin-1 OS=Homo sapiens GN=NRP1 PE=1 SV=3 - [NRP1_HUMAN]	PM	1	PM	1
P08648	Integrin alpha-5 OS=Homo sapiens GN=ITGA5 PE=1 SV=2 - [ITA5_HUMAN]	PM	1	PM	1
Q58EX2	Isoform 3 of Protein sidekick-2 OS=Homo sapiens GN=SDK2 - [SDK2_HUMAN]	PM	1	PM	1
P05106	Integrin beta-3 OS=Homo sapiens GN=ITGB3 PE=1 SV=2 - [ITB3_HUMAN]	PM	1	PM	1
P10586	Isoform 2 of Receptor-type tyrosine-protein phosphatase F OS=Homo sapiens GN=PTPRF - [PTPRF_HUMAN]	PM	1	PM	1
Q99808	Equilibrative nucleoside transporter 1 OS=Homo sapiens GN=SLC29A1 PE=1 SV=3 - [S29A1_HUMAN]	PM	1	PM	1
P08183	Multidrug resistance protein 1 OS=Homo sapiens GN=ABCB1 PE=1 SV=3 - [MDR1_HUMAN]	PM	1	PM	1
P20594	Atrial natriuretic peptide receptor 2 OS=Homo sapiens GN=NPR2 PE=1 SV=1 - [ANPRB_HUMAN]	PM	1	PM	1
P11166	Solute carrier family 2, facilitated glucose transporter member 1 OS=Homo sapiens GN=SLC2A1 PE=1 SV=2 - [GTR1_HUMAN]	PM	1	PM	1
P53985	Monocarboxylate transporter 1 OS=Homo sapiens GN=SLC16A1 PE=1 SV=3 - [MOT1_HUMAN]	PM	1	PM	1
O75882	Attractin OS=Homo sapiens GN=ATRN PE=1 SV=2 - [ATRN_HUMAN]	PM	1	PM	1
Q9UPR5	Sodium/calcium exchanger 2 OS=Homo sapiens GN=SLC8A2 PE=2 SV=2 - [NAC2_HUMAN]	PM	1	PM	1
Q9HAR2	Adhesion G protein-coupled receptor L3 OS=Homo sapiens GN=ADGRL3 PE=1 SV=2 - [AGRL3_HUMAN]	PM	1	PM	1
P53794	Sodium/myo-inositol cotransporter OS=Homo sapiens GN=SLC5A3 PE=1 SV=2 - [SC5A3_HUMAN]	PM	1	PM	1
P06213	Isoform Short of Insulin receptor OS=Homo sapiens GN=INSR - [INSR_HUMAN]	PM	1	PM	1
P63218	Guanine nucleotide-binding protein G(I)/G(S)/G(O) subunit gamma-5 OS=Homo sapiens GN=GNG5 PE=1 SV=3 - [GBG5_HUMAN]		0.945719	PM	0
O14745	Na(+)/H(+) exchange regulatory cofactor NHE-RF1 OS=Homo sapiens GN=SLC9A3R1 PE=1 SV=4 - [NHRF1_HUMAN]		0.8929	PM	0
Q9UQB8	Brain-specific angiogenesis inhibitor 1-associated protein 2 OS=Homo sapiens GN=BAIAP2 PE=1 SV=1 - [BAIP2_HUMAN]		0.818571	PM	0
Q15019	Septin-2 OS=Homo sapiens GN=SEPT2 PE=1 SV=1 - [SEPT2_HUMAN]		0.890598	PM	0
P15311	Ezrin OS=Homo sapiens GN=EZR PE=1 SV=4 - [EZRI_HUMAN]		0.823627	PM	0
P61224	Ras-related protein Rap-1b OS=Homo sapiens GN=RAP1B PE=1 SV=1 - [RAP1B_HUMAN]		0.892924	PM	0
Q16181	Septin-7 OS=Homo sapiens GN=SEPT7 PE=1 SV=2 - [SEPT7_HUMAN]		0.878603	PM	0
O60716	Isoform 1A of Catenin delta-1 OS=Homo sapiens GN=CTNND1 - [CTND1_HUMAN]		0.834455	PM	0
P04899	Guanine nucleotide-binding protein G(i) subunit alpha-2 OS=Homo sapiens GN=GNAI2 PE=1 SV=3 - [GNAI2_HUMAN]		0.914629	PM	0
Q9UHD8	Septin-9 OS=Homo sapiens GN=SEPT9 PE=1 SV=2 - [SEPT9_HUMAN]		0.875154	PM	0
Q96BJ3	Axin interactor, dorsalization-associated protein OS=Homo sapiens GN=AIDA PE=1 SV=1 - [AIDA_HUMAN]		0.901492	PM	0
P01111	GTPase NRas OS=Homo sapiens GN=NRAS PE=1 SV=1 - [RASN_HUMAN]		0.920019	PM	0
Q9UBI6	Guanine nucleotide-binding protein G(I)/G(S)/G(O) subunit gamma-12 OS=Homo sapiens GN=GNG12 PE=1 SV=3 - [GBG12_HUMAN]		0.927481	PM	0
P51153	Ras-related protein Rab-13 OS=Homo sapiens GN=RAB13 PE=1 SV=1 - [RAB13_HUMAN]		0.898696	PM	0
Q9NZW5	MAGUK p55 subfamily member 6 OS=Homo sapiens GN=MPP6 PE=1 SV=2 - [MPP6_HUMAN]		0.841701	PM	0
Q96AC1	Fermitin family homolog 2 OS=Homo sapiens GN=FERMT2 PE=1 SV=1 - [FERM2_HUMAN]		0.818542	PM	0
P62070	Ras-related protein R-Ras2 OS=Homo sapiens GN=RRAS2 PE=1 SV=1 - [RRAS2_HUMAN]		0.926346	PM	0
Q15286	Ras-related protein Rab-35 OS=Homo sapiens GN=RAB35 PE=1 SV=1 - [RAB35_HUMAN]		0.930375	PM	0
Q92599	Isoform 2 of Septin-8 OS=Homo sapiens GN=SEPT8 - [SEPT8_HUMAN]		0.881528	PM	0
Q16625	Isoform 4 of Occludin OS=Homo sapiens GN=OCLN - [OCLN_HUMAN]		0.963277	PM	0
P08195	Isoform 2 of 4F2 cell-surface antigen heavy chain OS=Homo sapiens GN=SLC3A2 - [4F2_HUMAN]		0.941669	PM	0
P17677	Neuromodulin OS=Homo sapiens GN=GAP43 PE=1 SV=1 - [NEUM_HUMAN]		0.909665	PM	0
P01116	Isoform 2B of GTPase KRas OS=Homo sapiens GN=KRAS - [RASK_HUMAN]		0.915026	PM	0
Q14141	Isoform I of Septin-6 OS=Homo sapiens GN=SEPT6 - [SEPT6_HUMAN]		0.902438	PM	0
Q13308	Inactive tyrosine-protein kinase 7 OS=Homo sapiens GN=PTK7 PE=1 SV=2 - [PTK7_HUMAN]		0.930001	PM	0
P07947	Tyrosine-protein kinase Yes OS=Homo sapiens GN=YES1 PE=1 SV=3 - [YES_HUMAN]		0.939537	PM	0
P63096	Guanine nucleotide-binding protein G(i) subunit alpha-1 OS=Homo sapiens GN=GNAI1 PE=1 SV=2 - [GNAI1_HUMAN]		0.912436	PM	0
P60880	Synaptosomal-associated protein 25 OS=Homo sapiens GN=SNAP25 PE=1 SV=1 - [SNP25_HUMAN]		0.915861	PM	0
Q8N126	Cell adhesion molecule 3 OS=Homo sapiens GN=CADM3 PE=1 SV=1 - [CADM3_HUMAN]		0.942934	PM	0
P60903	Protein S100-A10 OS=Homo sapiens GN=S100A10 PE=1 SV=2 - [S10AA_HUMAN]		0.877689	PM	0
Q86X29	Isoform 6 of Lipolysis-stimulated lipoprotein receptor OS=Homo sapiens GN=LSR - [LSR_HUMAN]		0.956283	PM	0
P35613	Isoform 2 of Basigin OS=Homo sapiens GN=BSG - [BASI_HUMAN]		0.941766	PM	0
P63092	Guanine nucleotide-binding protein G(s) subunit alpha isoforms short OS=Homo sapiens GN=GNAS PE=1 SV=1 - [GNAS2_HUMAN]		0.907787	PM	0
Q8NHG7	Small VCP/p97-interacting protein OS=Homo sapiens GN=SVIP PE=1 SV=1 - [SVIP_HUMAN]		0.924202	PM	0
P14923	Junction plakoglobin OS=Homo sapiens GN=JUP PE=1 SV=3 - [PLAK_HUMAN]		0.923044	PM	0
P62873	Guanine nucleotide-binding protein G(I)/G(S)/G(T) subunit beta-1 OS=Homo sapiens GN=GNB1 PE=1 SV=3 - [GBB1_HUMAN]		0.952458	PM	0
P09543	Isoform CNPI of 2',3'-cyclic-nucleotide 3'-phosphodiesterase OS=Homo sapiens GN=CNP - [CN37_HUMAN]		0.927588	PM	0
Q9TNN7	HLA class I histocompatibility antigen, Cw-5 alpha chain OS=Homo sapiens GN=HLA-C PE=1 SV=1 - [1C05_HUMAN]		0.886114	PM	0
P52943	Cysteine-rich protein 2 OS=Homo sapiens GN=CRIP2 PE=1 SV=1 - [CRIP2_HUMAN]		0.839941	PM	0
P62330	ADP-ribosylation factor 6 OS=Homo sapiens GN=ARF6 PE=1 SV=2 - [ARF6_HUMAN]		0.90146	PM	0
O00159	Isoform 3 of Unconventional myosin-Ic OS=Homo sapiens GN=MYO1C - [MYO1C_HUMAN]		0.903258	PM	0
Q99719	Septin-5 OS=Homo sapiens GN=SEPT5 PE=1 SV=1 - [SEPT5_HUMAN]		0.886977	PM	0
Q9P0V9	Septin-10 OS=Homo sapiens GN=SEPT10 PE=1 SV=2 - [SEP10_HUMAN]		0.887035	PM	0
Q99618	Cell division cycle-associated protein 3 OS=Homo sapiens GN=CDCA3 PE=1 SV=1 - [CDCA3_HUMAN]		0.854388	PM	0
P62834	Ras-related protein Rap-1A OS=Homo sapiens GN=RAP1A PE=1 SV=1 - [RAP1A_HUMAN]		0.940069	PM	0
Q9H246	Uncharacterized protein C1orf21 OS=Homo sapiens GN=C1orf21 PE=1 SV=1 - [CA021_HUMAN]		0.944576	PM	0
Q9NVA2	Septin-11 OS=Homo sapiens GN=SEPT11 PE=1 SV=3 - [SEP11_HUMAN]		0.918993	PM	0
O00186	Syntaxin-binding protein 3 OS=Homo sapiens GN=STXBP3 PE=1 SV=2 - [STXB3_HUMAN]		0.932207	PM	0
Q9H4G4	Golgi-associated plant pathogenesis-related protein 1 OS=Homo sapiens GN=GLIPR2 PE=1 SV=3 - [GAPR1_HUMAN]		0.90104	PM	0
P62879	Guanine nucleotide-binding protein G(I)/G(S)/G(T) subunit beta-2 OS=Homo sapiens GN=GNB2 PE=1 SV=3 - [GBB2_HUMAN]		0.928261	PM	0
Q9Y4G6	Talin-2 OS=Homo sapiens GN=TLN2 PE=1 SV=4 - [TLN2_HUMAN]		0.875325	PM	0
P13591	Isoform 2 of Neural cell adhesion molecule 1 OS=Homo sapiens GN=NCAM1 - [NCAM1_HUMAN]		0.945802	PM	0
Q14344	Guanine nucleotide-binding protein subunit alpha-13 OS=Homo sapiens GN=GNA13 PE=1 SV=2 - [GNA13_HUMAN]		0.931185	PM	0
Q8NFZ8	Cell adhesion molecule 4 OS=Homo sapiens GN=CADM4 PE=1 SV=1 - [CADM4_HUMAN]		0.934025	PM	0
P09471	Isoform Alpha-2 of Guanine nucleotide-binding protein G(o) subunit alpha OS=Homo sapiens GN=GNAO1 - [GNAO_HUMAN]		0.935648	PM	0
P35240	Merlin OS=Homo sapiens GN=NF2 PE=1 SV=1 - [MERL_HUMAN]		0.868881	PM	0
O14936	Isoform 3 of Peripheral plasma membrane protein CASK OS=Homo sapiens GN=CASK - [CSKP_HUMAN]		0.902675	PM	0
Q9C0B5	Isoform 2 of Palmitoyltransferase ZDHHC5 OS=Homo sapiens GN=ZDHHC5 - [ZDHC5_HUMAN]		0.947158	PM	0
Q9Y639	Isoform 1 of Neuroplastin OS=Homo sapiens GN=NPTN - [NPTN_HUMAN]		0.946432	PM	0
P29992	Guanine nucleotide-binding protein subunit alpha-11 OS=Homo sapiens GN=GNA11 PE=1 SV=2 - [GNA11_HUMAN]		0.934242	PM	0
P25942	Tumor necrosis factor receptor superfamily member 5 OS=Homo sapiens GN=CD40 PE=1 SV=1 - [TNR5_HUMAN]		0.848141	PM	0
P12931	Proto-oncogene tyrosine-protein kinase Src OS=Homo sapiens GN=SRC PE=1 SV=3 - [SRC_HUMAN]		0.893317	PM	0
Q9P121	Isoform 4 of Neurotrimin OS=Homo sapiens GN=NTM - [NTRI_HUMAN]		0.940794	PM	0
Q9Y6M5	Zinc transporter 1 OS=Homo sapiens GN=SLC30A1 PE=1 SV=3 - [ZNT1_HUMAN]		0.900983	PM	0
O43795	Unconventional myosin-Ib OS=Homo sapiens GN=MYO1B PE=1 SV=3 - [MYO1B_HUMAN]		0.9211	PM	0
P11233	Ras-related protein Ral-A OS=Homo sapiens GN=RALA PE=1 SV=1 - [RALA_HUMAN]		0.939104	PM	0
P59768	Guanine nucleotide-binding protein G(I)/G(S)/G(O) subunit gamma-2 OS=Homo sapiens GN=GNG2 PE=1 SV=2 - [GBG2_HUMAN]		0.957616	PM	0
Q9Y6M4	Isoform 3 of Casein kinase I isoform gamma-3 OS=Homo sapiens GN=CSNK1G3 - [KC1G3_HUMAN]		0.935224	PM	0
Q9P206	Isoform 2 of Uncharacterized protein KIAA1522 OS=Homo sapiens GN=KIAA1522 - [K1522_HUMAN]		0.891786	PM	0
Q96J84	Kin of IRRE-like protein 1 OS=Homo sapiens GN=KIRREL PE=1 SV=2 - [KIRR1_HUMAN]		0.949894	PM	0
Q15833	Syntaxin-binding protein 2 OS=Homo sapiens GN=STXBP2 PE=1 SV=2 - [STXB2_HUMAN]		0.886838	PM	0
Q8IWE4	DCN1-like protein 3 OS=Homo sapiens GN=DCUN1D3 PE=1 SV=1 - [DCNL3_HUMAN]		0.923561	PM	0
P29317	Ephrin type-A receptor 2 OS=Homo sapiens GN=EPHA2 PE=1 SV=2 - [EPHA2_HUMAN]		0.939207	PM	0
Q7Z3B1	Neuronal growth regulator 1 OS=Homo sapiens GN=NEGR1 PE=1 SV=3 - [NEGR1_HUMAN]		0.852968	PM	0
Q96RT1	Isoform 5 of Erbin OS=Homo sapiens GN=ERBIN - [ERBIN_HUMAN]		0.91482	PM	0
P11234	Ras-related protein Ral-B OS=Homo sapiens GN=RALB PE=1 SV=1 - [RALB_HUMAN]		0.950348	PM	0
Q8IUW5	RELT-like protein 1 OS=Homo sapiens GN=RELL1 PE=1 SV=1 - [RELL1_HUMAN]		0.944609	PM	0
Q12974	Isoform 4 of Protein tyrosine phosphatase type IVA 2 OS=Homo sapiens GN=PTP4A2 - [TP4A2_HUMAN]		0.912193	PM	0
P43121	Cell surface glycoprotein MUC18 OS=Homo sapiens GN=MCAM PE=1 SV=2 - [MUC18_HUMAN]		0.954907	PM	0
Q9P2B2	Prostaglandin F2 receptor negative regulator OS=Homo sapiens GN=PTGFRN PE=1 SV=2 - [FPRP_HUMAN]		0.858822	PM	0
O00192	Isoform Short of Armadillo repeat protein deleted in velo-cardio-facial syndrome OS=Homo sapiens GN=ARVCF - [ARVC_HUMAN]		0.92411	PM	0
Q9HAV0	Guanine nucleotide-binding protein subunit beta-4 OS=Homo sapiens GN=GNB4 PE=1 SV=3 - [GBB4_HUMAN]		0.942723	PM	0
P61266	Isoform 2 of Syntaxin-1B OS=Homo sapiens GN=STX1B - [STX1B_HUMAN]		0.855367	PM	0
Q8N9N7	Leucine-rich repeat-containing protein 57 OS=Homo sapiens GN=LRRC57 PE=1 SV=1 - [LRC57_HUMAN]		0.927156	PM	0
Q96C24	Synaptotagmin-like protein 4 OS=Homo sapiens GN=SYTL4 PE=1 SV=2 - [SYTL4_HUMAN]		0.892022	PM	0
Q99569	Plakophilin-4 OS=Homo sapiens GN=PKP4 PE=1 SV=2 - [PKP4_HUMAN]		0.855953	PM	0
Q9P0V3	SH3 domain-binding protein 4 OS=Homo sapiens GN=SH3BP4 PE=1 SV=1 - [SH3B4_HUMAN]		0.945352	PM	0
P05026	Isoform 2 of Sodium/potassium-transporting ATPase subunit beta-1 OS=Homo sapiens GN=ATP1B1 - [AT1B1_HUMAN]		0.82508	PM	0
Q03113	Guanine nucleotide-binding protein subunit alpha-12 OS=Homo sapiens GN=GNA12 PE=1 SV=4 - [GNA12_HUMAN]		0.900642	PM	0
P32004	Isoform 3 of Neural cell adhesion molecule L1 OS=Homo sapiens GN=L1CAM - [L1CAM_HUMAN]		0.94852	PM	0
Q92692	Isoform Alpha of Nectin-2 OS=Homo sapiens GN=NECTIN2 - [NECT2_HUMAN]		0.936718	PM	0
Q99959	Isoform 1 of Plakophilin-2 OS=Homo sapiens GN=PKP2 - [PKP2_HUMAN]		0.903611	PM	0
P23634	Isoform ZB of Plasma membrane calcium-transporting ATPase 4 OS=Homo sapiens GN=ATP2B4 - [AT2B4_HUMAN]		0.886841	PM	0
P54289	Isoform 4 of Voltage-dependent calcium channel subunit alpha-2/delta-1 OS=Homo sapiens GN=CACNA2D1 - [CA2D1_HUMAN]		0.945445	PM	0
P28906	Hematopoietic progenitor cell antigen CD34 OS=Homo sapiens GN=CD34 PE=1 SV=2 - [CD34_HUMAN]		0.942169	PM	0
Q86WR7	Proline and serine-rich protein 2 OS=Homo sapiens GN=PROSER2 PE=1 SV=2 - [PRSR2_HUMAN]		0.834507	PM	0
O94832	Unconventional myosin-Id OS=Homo sapiens GN=MYO1D PE=1 SV=2 - [MYO1D_HUMAN]		0.8493	PM	0
Q8N3E9	1-phosphatidylinositol 4,5-bisphosphate phosphodiesterase delta-3 OS=Homo sapiens GN=PLCD3 PE=1 SV=3 - [PLCD3_HUMAN]		0.901672	PM	0
Q9HCM4	Isoform 4 of Band 4.1-like protein 5 OS=Homo sapiens GN=EPB41L5 - [E41L5_HUMAN]		0.866726	PM	0
Q5ZPR3	CD276 antigen OS=Homo sapiens GN=CD276 PE=1 SV=1 - [CD276_HUMAN]		0.922217	PM	0
P54753	Ephrin type-B receptor 3 OS=Homo sapiens GN=EPHB3 PE=1 SV=2 - [EPHB3_HUMAN]		0.920844	PM	0
O15484	Calpain-5 OS=Homo sapiens GN=CAPN5 PE=1 SV=2 - [CAN5_HUMAN]		0.927977	PM	0
P24588	A-kinase anchor protein 5 OS=Homo sapiens GN=AKAP5 PE=1 SV=3 - [AKAP5_HUMAN]		0.90665	PM	0
P61769	Beta-2-microglobulin OS=Homo sapiens GN=B2M PE=1 SV=1 - [B2MG_HUMAN]		0.907276	PM	0
Q9Y3L5	Ras-related protein Rap-2c OS=Homo sapiens GN=RAP2C PE=1 SV=1 - [RAP2C_HUMAN]		0.86938	PM	0
O60939	Sodium channel subunit beta-2 OS=Homo sapiens GN=SCN2B PE=1 SV=1 - [SCN2B_HUMAN]		0.863109	PM	0
Q6PCB8	Isoform 2 of Embigin OS=Homo sapiens GN=EMB - [EMB_HUMAN]		0.896467	PM	0
Q9HAC8	Ubiquitin domain-containing protein 1 OS=Homo sapiens GN=UBTD1 PE=1 SV=1 - [UBTD1_HUMAN]		0.94727	PM	0
O00214	Isoform 2 of Galectin-8 OS=Homo sapiens GN=LGALS8 - [LEG8_HUMAN]		0.91131	PM	0
Q5VUB5	Protein FAM171A1 OS=Homo sapiens GN=FAM171A1 PE=1 SV=1 - [F1711_HUMAN]		0.955222	PM	0
P61764	Syntaxin-binding protein 1 OS=Homo sapiens GN=STXBP1 PE=1 SV=1 - [STXB1_HUMAN]		0.840928	PM	0
Q15758	Neutral amino acid transporter B(0) OS=Homo sapiens GN=SLC1A5 PE=1 SV=2 - [AAAT_HUMAN]		0.874557	PM	0
Q9Y6N7	Isoform 4 of Roundabout homolog 1 OS=Homo sapiens GN=ROBO1 - [ROBO1_HUMAN]		0.895796	PM	0
Q4KMP7	TBC1 domain family member 10B OS=Homo sapiens GN=TBC1D10B PE=1 SV=3 - [TB10B_HUMAN]		0.876331	PM	0
A6NDB9	Paralemmin-3 OS=Homo sapiens GN=PALM3 PE=1 SV=2 - [PALM3_HUMAN]		0.94135	PM	0
Q96FZ7	Charged multivesicular body protein 6 OS=Homo sapiens GN=CHMP6 PE=1 SV=3 - [CHMP6_HUMAN]		0.827251	PM	0
Q5M775	Isoform 4 of Cytospin-B OS=Homo sapiens GN=SPECC1 - [CYTSB_HUMAN]		0.82207	PM	0
Q9BZ67	Isoform 2 of FERM domain-containing protein 8 OS=Homo sapiens GN=FRMD8 - [FRMD8_HUMAN]		0.847501	PM	0
Q9ULC3	Ras-related protein Rab-23 OS=Homo sapiens GN=RAB23 PE=1 SV=1 - [RAB23_HUMAN]		0.939343	PM	0
Q9HBH0	Rho-related GTP-binding protein RhoF OS=Homo sapiens GN=RHOF PE=1 SV=1 - [RHOF_HUMAN]		0.901005	PM	0
Q8TAD7	Overexpressed in colon carcinoma 1 protein OS=Homo sapiens GN=OCC1 PE=1 SV=2 - [OCC1_HUMAN]		0.944846	PM	0
P48509	CD151 antigen OS=Homo sapiens GN=CD151 PE=1 SV=3 - [CD151_HUMAN]		0.915116	PM	0
Q4KMQ2	Isoform 3 of Anoctamin-6 OS=Homo sapiens GN=ANO6 - [ANO6_HUMAN]		0.933149	PM	0
P08069	Insulin-like growth factor 1 receptor OS=Homo sapiens GN=IGF1R PE=1 SV=1 - [IGF1R_HUMAN]		0.924692	PM	0
P00533	Epidermal growth factor receptor OS=Homo sapiens GN=EGFR PE=1 SV=2 - [EGFR_HUMAN]		0.917172	PM	0
Q15262	Receptor-type tyrosine-protein phosphatase kappa OS=Homo sapiens GN=PTPRK PE=1 SV=2 - [PTPRK_HUMAN]		0.931352	PM	0
Q8NE01	Metal transporter CNNM3 OS=Homo sapiens GN=CNNM3 PE=1 SV=1 - [CNNM3_HUMAN]		0.920404	PM	0
O75326	Semaphorin-7A OS=Homo sapiens GN=SEMA7A PE=1 SV=1 - [SEM7A_HUMAN]		0.899319	PM	0
Q6PJF5	Isoform 2 of Inactive rhomboid protein 2 OS=Homo sapiens GN=RHBDF2 - [RHDF2_HUMAN]		0.924965	PM	0
P26006	Integrin alpha-3 OS=Homo sapiens GN=ITGA3 PE=1 SV=5 - [ITA3_HUMAN]		0.928428	PM	0
P49768	Isoform 2 of Presenilin-1 OS=Homo sapiens GN=PSEN1 - [PSN1_HUMAN]		0.909386	PM	0
A8MXV4	Nucleoside diphosphate-linked moiety X motif 19 OS=Homo sapiens GN=NUDT19 PE=1 SV=1 - [NUD19_HUMAN]		0.817965	PM	0
P32856	Isoform 2 of Syntaxin-2 OS=Homo sapiens GN=STX2 - [STX2_HUMAN]		0.926334	PM	0
O75695	Protein XRP2 OS=Homo sapiens GN=RP2 PE=1 SV=4 - [XRP2_HUMAN]		0.942195	PM	0
Q9Y4F1	FERM, RhoGEF and pleckstrin domain-containing protein 1 OS=Homo sapiens GN=FARP1 PE=1 SV=1 - [FARP1_HUMAN]		0.909944	PM	0
A8MVW0	Protein FAM171A2 OS=Homo sapiens GN=FAM171A2 PE=1 SV=1 - [F1712_HUMAN]		0.926648	PM	0
Q7Z6J6	FERM domain-containing protein 5 OS=Homo sapiens GN=FRMD5 PE=1 SV=1 - [FRMD5_HUMAN]		0.942662	PM	0
Q8ND76	Cyclin-Y OS=Homo sapiens GN=CCNY PE=1 SV=2 - [CCNY_HUMAN]		0.850205	PM	0
Q9NPH3	Interleukin-1 receptor accessory protein OS=Homo sapiens GN=IL1RAP PE=1 SV=2 - [IL1AP_HUMAN]		0.912019	PM	0
P0C7U0	Protein ELFN1 OS=Homo sapiens GN=ELFN1 PE=1 SV=2 - [ELFN1_HUMAN]		0.946024	PM	0
Q9NXU5	ADP-ribosylation factor-like protein 15 OS=Homo sapiens GN=ARL15 PE=1 SV=1 - [ARL15_HUMAN]		0.937232	PM	0
P78324	Tyrosine-protein phosphatase non-receptor type substrate 1 OS=Homo sapiens GN=SIRPA PE=1 SV=2 - [SHPS1_HUMAN]		0.868797	PM	0
P43007	Neutral amino acid transporter A OS=Homo sapiens GN=SLC1A4 PE=1 SV=1 - [SATT_HUMAN]		0.868605	PM	0
P98172	Ephrin-B1 OS=Homo sapiens GN=EFNB1 PE=1 SV=1 - [EFNB1_HUMAN]		0.939691	PM	0
Q8N350	Voltage-dependent calcium channel beta subunit-associated regulatory protein OS=Homo sapiens GN=CBARP PE=1 SV=3 - [CBARP_HUMAN]		0.894611	PM	0
A6NGN9	IgLON family member 5 OS=Homo sapiens GN=IGLON5 PE=2 SV=4 - [IGLO5_HUMAN]		0.932832	PM	0
Q9NUE0	Palmitoyltransferase ZDHHC18 OS=Homo sapiens GN=ZDHHC18 PE=1 SV=2 - [ZDH18_HUMAN]		0.84886	PM	0
Q5R3F8	Protein phosphatase 1 regulatory subunit 29 OS=Homo sapiens GN=ELFN2 PE=1 SV=1 - [PPR29_HUMAN]		0.946757	PM	0
Q96IG2	F-box/LRR-repeat protein 20 OS=Homo sapiens GN=FBXL20 PE=1 SV=2 - [FXL20_HUMAN]		0.824923	PM	0
P15529	Isoform J of Membrane cofactor protein OS=Homo sapiens GN=CD46 - [MCP_HUMAN]		0.938566	PM	0
P09619	Platelet-derived growth factor receptor beta OS=Homo sapiens GN=PDGFRB PE=1 SV=1 - [PGFRB_HUMAN]		0.953787	PM	0
Q96PD2	Discoidin, CUB and LCCL domain-containing protein 2 OS=Homo sapiens GN=DCBLD2 PE=1 SV=1 - [DCBD2_HUMAN]		0.929619	PM	0
P19440	Gamma-glutamyltranspeptidase 1 OS=Homo sapiens GN=GGT1 PE=1 SV=2 - [GGT1_HUMAN]		0.937536	PM	0
Q9ULC8	Probable palmitoyltransferase ZDHHC8 OS=Homo sapiens GN=ZDHHC8 PE=1 SV=3 - [ZDHC8_HUMAN]		0.958183	PM	0
Q92485	Acid sphingomyelinase-like phosphodiesterase 3b OS=Homo sapiens GN=SMPDL3B PE=1 SV=2 - [ASM3B_HUMAN]		0.840253	PM	0
O95490	Isoform 2 of Adhesion G protein-coupled receptor L2 OS=Homo sapiens GN=ADGRL2 - [AGRL2_HUMAN]		0.9429	PM	0
P14209	Isoform 3 of CD99 antigen OS=Homo sapiens GN=CD99 - [CD99_HUMAN]		0.901288	PM	0
Q9NT99	Leucine-rich repeat-containing protein 4B OS=Homo sapiens GN=LRRC4B PE=2 SV=3 - [LRC4B_HUMAN]		0.933013	PM	0
O94772	Lymphocyte antigen 6H OS=Homo sapiens GN=LY6H PE=1 SV=1 - [LY6H_HUMAN]		0.917043	PM	0
Q9NQS3	Nectin-3 OS=Homo sapiens GN=NECTIN3 PE=1 SV=1 - [NECT3_HUMAN]		0.921215	PM	0
Q9UH03	Isoform 2 of Neuronal-specific septin-3 OS=Homo sapiens GN=SEPT3 - [SEPT3_HUMAN]		0.857204	PM	0
Q13277	Isoform B of Syntaxin-3 OS=Homo sapiens GN=STX3 - [STX3_HUMAN]		0.922635	PM	0
Q14642	Type I inositol 1,4,5-trisphosphate 5-phosphatase OS=Homo sapiens GN=INPP5A PE=1 SV=1 - [I5P1_HUMAN]		0.917195	PM	0
Q13683	Isoform Alpha-7X2DB of Integrin alpha-7 OS=Homo sapiens GN=ITGA7 - [ITA7_HUMAN]		0.897807	PM	0
Q14156	Isoform 2 of Protein EFR3 homolog A OS=Homo sapiens GN=EFR3A - [EFR3A_HUMAN]		0.934756	PM	0
O75054	Immunoglobulin superfamily member 3 OS=Homo sapiens GN=IGSF3 PE=2 SV=3 - [IGSF3_HUMAN]		0.9096	PM	0
Q5T2T1	MAGUK p55 subfamily member 7 OS=Homo sapiens GN=MPP7 PE=1 SV=1 - [MPP7_HUMAN]		0.830407	PM	0
Q01973	Inactive tyrosine-protein kinase transmembrane receptor ROR1 OS=Homo sapiens GN=ROR1 PE=1 SV=2 - [ROR1_HUMAN]		0.930348	PM	0
Q96CC6	Inactive rhomboid protein 1 OS=Homo sapiens GN=RHBDF1 PE=1 SV=2 - [RHDF1_HUMAN]		0.905514	PM	0
P16144	Isoform Beta-4D of Integrin beta-4 OS=Homo sapiens GN=ITGB4 - [ITB4_HUMAN]		0.861404	PM	0
Q8N7R7	Cyclin-Y-like protein 1 OS=Homo sapiens GN=CCNYL1 PE=1 SV=2 - [CCYL1_HUMAN]		0.871701	PM	0
P48960	Isoform 3 of CD97 antigen OS=Homo sapiens GN=CD97 - [CD97_HUMAN]		0.871715	PM	0
P49184	Deoxyribonuclease-1-like 1 OS=Homo sapiens GN=DNASE1L1 PE=1 SV=1 - [DNSL1_HUMAN]		0.911431	PM	0
Q8NFJ5	Retinoic acid-induced protein 3 OS=Homo sapiens GN=GPRC5A PE=1 SV=2 - [RAI3_HUMAN]		0.819205	PM	0
Q01650	Large neutral amino acids transporter small subunit 1 OS=Homo sapiens GN=SLC7A5 PE=1 SV=2 - [LAT1_HUMAN]		0.924846	PM	0
P11169	Solute carrier family 2, facilitated glucose transporter member 3 OS=Homo sapiens GN=SLC2A3 PE=1 SV=1 - [GTR3_HUMAN]		0.944061	PM	0
Q14644	Isoform 2 of Ras GTPase-activating protein 3 OS=Homo sapiens GN=RASA3 - [RASA3_HUMAN]		0.926265	PM	0
P18433	Isoform 2 of Receptor-type tyrosine-protein phosphatase alpha OS=Homo sapiens GN=PTPRA - [PTPRA_HUMAN]		0.94448	PM	0
P15529	Isoform I of Membrane cofactor protein OS=Homo sapiens GN=CD46 - [MCP_HUMAN]		0.912527	PM	0
Q9UNN8	Endothelial protein C receptor OS=Homo sapiens GN=PROCR PE=1 SV=1 - [EPCR_HUMAN]		0.823576	PM	0
Q92738	USP6 N-terminal-like protein OS=Homo sapiens GN=USP6NL PE=1 SV=3 - [US6NL_HUMAN]		0.843915	PM	0
P04626	Isoform 5 of Receptor tyrosine-protein kinase erbB-2 OS=Homo sapiens GN=ERBB2 - [ERBB2_HUMAN]		0.929437	PM	0
Q9BTT6	Leucine-rich repeat-containing protein 1 OS=Homo sapiens GN=LRRC1 PE=1 SV=1 - [LRRC1_HUMAN]		0.828093	PM	0
Q9Y4D7	Plexin-D1 OS=Homo sapiens GN=PLXND1 PE=1 SV=3 - [PLXD1_HUMAN]		0.920779	PM	0
Q9H4G0	Isoform 2 of Band 4.1-like protein 1 OS=Homo sapiens GN=EPB41L1 - [E41L1_HUMAN]		0.898084	PM	0
Q9NQ66	1-phosphatidylinositol 4,5-bisphosphate phosphodiesterase beta-1 OS=Homo sapiens GN=PLCB1 PE=1 SV=1 - [PLCB1_HUMAN]		0.864389	PM	0
O60266	Isoform 2 of Adenylate cyclase type 3 OS=Homo sapiens GN=ADCY3 - [ADCY3_HUMAN]		0.90331	PM	0
P19086	Guanine nucleotide-binding protein G(z) subunit alpha OS=Homo sapiens GN=GNAZ PE=2 SV=3 - [GNAZ_HUMAN]		0.925351	PM	0
Q6NSJ5	Volume-regulated anion channel subunit LRRC8E OS=Homo sapiens GN=LRRC8E PE=1 SV=2 - [LRC8E_HUMAN]		0.828449	PM	0
Q9HB09	Isoform 3 of Bcl-2-like protein 12 OS=Homo sapiens GN=BCL2L12 - [B2L12_HUMAN]		0.929992	PM	0
Q6UVK1	Chondroitin sulfate proteoglycan 4 OS=Homo sapiens GN=CSPG4 PE=1 SV=2 - [CSPG4_HUMAN]		0.922809	PM	0
Q96JA1	Leucine-rich repeats and immunoglobulin-like domains protein 1 OS=Homo sapiens GN=LRIG1 PE=1 SV=2 - [LRIG1_HUMAN]		0.815607	PM	0
Q96GP6	Isoform 2 of Scavenger receptor class F member 2 OS=Homo sapiens GN=SCARF2 - [SREC2_HUMAN]		0.86134	PM	0
Q9Y287	Isoform 2 of Integral membrane protein 2B OS=Homo sapiens GN=ITM2B - [ITM2B_HUMAN]		0.853105	PM	0
Q8WWI5	Choline transporter-like protein 1 OS=Homo sapiens GN=SLC44A1 PE=1 SV=1 - [CTL1_HUMAN]		0.840683	PM	0
Q14332	Frizzled-2 OS=Homo sapiens GN=FZD2 PE=1 SV=1 - [FZD2_HUMAN]		0.884866	PM	0
P30511	HLA class I histocompatibility antigen, alpha chain F OS=Homo sapiens GN=HLA-F PE=2 SV=3 - [HLAF_HUMAN]		0.829319	PM	0
Q9Y6M7	Isoform 6 of Sodium bicarbonate cotransporter 3 OS=Homo sapiens GN=SLC4A7 - [S4A7_HUMAN]		0.832641	PM	0
P15151	Isoform Gamma of Poliovirus receptor OS=Homo sapiens GN=PVR - [PVR_HUMAN]		0.948013	PM	0
Q12913	Receptor-type tyrosine-protein phosphatase eta OS=Homo sapiens GN=PTPRJ PE=1 SV=3 - [PTPRJ_HUMAN]		0.909414	PM	0
Q8TDW0	Volume-regulated anion channel subunit LRRC8C OS=Homo sapiens GN=LRRC8C PE=1 SV=2 - [LRC8C_HUMAN]		0.864768	PM	0
Q9H2K8	Serine/threonine-protein kinase TAO3 OS=Homo sapiens GN=TAOK3 PE=1 SV=2 - [TAOK3_HUMAN]		0.813889	PM	0
P32970	CD70 antigen OS=Homo sapiens GN=CD70 PE=1 SV=2 - [CD70_HUMAN]		0.866218	PM	0
O75954	Tetraspanin-9 OS=Homo sapiens GN=TSPAN9 PE=1 SV=1 - [TSN9_HUMAN]		0.836007	PM	0
Q01974	Tyrosine-protein kinase transmembrane receptor ROR2 OS=Homo sapiens GN=ROR2 PE=1 SV=2 - [ROR2_HUMAN]		0.941456	PM	0
O15194	Isoform 2 of CTD small phosphatase-like protein OS=Homo sapiens GN=CTDSPL - [CTDSL_HUMAN]		0.861629	PM	0
Q8WU20	Fibroblast growth factor receptor substrate 2 OS=Homo sapiens GN=FRS2 PE=1 SV=4 - [FRS2_HUMAN]		0.928487	PM	0
Q9GZU7	Isoform 2 of Carboxy-terminal domain RNA polymerase II polypeptide A small phosphatase 1 OS=Homo sapiens GN=CTDSP1 - [CTDS1_HUMAN]		0.925783	PM	0
Q92508	Piezo-type mechanosensitive ion channel component 1 OS=Homo sapiens GN=PIEZO1 PE=1 SV=4 - [PIEZ1_HUMAN]		0.866936	PM	0
Q7Z698	Isoform 2 of Sprouty-related, EVH1 domain-containing protein 2 OS=Homo sapiens GN=SPRED2 - [SPRE2_HUMAN]		0.840288	PM	0
Q9H0X4	Protein FAM234A OS=Homo sapiens GN=FAM234A PE=1 SV=1 - [F234A_HUMAN]		0.950697	PM	0
P22413	Ectonucleotide pyrophosphatase/phosphodiesterase family member 1 OS=Homo sapiens GN=ENPP1 PE=1 SV=2 - [ENPP1_HUMAN]		0.936188	PM	0
P51828	Adenylate cyclase type 7 OS=Homo sapiens GN=ADCY7 PE=2 SV=1 - [ADCY7_HUMAN]		0.878659	PM	0
Q7KYR7	Butyrophilin subfamily 2 member A1 OS=Homo sapiens GN=BTN2A1 PE=1 SV=3 - [BT2A1_HUMAN]		0.915325	PM	0
Q9ULF5	Zinc transporter ZIP10 OS=Homo sapiens GN=SLC39A10 PE=1 SV=2 - [S39AA_HUMAN]		0.930055	PM	0
Q9UPY5	Cystine/glutamate transporter OS=Homo sapiens GN=SLC7A11 PE=1 SV=1 - [XCT_HUMAN]		0.871523	PM	0
O43306	Isoform 2 of Adenylate cyclase type 6 OS=Homo sapiens GN=ADCY6 - [ADCY6_HUMAN]		0.925551	PM	0
O14514	Brain-specific angiogenesis inhibitor 1 OS=Homo sapiens GN=BAI1 PE=1 SV=2 - [BAI1_HUMAN]		0.938475	PM	0
P23458	Tyrosine-protein kinase JAK1 OS=Homo sapiens GN=JAK1 PE=1 SV=2 - [JAK1_HUMAN]		0.905797	PM	0
Q9NY47	Isoform 4 of Voltage-dependent calcium channel subunit alpha-2/delta-2 OS=Homo sapiens GN=CACNA2D2 - [CA2D2_HUMAN]		0.810222	PM	0
Q71H61	Immunoglobulin-like domain-containing receptor 2 OS=Homo sapiens GN=ILDR2 PE=2 SV=1 - [ILDR2_HUMAN]		0.924634	PM	0
Q16832	Discoidin domain-containing receptor 2 OS=Homo sapiens GN=DDR2 PE=1 SV=2 - [DDR2_HUMAN]		0.887512	PM	0
P19256	Isoform 2 of Lymphocyte function-associated antigen 3 OS=Homo sapiens GN=CD58 - [LFA3_HUMAN]		0.839948	PM	0
Q14118	Dystroglycan OS=Homo sapiens GN=DAG1 PE=1 SV=2 - [DAG1_HUMAN]		0.926441	PM	0
P04920	Isoform B1 of Anion exchange protein 2 OS=Homo sapiens GN=SLC4A2 - [B3A2_HUMAN]		0.859529	PM	0
Q13641	Trophoblast glycoprotein OS=Homo sapiens GN=TPBG PE=1 SV=1 - [TPBG_HUMAN]		0.903832	PM	0
Q8WTV0	Isoform 4 of Scavenger receptor class B member 1 OS=Homo sapiens GN=SCARB1 - [SCRB1_HUMAN]		0.901731	PM	0
Q13449	Limbic system-associated membrane protein OS=Homo sapiens GN=LSAMP PE=1 SV=2 - [LSAMP_HUMAN]		0.877813	PM	0
O43157	Isoform 2 of Plexin-B1 OS=Homo sapiens GN=PLXNB1 - [PLXB1_HUMAN]		0.921006	PM	0
P56199	Integrin alpha-1 OS=Homo sapiens GN=ITGA1 PE=1 SV=2 - [ITA1_HUMAN]		0.865845	PM	0
Q04721	Neurogenic locus notch homolog protein 2 OS=Homo sapiens GN=NOTCH2 PE=1 SV=3 - [NOTC2_HUMAN]		0.881095	PM	0
Q13433	Zinc transporter ZIP6 OS=Homo sapiens GN=SLC39A6 PE=1 SV=3 - [S39A6_HUMAN]		0.898376	PM	0
Q9H8M5	Isoform 2 of Metal transporter CNNM2 OS=Homo sapiens GN=CNNM2 - [CNNM2_HUMAN]		0.865768	PM	0
Q9H5Y7	SLIT and NTRK-like protein 6 OS=Homo sapiens GN=SLITRK6 PE=2 SV=3 - [SLIK6_HUMAN]		0.883661	PM	0
Q9H6A9	Pecanex-like protein 3 OS=Homo sapiens GN=PCNX3 PE=1 SV=2 - [PCX3_HUMAN]		0.884168	PM	0
P23470	Receptor-type tyrosine-protein phosphatase gamma OS=Homo sapiens GN=PTPRG PE=1 SV=4 - [PTPRG_HUMAN]		0.947933	PM	0
Q92959	Solute carrier organic anion transporter family member 2A1 OS=Homo sapiens GN=SLCO2A1 PE=1 SV=2 - [SO2A1_HUMAN]		0.914745	PM	0
O94887	FERM, RhoGEF and pleckstrin domain-containing protein 2 OS=Homo sapiens GN=FARP2 PE=1 SV=3 - [FARP2_HUMAN]		0.865742	PM	0
Q8TF66	Leucine-rich repeat-containing protein 15 OS=Homo sapiens GN=LRRC15 PE=2 SV=2 - [LRC15_HUMAN]		0.923098	PM	0
Q2LD37	Isoform 4 of Uncharacterized protein KIAA1109 OS=Homo sapiens GN=KIAA1109 - [K1109_HUMAN]		0.836074	PM	0
Q9Y289	Sodium-dependent multivitamin transporter OS=Homo sapiens GN=SLC5A6 PE=2 SV=2 - [SC5A6_HUMAN]		0.947601	PM	0
O14939	Isoform PLD2B of Phospholipase D2 OS=Homo sapiens GN=PLD2 - [PLD2_HUMAN]		0.89758	PM	0
Q9P273	Teneurin-3 OS=Homo sapiens GN=TENM3 PE=2 SV=3 - [TEN3_HUMAN]		0.827127	PM	0
Q8IWK6	Isoform 3 of Adhesion G protein-coupled receptor A3 OS=Homo sapiens GN=ADGRA3 - [AGRA3_HUMAN]		0.830562	PM	0
Q7Z5N4	Isoform 3 of Protein sidekick-1 OS=Homo sapiens GN=SDK1 - [SDK1_HUMAN]		0.879943	PM	0
Q6ZVL6	UPF0606 protein KIAA1549L OS=Homo sapiens GN=KIAA1549L PE=2 SV=2 - [K154L_HUMAN]		0.808658	PM	0
P50443	Sulfate transporter OS=Homo sapiens GN=SLC26A2 PE=1 SV=2 - [S26A2_HUMAN]		0.93008	PM	0
Q96RV3	Isoform 4 of Pecanex-like protein 1 OS=Homo sapiens GN=PCNX1 - [PCX1_HUMAN]		0.831514	PM	0
P46531	Neurogenic locus notch homolog protein 1 OS=Homo sapiens GN=NOTCH1 PE=1 SV=4 - [NOTC1_HUMAN]		0.870931	PM	0
Q9HCU4	Cadherin EGF LAG seven-pass G-type receptor 2 OS=Homo sapiens GN=CELSR2 PE=1 SV=1 - [CELR2_HUMAN]		0.8667	PM	0
Q29983	MHC class I polypeptide-related sequence A OS=Homo sapiens GN=MICA PE=1 SV=1 - [MICA_HUMAN]		0.941228	PM	0
Q99732	Lipopolysaccharide-induced tumor necrosis factor-alpha factor OS=Homo sapiens GN=LITAF PE=1 SV=2 - [LITAF_HUMAN]		0.8225	PM	0
P08581	Hepatocyte growth factor receptor OS=Homo sapiens GN=MET PE=1 SV=4 - [MET_HUMAN]		0.874555	PM	0
O15438	Canalicular multispecific organic anion transporter 2 OS=Homo sapiens GN=ABCC3 PE=1 SV=3 - [MRP3_HUMAN]		0.875119	PM	0
Q9Y2E4	Disco-interacting protein 2 homolog C OS=Homo sapiens GN=DIP2C PE=1 SV=2 - [DIP2C_HUMAN]		0.925718	PM	0
P55283	Isoform 2 of Cadherin-4 OS=Homo sapiens GN=CDH4 - [CADH4_HUMAN]		0.876969	PM	0
P02790	Hemopexin OS=Homo sapiens GN=HPX PE=1 SV=2 - [HEMO_HUMAN]		0.821175	PM	0
P36021	Monocarboxylate transporter 8 OS=Homo sapiens GN=SLC16A2 PE=1 SV=2 - [MOT8_HUMAN]		0.90323	PM	0
Q29980	Isoform 2 of MHC class I polypeptide-related sequence B OS=Homo sapiens GN=MICB - [MICB_HUMAN]		0.940408	PM	0
P51659	Peroxisomal multifunctional enzyme type 2 OS=Homo sapiens GN=HSD17B4 PE=1 SV=3 - [DHB4_HUMAN]	PEROXISOME	1	PEROXISOME	1
O00116	Alkyldihydroxyacetonephosphate synthase, peroxisomal OS=Homo sapiens GN=AGPS PE=1 SV=1 - [ADAS_HUMAN]	PEROXISOME	1	PEROXISOME	1
P09110	3-ketoacyl-CoA thiolase, peroxisomal OS=Homo sapiens GN=ACAA1 PE=1 SV=2 - [THIK_HUMAN]	PEROXISOME	1	PEROXISOME	1
P28288	ATP-binding cassette sub-family D member 3 OS=Homo sapiens GN=ABCD3 PE=1 SV=1 - [ABCD3_HUMAN]	PEROXISOME	1	PEROXISOME	1
Q9BTZ2	Dehydrogenase/reductase SDR family member 4 OS=Homo sapiens GN=DHRS4 PE=1 SV=3 - [DHRS4_HUMAN]	PEROXISOME	1	PEROXISOME	1
Q9NUI1	Peroxisomal 2,4-dienoyl-CoA reductase OS=Homo sapiens GN=DECR2 PE=1 SV=1 - [DECR2_HUMAN]	PEROXISOME	1	PEROXISOME	1
Q08426	Peroxisomal bifunctional enzyme OS=Homo sapiens GN=EHHADH PE=1 SV=3 - [ECHP_HUMAN]	PEROXISOME	1	PEROXISOME	1
Q8WVX9	Fatty acyl-CoA reductase 1 OS=Homo sapiens GN=FAR1 PE=1 SV=1 - [FACR1_HUMAN]	PEROXISOME	1	PEROXISOME	1
O15254	Peroxisomal acyl-coenzyme A oxidase 3 OS=Homo sapiens GN=ACOX3 PE=1 SV=2 - [ACOX3_HUMAN]	PEROXISOME	1	PEROXISOME	1
O14734	Acyl-coenzyme A thioesterase 8 OS=Homo sapiens GN=ACOT8 PE=1 SV=1 - [ACOT8_HUMAN]	PEROXISOME	1	PEROXISOME	1
Q9NR77	Peroxisomal membrane protein 2 OS=Homo sapiens GN=PXMP2 PE=1 SV=3 - [PXMP2_HUMAN]	PEROXISOME	1	PEROXISOME	1
Q9UJ83	Isoform 2 of 2-hydroxyacyl-CoA lyase 1 OS=Homo sapiens GN=HACL1 - [HACL1_HUMAN]	PEROXISOME	1	PEROXISOME	1
O14832	Phytanoyl-CoA dioxygenase, peroxisomal OS=Homo sapiens GN=PHYH PE=1 SV=1 - [PAHX_HUMAN]	PEROXISOME	1	PEROXISOME	1
O15228	Dihydroxyacetone phosphate acyltransferase OS=Homo sapiens GN=GNPAT PE=1 SV=1 - [GNPAT_HUMAN]	PEROXISOME	1	PEROXISOME	1
P04040	Catalase OS=Homo sapiens GN=CAT PE=1 SV=3 - [CATA_HUMAN]		0.882059	PEROXISOME	0
P22307	Isoform 7 of Non-specific lipid-transfer protein OS=Homo sapiens GN=SCP2 - [NLTP_HUMAN]		0.899716	PEROXISOME	0
O96011	Peroxisomal membrane protein 11B OS=Homo sapiens GN=PEX11B PE=1 SV=1 - [PX11B_HUMAN]		0.740874	PEROXISOME	0
Q5T1M5	FK506-binding protein 15 OS=Homo sapiens GN=FKBP15 PE=1 SV=2 - [FKB15_HUMAN]		0.723632	PEROXISOME	0
O14972	Down syndrome critical region protein 3 OS=Homo sapiens GN=DSCR3 PE=2 SV=1 - [DSCR3_HUMAN]		0.584148	PEROXISOME	0
Q5T8D3	Isoform 2 of Acyl-CoA-binding domain-containing protein 5 OS=Homo sapiens GN=ACBD5 - [ACBD5_HUMAN]		0.86754	PEROXISOME	0
Q15067	Peroxisomal acyl-coenzyme A oxidase 1 OS=Homo sapiens GN=ACOX1 PE=1 SV=3 - [ACOX1_HUMAN]		0.890434	PEROXISOME	0
Q9Y5Y5	Peroxisomal membrane protein PEX16 OS=Homo sapiens GN=PEX16 PE=1 SV=2 - [PEX16_HUMAN]		0.831855	PEROXISOME	0
O75381	Isoform 2 of Peroxisomal membrane protein PEX14 OS=Homo sapiens GN=PEX14 - [PEX14_HUMAN]		0.866233	PEROXISOME	0
O00623	Peroxisome assembly protein 12 OS=Homo sapiens GN=PEX12 PE=1 SV=1 - [PEX12_HUMAN]		0.744312	PEROXISOME	0
Q86WA8	Isoform 2 of Lon protease homolog 2, peroxisomal OS=Homo sapiens GN=LONP2 - [LONP2_HUMAN]		0.883828	PEROXISOME	0
P33897	ATP-binding cassette sub-family D member 1 OS=Homo sapiens GN=ABCD1 PE=1 SV=2 - [ABCD1_HUMAN]		0.814464	PEROXISOME	0
Q99487	Platelet-activating factor acetylhydrolase 2, cytoplasmic OS=Homo sapiens GN=PAFAH2 PE=1 SV=1 - [PAFA2_HUMAN]		0.535932	PEROXISOME	0
P56589	Peroxisomal biogenesis factor 3 OS=Homo sapiens GN=PEX3 PE=1 SV=1 - [PEX3_HUMAN]		0.794531	PEROXISOME	0
Q2T9J0	Peroxisomal leader peptide-processing protease OS=Homo sapiens GN=TYSND1 PE=1 SV=3 - [TYSD1_HUMAN]		0.778292	PEROXISOME	0
O43808	Peroxisomal membrane protein PMP34 OS=Homo sapiens GN=SLC25A17 PE=1 SV=1 - [PM34_HUMAN]		0.834649	PEROXISOME	0
Q86UB9	Isoform 2 of Transmembrane protein 135 OS=Homo sapiens GN=TMEM135 - [TM135_HUMAN]		0.703629	PEROXISOME	0
P28328	Peroxisome biogenesis factor 2 OS=Homo sapiens GN=PEX2 PE=1 SV=2 - [PEX2_HUMAN]		0.891898	PEROXISOME	0
Q709F0	Isoform 2 of Acyl-CoA dehydrogenase family member 11 OS=Homo sapiens GN=ACAD11 - [ACD11_HUMAN]		0.621023	PEROXISOME	0
P07919	Cytochrome b-c1 complex subunit 6, mitochondrial OS=Homo sapiens GN=UQCRH PE=1 SV=2 - [QCR6_HUMAN]	MITOCHONDRION	1	MITOCHONDRION	1
P61604	10 kDa heat shock protein, mitochondrial OS=Homo sapiens GN=HSPE1 PE=1 SV=2 - [CH10_HUMAN]	MITOCHONDRION	1	MITOCHONDRION	1
P40926	Malate dehydrogenase, mitochondrial OS=Homo sapiens GN=MDH2 PE=1 SV=3 - [MDHM_HUMAN]	MITOCHONDRION	1	MITOCHONDRION	1
P42765	3-ketoacyl-CoA thiolase, mitochondrial OS=Homo sapiens GN=ACAA2 PE=1 SV=2 - [THIM_HUMAN]	MITOCHONDRION	1	MITOCHONDRION	1
P25705	ATP synthase subunit alpha, mitochondrial OS=Homo sapiens GN=ATP5A1 PE=1 SV=1 - [ATPA_HUMAN]	MITOCHONDRION	1	MITOCHONDRION	1
P56181	Isoform 2 of NADH dehydrogenase [ubiquinone] flavoprotein 3, mitochondrial OS=Homo sapiens GN=NDUFV3 - [NDUV3_HUMAN]	MITOCHONDRION	1	MITOCHONDRION	1
P22695	Cytochrome b-c1 complex subunit 2, mitochondrial OS=Homo sapiens GN=UQCRC2 PE=1 SV=3 - [QCR2_HUMAN]	MITOCHONDRION	1	MITOCHONDRION	1
P40939	Trifunctional enzyme subunit alpha, mitochondrial OS=Homo sapiens GN=HADHA PE=1 SV=2 - [ECHA_HUMAN]	MITOCHONDRION	1	MITOCHONDRION	1
P06576	ATP synthase subunit beta, mitochondrial OS=Homo sapiens GN=ATP5B PE=1 SV=3 - [ATPB_HUMAN]	MITOCHONDRION	1	MITOCHONDRION	1
P30405	Peptidyl-prolyl cis-trans isomerase F, mitochondrial OS=Homo sapiens GN=PPIF PE=1 SV=1 - [PPIF_HUMAN]	MITOCHONDRION	1	MITOCHONDRION	1
Q9Y5J7	Mitochondrial import inner membrane translocase subunit Tim9 OS=Homo sapiens GN=TIMM9 PE=1 SV=1 - [TIM9_HUMAN]	MITOCHONDRION	1	MITOCHONDRION	1
Q99798	Aconitate hydratase, mitochondrial OS=Homo sapiens GN=ACO2 PE=1 SV=2 - [ACON_HUMAN]	MITOCHONDRION	1	MITOCHONDRION	1
P10606	Cytochrome c oxidase subunit 5B, mitochondrial OS=Homo sapiens GN=COX5B PE=1 SV=2 - [COX5B_HUMAN]	MITOCHONDRION	1	MITOCHONDRION	1
O43678	NADH dehydrogenase [ubiquinone] 1 alpha subcomplex subunit 2 OS=Homo sapiens GN=NDUFA2 PE=1 SV=3 - [NDUA2_HUMAN]	MITOCHONDRION	1	MITOCHONDRION	1
P13073	Cytochrome c oxidase subunit 4 isoform 1, mitochondrial OS=Homo sapiens GN=COX4I1 PE=1 SV=1 - [COX41_HUMAN]	MITOCHONDRION	1	MITOCHONDRION	1
P24752	Acetyl-CoA acetyltransferase, mitochondrial OS=Homo sapiens GN=ACAT1 PE=1 SV=1 - [THIL_HUMAN]	MITOCHONDRION	1	MITOCHONDRION	1
P00505	Aspartate aminotransferase, mitochondrial OS=Homo sapiens GN=GOT2 PE=1 SV=3 - [AATM_HUMAN]	MITOCHONDRION	1	MITOCHONDRION	1
P30084	Enoyl-CoA hydratase, mitochondrial OS=Homo sapiens GN=ECHS1 PE=1 SV=4 - [ECHM_HUMAN]	MITOCHONDRION	1	MITOCHONDRION	1
P13804	Electron transfer flavoprotein subunit alpha, mitochondrial OS=Homo sapiens GN=ETFA PE=1 SV=1 - [ETFA_HUMAN]	MITOCHONDRION	1	MITOCHONDRION	1
P49411	Elongation factor Tu, mitochondrial OS=Homo sapiens GN=TUFM PE=1 SV=2 - [EFTU_HUMAN]	MITOCHONDRION	1	MITOCHONDRION	1
P32322	Pyrroline-5-carboxylate reductase 1, mitochondrial OS=Homo sapiens GN=PYCR1 PE=1 SV=2 - [P5CR1_HUMAN]	MITOCHONDRION	1	MITOCHONDRION	1
P31930	Cytochrome b-c1 complex subunit 1, mitochondrial OS=Homo sapiens GN=UQCRC1 PE=1 SV=3 - [QCR1_HUMAN]	MITOCHONDRION	1	MITOCHONDRION	1
P22570	NADPH:adrenodoxin oxidoreductase, mitochondrial OS=Homo sapiens GN=FDXR PE=1 SV=3 - [ADRO_HUMAN]	MITOCHONDRION	1	MITOCHONDRION	1
P00367	Glutamate dehydrogenase 1, mitochondrial OS=Homo sapiens GN=GLUD1 PE=1 SV=2 - [DHE3_HUMAN]	MITOCHONDRION	1	MITOCHONDRION	1
Q9Y5J9	Mitochondrial import inner membrane translocase subunit Tim8 B OS=Homo sapiens GN=TIMM8B PE=1 SV=1 - [TIM8B_HUMAN]	MITOCHONDRION	1	MITOCHONDRION	1
P43304	Glycerol-3-phosphate dehydrogenase, mitochondrial OS=Homo sapiens GN=GPD2 PE=1 SV=3 - [GPDM_HUMAN]	MITOCHONDRION	1	MITOCHONDRION	1
P30042	ES1 protein homolog, mitochondrial OS=Homo sapiens GN=C21orf33 PE=1 SV=3 - [ES1_HUMAN]	MITOCHONDRION	1	MITOCHONDRION	1
O94826	Mitochondrial import receptor subunit TOM70 OS=Homo sapiens GN=TOMM70 PE=1 SV=1 - [TOM70_HUMAN]	MITOCHONDRION	1	MITOCHONDRION	1
Q9Y5L4	Mitochondrial import inner membrane translocase subunit Tim13 OS=Homo sapiens GN=TIMM13 PE=1 SV=1 - [TIM13_HUMAN]	MITOCHONDRION	1	MITOCHONDRION	1
O76031	ATP-dependent Clp protease ATP-binding subunit clpX-like, mitochondrial OS=Homo sapiens GN=CLPX PE=1 SV=2 - [CLPX_HUMAN]	MITOCHONDRION	1	MITOCHONDRION	1
P31040	Succinate dehydrogenase [ubiquinone] flavoprotein subunit, mitochondrial OS=Homo sapiens GN=SDHA PE=1 SV=2 - [SDHA_HUMAN]	MITOCHONDRION	1	MITOCHONDRION	1
O14548	Cytochrome c oxidase subunit 7A-related protein, mitochondrial OS=Homo sapiens GN=COX7A2L PE=1 SV=2 - [COX7R_HUMAN]	MITOCHONDRION	1	MITOCHONDRION	1
P19404	NADH dehydrogenase [ubiquinone] flavoprotein 2, mitochondrial OS=Homo sapiens GN=NDUFV2 PE=1 SV=2 - [NDUV2_HUMAN]	MITOCHONDRION	1	MITOCHONDRION	1
Q12931	Isoform 2 of Heat shock protein 75 kDa, mitochondrial OS=Homo sapiens GN=TRAP1 - [TRAP1_HUMAN]	MITOCHONDRION	1	MITOCHONDRION	1
P48735	Isocitrate dehydrogenase [NADP], mitochondrial OS=Homo sapiens GN=IDH2 PE=1 SV=2 - [IDHP_HUMAN]	MITOCHONDRION	1	MITOCHONDRION	1
P47985	Cytochrome b-c1 complex subunit Rieske, mitochondrial OS=Homo sapiens GN=UQCRFS1 PE=1 SV=2 - [UCRI_HUMAN]	MITOCHONDRION	1	MITOCHONDRION	1
P12694	2-oxoisovalerate dehydrogenase subunit alpha, mitochondrial OS=Homo sapiens GN=BCKDHA PE=1 SV=2 - [ODBA_HUMAN]	MITOCHONDRION	1	MITOCHONDRION	1
P22033	Methylmalonyl-CoA mutase, mitochondrial OS=Homo sapiens GN=MUT PE=1 SV=4 - [MUTA_HUMAN]	MITOCHONDRION	1	MITOCHONDRION	1
O75489	NADH dehydrogenase [ubiquinone] iron-sulfur protein 3, mitochondrial OS=Homo sapiens GN=NDUFS3 PE=1 SV=1 - [NDUS3_HUMAN]	MITOCHONDRION	1	MITOCHONDRION	1
Q4G0N4	NAD kinase 2, mitochondrial OS=Homo sapiens GN=NADK2 PE=1 SV=2 - [NAKD2_HUMAN]	MITOCHONDRION	1	MITOCHONDRION	1
P28331	Isoform 4 of NADH-ubiquinone oxidoreductase 75 kDa subunit, mitochondrial OS=Homo sapiens GN=NDUFS1 - [NDUS1_HUMAN]	MITOCHONDRION	1	MITOCHONDRION	1
P21912	Succinate dehydrogenase [ubiquinone] iron-sulfur subunit, mitochondrial OS=Homo sapiens GN=SDHB PE=1 SV=3 - [SDHB_HUMAN]	MITOCHONDRION	1	MITOCHONDRION	1
P30837	Aldehyde dehydrogenase X, mitochondrial OS=Homo sapiens GN=ALDH1B1 PE=1 SV=3 - [AL1B1_HUMAN]	MITOCHONDRION	1	MITOCHONDRION	1
Q16836	Hydroxyacyl-coenzyme A dehydrogenase, mitochondrial OS=Homo sapiens GN=HADH PE=1 SV=3 - [HCDH_HUMAN]	MITOCHONDRION	1	MITOCHONDRION	1
P55809	Succinyl-CoA:3-ketoacid coenzyme A transferase 1, mitochondrial OS=Homo sapiens GN=OXCT1 PE=1 SV=1 - [SCOT1_HUMAN]	MITOCHONDRION	1	MITOCHONDRION	1
O75380	NADH dehydrogenase [ubiquinone] iron-sulfur protein 6, mitochondrial OS=Homo sapiens GN=NDUFS6 PE=1 SV=1 - [NDUS6_HUMAN]	MITOCHONDRION	1	MITOCHONDRION	1
O75390	Citrate synthase, mitochondrial OS=Homo sapiens GN=CS PE=1 SV=2 - [CISY_HUMAN]	MITOCHONDRION	1	MITOCHONDRION	1
Q16740	ATP-dependent Clp protease proteolytic subunit, mitochondrial OS=Homo sapiens GN=CLPP PE=1 SV=1 - [CLPP_HUMAN]	MITOCHONDRION	1	MITOCHONDRION	1
P27144	Adenylate kinase 4, mitochondrial OS=Homo sapiens GN=AK4 PE=1 SV=1 - [KAD4_HUMAN]	MITOCHONDRION	1	MITOCHONDRION	1
Q13423	NAD(P) transhydrogenase, mitochondrial OS=Homo sapiens GN=NNT PE=1 SV=3 - [NNTM_HUMAN]	MITOCHONDRION	1	MITOCHONDRION	1
Q10713	Mitochondrial-processing peptidase subunit alpha OS=Homo sapiens GN=PMPCA PE=1 SV=2 - [MPPA_HUMAN]	MITOCHONDRION	1	MITOCHONDRION	1
P43897	Elongation factor Ts, mitochondrial OS=Homo sapiens GN=TSFM PE=1 SV=2 - [EFTS_HUMAN]	MITOCHONDRION	1	MITOCHONDRION	1
P36551	Oxygen-dependent coproporphyrinogen-III oxidase, mitochondrial OS=Homo sapiens GN=CPOX PE=1 SV=3 - [HEM6_HUMAN]	MITOCHONDRION	1	MITOCHONDRION	1
Q6NVY1	3-hydroxyisobutyryl-CoA hydrolase, mitochondrial OS=Homo sapiens GN=HIBCH PE=1 SV=2 - [HIBCH_HUMAN]	MITOCHONDRION	1	MITOCHONDRION	1
O95169	Isoform 3 of NADH dehydrogenase [ubiquinone] 1 beta subcomplex subunit 8, mitochondrial OS=Homo sapiens GN=NDUFB8 - [NDUB8_HUMAN]	MITOCHONDRION	1	MITOCHONDRION	1
P24539	ATP synthase F(0) complex subunit B1, mitochondrial OS=Homo sapiens GN=ATP5F1 PE=1 SV=2 - [AT5F1_HUMAN]	MITOCHONDRION	1	MITOCHONDRION	1
O43615	Mitochondrial import inner membrane translocase subunit TIM44 OS=Homo sapiens GN=TIMM44 PE=1 SV=2 - [TIM44_HUMAN]	MITOCHONDRION	1	MITOCHONDRION	1
P16219	Short-chain specific acyl-CoA dehydrogenase, mitochondrial OS=Homo sapiens GN=ACADS PE=1 SV=1 - [ACADS_HUMAN]	MITOCHONDRION	1	MITOCHONDRION	1
O43181	NADH dehydrogenase [ubiquinone] iron-sulfur protein 4, mitochondrial OS=Homo sapiens GN=NDUFS4 PE=1 SV=1 - [NDUS4_HUMAN]	MITOCHONDRION	1	MITOCHONDRION	1
P05091	Aldehyde dehydrogenase, mitochondrial OS=Homo sapiens GN=ALDH2 PE=1 SV=2 - [ALDH2_HUMAN]	MITOCHONDRION	1	MITOCHONDRION	1
P50213	Isocitrate dehydrogenase [NAD] subunit alpha, mitochondrial OS=Homo sapiens GN=IDH3A PE=1 SV=1 - [IDH3A_HUMAN]	MITOCHONDRION	1	MITOCHONDRION	1
P11310	Medium-chain specific acyl-CoA dehydrogenase, mitochondrial OS=Homo sapiens GN=ACADM PE=1 SV=1 - [ACADM_HUMAN]	MITOCHONDRION	1	MITOCHONDRION	1
Q14197	Peptidyl-tRNA hydrolase ICT1, mitochondrial OS=Homo sapiens GN=MRPL58 PE=1 SV=1 - [ICT1_HUMAN]	MITOCHONDRION	1	MITOCHONDRION	1
Q16822	Phosphoenolpyruvate carboxykinase [GTP], mitochondrial OS=Homo sapiens GN=PCK2 PE=1 SV=3 - [PCKGM_HUMAN]	MITOCHONDRION	1	MITOCHONDRION	1
O60313	Isoform 2 of Dynamin-like 120 kDa protein, mitochondrial OS=Homo sapiens GN=OPA1 - [OPA1_HUMAN]	MITOCHONDRION	1	MITOCHONDRION	1
P62072	Mitochondrial import inner membrane translocase subunit Tim10 OS=Homo sapiens GN=TIMM10 PE=1 SV=1 - [TIM10_HUMAN]	MITOCHONDRION	1	MITOCHONDRION	1
P30038	Delta-1-pyrroline-5-carboxylate dehydrogenase, mitochondrial OS=Homo sapiens GN=ALDH4A1 PE=1 SV=3 - [AL4A1_HUMAN]	MITOCHONDRION	1	MITOCHONDRION	1
Q6NUK1	Calcium-binding mitochondrial carrier protein SCaMC-1 OS=Homo sapiens GN=SLC25A24 PE=1 SV=2 - [SCMC1_HUMAN]	MITOCHONDRION	1	MITOCHONDRION	1
Q16795	NADH dehydrogenase [ubiquinone] 1 alpha subcomplex subunit 9, mitochondrial OS=Homo sapiens GN=NDUFA9 PE=1 SV=2 - [NDUA9_HUMAN]	MITOCHONDRION	1	MITOCHONDRION	1
Q9NUJ1	Mycophenolic acid acyl-glucuronide esterase, mitochondrial OS=Homo sapiens GN=ABHD10 PE=1 SV=1 - [ABHDA_HUMAN]	MITOCHONDRION	1	MITOCHONDRION	1
O75439	Mitochondrial-processing peptidase subunit beta OS=Homo sapiens GN=PMPCB PE=1 SV=2 - [MPPB_HUMAN]	MITOCHONDRION	1	MITOCHONDRION	1
Q02978	Mitochondrial 2-oxoglutarate/malate carrier protein OS=Homo sapiens GN=SLC25A11 PE=1 SV=3 - [M2OM_HUMAN]	MITOCHONDRION	1	MITOCHONDRION	1
P04181	Ornithine aminotransferase, mitochondrial OS=Homo sapiens GN=OAT PE=1 SV=1 - [OAT_HUMAN]	MITOCHONDRION	1	MITOCHONDRION	1
Q00325	Isoform B of Phosphate carrier protein, mitochondrial OS=Homo sapiens GN=SLC25A3 - [MPCP_HUMAN]	MITOCHONDRION	1	MITOCHONDRION	1
P36957	Dihydrolipoyllysine-residue succinyltransferase component of 2-oxoglutarate dehydrogenase complex, mitochondrial OS=Homo sapiens GN=DLST PE=1 SV=4 - [ODO2_HUMAN]	MITOCHONDRION	1	MITOCHONDRION	1
O75746	Calcium-binding mitochondrial carrier protein Aralar1 OS=Homo sapiens GN=SLC25A12 PE=1 SV=2 - [CMC1_HUMAN]	MITOCHONDRION	1	MITOCHONDRION	1
P09622	Dihydrolipoyl dehydrogenase, mitochondrial OS=Homo sapiens GN=DLD PE=1 SV=2 - [DLDH_HUMAN]	MITOCHONDRION	1	MITOCHONDRION	1
P13995	Bifunctional methylenetetrahydrofolate dehydrogenase/cyclohydrolase, mitochondrial OS=Homo sapiens GN=MTHFD2 PE=1 SV=2 - [MTDC_HUMAN]	MITOCHONDRION	1	MITOCHONDRION	1
Q16595	Frataxin, mitochondrial OS=Homo sapiens GN=FXN PE=1 SV=2 - [FRDA_HUMAN]	MITOCHONDRION	1	MITOCHONDRION	1
O96008	Mitochondrial import receptor subunit TOM40 homolog OS=Homo sapiens GN=TOMM40 PE=1 SV=1 - [TOM40_HUMAN]	MITOCHONDRION	1	MITOCHONDRION	1
O43837	Isocitrate dehydrogenase [NAD] subunit beta, mitochondrial OS=Homo sapiens GN=IDH3B PE=1 SV=2 - [IDH3B_HUMAN]	MITOCHONDRION	1	MITOCHONDRION	1
P31937	3-hydroxyisobutyrate dehydrogenase, mitochondrial OS=Homo sapiens GN=HIBADH PE=1 SV=2 - [3HIDH_HUMAN]	MITOCHONDRION	1	MITOCHONDRION	1
Q5HYK3	2-methoxy-6-polyprenyl-1,4-benzoquinol methylase, mitochondrial OS=Homo sapiens GN=COQ5 PE=1 SV=2 - [COQ5_HUMAN]	MITOCHONDRION	1	MITOCHONDRION	1
Q9Y6N5	Sulfide:quinone oxidoreductase, mitochondrial OS=Homo sapiens GN=SQRDL PE=1 SV=1 - [SQRD_HUMAN]	MITOCHONDRION	1	MITOCHONDRION	1
P26440	Isovaleryl-CoA dehydrogenase, mitochondrial OS=Homo sapiens GN=IVD PE=1 SV=1 - [IVD_HUMAN]	MITOCHONDRION	1	MITOCHONDRION	1
P23368	NAD-dependent malic enzyme, mitochondrial OS=Homo sapiens GN=ME2 PE=1 SV=1 - [MAOM_HUMAN]	MITOCHONDRION	1	MITOCHONDRION	1
Q9H845	Acyl-CoA dehydrogenase family member 9, mitochondrial OS=Homo sapiens GN=ACAD9 PE=1 SV=1 - [ACAD9_HUMAN]	MITOCHONDRION	1	MITOCHONDRION	1
Q04837	Single-stranded DNA-binding protein, mitochondrial OS=Homo sapiens GN=SSBP1 PE=1 SV=1 - [SSBP_HUMAN]	MITOCHONDRION	1	MITOCHONDRION	1
Q96CM8	Isoform 3 of Acyl-CoA synthetase family member 2, mitochondrial OS=Homo sapiens GN=ACSF2 - [ACSF2_HUMAN]	MITOCHONDRION	1	MITOCHONDRION	1
P49821	Isoform 2 of NADH dehydrogenase [ubiquinone] flavoprotein 1, mitochondrial OS=Homo sapiens GN=NDUFV1 - [NDUV1_HUMAN]	MITOCHONDRION	1	MITOCHONDRION	1
Q9P0J1	[Pyruvate dehydrogenase [acetyl-transferring]]-phosphatase 1, mitochondrial OS=Homo sapiens GN=PDP1 PE=1 SV=3 - [PDP1_HUMAN]	MITOCHONDRION	1	MITOCHONDRION	1
P51649	Succinate-semialdehyde dehydrogenase, mitochondrial OS=Homo sapiens GN=ALDH5A1 PE=1 SV=2 - [SSDH_HUMAN]	MITOCHONDRION	1	MITOCHONDRION	1
P08574	Cytochrome c1, heme protein, mitochondrial OS=Homo sapiens GN=CYC1 PE=1 SV=3 - [CY1_HUMAN]	MITOCHONDRION	1	MITOCHONDRION	1
Q9Y305	Isoform 2 of Acyl-coenzyme A thioesterase 9, mitochondrial OS=Homo sapiens GN=ACOT9 - [ACOT9_HUMAN]	MITOCHONDRION	1	MITOCHONDRION	1
P53597	Succinate--CoA ligase [ADP/GDP-forming] subunit alpha, mitochondrial OS=Homo sapiens GN=SUCLG1 PE=1 SV=4 - [SUCA_HUMAN]	MITOCHONDRION	1	MITOCHONDRION	1
O95299	NADH dehydrogenase [ubiquinone] 1 alpha subcomplex subunit 10, mitochondrial OS=Homo sapiens GN=NDUFA10 PE=1 SV=1 - [NDUAA_HUMAN]	MITOCHONDRION	1	MITOCHONDRION	1
P11498	Pyruvate carboxylase, mitochondrial OS=Homo sapiens GN=PC PE=1 SV=2 - [PYC_HUMAN]	MITOCHONDRION	1	MITOCHONDRION	1
P23786	Carnitine O-palmitoyltransferase 2, mitochondrial OS=Homo sapiens GN=CPT2 PE=1 SV=2 - [CPT2_HUMAN]	MITOCHONDRION	1	MITOCHONDRION	1
P20674	Cytochrome c oxidase subunit 5A, mitochondrial OS=Homo sapiens GN=COX5A PE=1 SV=2 - [COX5A_HUMAN]	MITOCHONDRION	1	MITOCHONDRION	1
Q53H12	Acylglycerol kinase, mitochondrial OS=Homo sapiens GN=AGK PE=1 SV=2 - [AGK_HUMAN]	MITOCHONDRION	1	MITOCHONDRION	1
P10515	Dihydrolipoyllysine-residue acetyltransferase component of pyruvate dehydrogenase complex, mitochondrial OS=Homo sapiens GN=DLAT PE=1 SV=3 - [ODP2_HUMAN]	MITOCHONDRION	1	MITOCHONDRION	1
O75616	GTPase Era, mitochondrial OS=Homo sapiens GN=ERAL1 PE=1 SV=2 - [ERAL1_HUMAN]	MITOCHONDRION	1	MITOCHONDRION	1
O15382	Branched-chain-amino-acid aminotransferase, mitochondrial OS=Homo sapiens GN=BCAT2 PE=1 SV=2 - [BCAT2_HUMAN]	MITOCHONDRION	1	MITOCHONDRION	1
P22830	Ferrochelatase, mitochondrial OS=Homo sapiens GN=FECH PE=1 SV=2 - [HEMH_HUMAN]	MITOCHONDRION	1	MITOCHONDRION	1
Q5JTZ9	Alanine--tRNA ligase, mitochondrial OS=Homo sapiens GN=AARS2 PE=1 SV=1 - [SYAM_HUMAN]	MITOCHONDRION	1	MITOCHONDRION	1
Q5JPH6	Probable glutamate--tRNA ligase, mitochondrial OS=Homo sapiens GN=EARS2 PE=1 SV=2 - [SYEM_HUMAN]	MITOCHONDRION	1	MITOCHONDRION	1
O95202	LETM1 and EF-hand domain-containing protein 1, mitochondrial OS=Homo sapiens GN=LETM1 PE=1 SV=1 - [LETM1_HUMAN]	MITOCHONDRION	1	MITOCHONDRION	1
P10109	Adrenodoxin, mitochondrial OS=Homo sapiens GN=FDX1 PE=1 SV=1 - [ADX_HUMAN]	MITOCHONDRION	1	MITOCHONDRION	1
P23434	Glycine cleavage system H protein, mitochondrial OS=Homo sapiens GN=GCSH PE=1 SV=2 - [GCSH_HUMAN]	MITOCHONDRION	1	MITOCHONDRION	1
P46199	Translation initiation factor IF-2, mitochondrial OS=Homo sapiens GN=MTIF2 PE=1 SV=2 - [IF2M_HUMAN]	MITOCHONDRION	1	MITOCHONDRION	1
Q15070	Isoform 2 of Mitochondrial inner membrane protein OXA1L OS=Homo sapiens GN=OXA1L - [OXA1L_HUMAN]	MITOCHONDRION	1	MITOCHONDRION	1
Q5JRX3	Presequence protease, mitochondrial OS=Homo sapiens GN=PITRM1 PE=1 SV=3 - [PREP_HUMAN]	MITOCHONDRION	1	MITOCHONDRION	1
O75208	Ubiquinone biosynthesis protein COQ9, mitochondrial OS=Homo sapiens GN=COQ9 PE=1 SV=1 - [COQ9_HUMAN]	MITOCHONDRION	1	MITOCHONDRION	1
P11182	Lipoamide acyltransferase component of branched-chain alpha-keto acid dehydrogenase complex, mitochondrial OS=Homo sapiens GN=DBT PE=1 SV=3 - [ODB2_HUMAN]	MITOCHONDRION	1	MITOCHONDRION	1
Q99766	ATP synthase subunit s, mitochondrial OS=Homo sapiens GN=ATP5S PE=1 SV=3 - [ATP5S_HUMAN]	MITOCHONDRION	1	MITOCHONDRION	1
O14925	Mitochondrial import inner membrane translocase subunit Tim23 OS=Homo sapiens GN=TIMM23 PE=1 SV=1 - [TIM23_HUMAN]	MITOCHONDRION	1	MITOCHONDRION	1
O75127	Pentatricopeptide repeat-containing protein 1, mitochondrial OS=Homo sapiens GN=PTCD1 PE=1 SV=2 - [PTCD1_HUMAN]	MITOCHONDRION	1	MITOCHONDRION	1
Q6IN84	rRNA methyltransferase 1, mitochondrial OS=Homo sapiens GN=MRM1 PE=1 SV=1 - [MRM1_HUMAN]	MITOCHONDRION	1	MITOCHONDRION	1
Q15031	Probable leucine--tRNA ligase, mitochondrial OS=Homo sapiens GN=LARS2 PE=1 SV=2 - [SYLM_HUMAN]	MITOCHONDRION	1	MITOCHONDRION	1
Q5T160	Probable arginine--tRNA ligase, mitochondrial OS=Homo sapiens GN=RARS2 PE=1 SV=1 - [SYRM_HUMAN]	MITOCHONDRION	1	MITOCHONDRION	1
O15091	Mitochondrial ribonuclease P protein 3 OS=Homo sapiens GN=KIAA0391 PE=1 SV=2 - [MRRP3_HUMAN]	MITOCHONDRION	1	MITOCHONDRION	1
O75879	Glutamyl-tRNA(Gln) amidotransferase subunit B, mitochondrial OS=Homo sapiens GN=GATB PE=1 SV=1 - [GATB_HUMAN]	MITOCHONDRION	1	MITOCHONDRION	1
P10809	60 kDa heat shock protein, mitochondrial OS=Homo sapiens GN=HSPD1 PE=1 SV=2 - [CH60_HUMAN]		0.973434	MITOCHONDRION	0
Q99623	Prohibitin-2 OS=Homo sapiens GN=PHB2 PE=1 SV=2 - [PHB2_HUMAN]		0.968132	MITOCHONDRION	0
P21796	Voltage-dependent anion-selective channel protein 1 OS=Homo sapiens GN=VDAC1 PE=1 SV=2 - [VDAC1_HUMAN]		0.934917	MITOCHONDRION	0
Q9GZT3	Isoform 2 of SRA stem-loop-interacting RNA-binding protein, mitochondrial OS=Homo sapiens GN=SLIRP - [SLIRP_HUMAN]		0.977072	MITOCHONDRION	0
P57105	Synaptojanin-2-binding protein OS=Homo sapiens GN=SYNJ2BP PE=1 SV=2 - [SYJ2B_HUMAN]		0.86291	MITOCHONDRION	0
P14927	Cytochrome b-c1 complex subunit 7 OS=Homo sapiens GN=UQCRB PE=1 SV=2 - [QCR7_HUMAN]		0.972436	MITOCHONDRION	0
Q13268	Dehydrogenase/reductase SDR family member 2, mitochondrial OS=Homo sapiens GN=DHRS2 PE=1 SV=4 - [DHRS2_HUMAN]		0.982796	MITOCHONDRION	0
P48047	ATP synthase subunit O, mitochondrial OS=Homo sapiens GN=ATP5O PE=1 SV=1 - [ATPO_HUMAN]		0.983528	MITOCHONDRION	0
O15231	Isoform 2 of Zinc finger protein 185 OS=Homo sapiens GN=ZNF185 - [ZN185_HUMAN]		0.826696	MITOCHONDRION	0
O15231	Zinc finger protein 185 OS=Homo sapiens GN=ZNF185 PE=1 SV=3 - [ZN185_HUMAN]		0.833784	MITOCHONDRION	0
Q9NR28	Isoform 2 of Diablo homolog, mitochondrial OS=Homo sapiens GN=DIABLO - [DBLOH_HUMAN]		0.929625	MITOCHONDRION	0
Q05682	Isoform 5 of Caldesmon OS=Homo sapiens GN=CALD1 - [CALD1_HUMAN]		0.627224	MITOCHONDRION	0
Q96C01	Protein FAM136A OS=Homo sapiens GN=FAM136A PE=1 SV=1 - [F136A_HUMAN]		0.923529	MITOCHONDRION	0
P35232	Prohibitin OS=Homo sapiens GN=PHB PE=1 SV=1 - [PHB_HUMAN]		0.950613	MITOCHONDRION	0
Q5JTJ3	Isoform 3 of Cytochrome c oxidase assembly factor 6 homolog OS=Homo sapiens GN=COA6 - [COA6_HUMAN]		0.907555	MITOCHONDRION	0
Q86U28	Iron-sulfur cluster assembly 2 homolog, mitochondrial OS=Homo sapiens GN=ISCA2 PE=1 SV=2 - [ISCA2_HUMAN]		0.761492	MITOCHONDRION	0
P38646	Stress-70 protein, mitochondrial OS=Homo sapiens GN=HSPA9 PE=1 SV=2 - [GRP75_HUMAN]		0.974173	MITOCHONDRION	0
Q9Y277	Voltage-dependent anion-selective channel protein 3 OS=Homo sapiens GN=VDAC3 PE=1 SV=1 - [VDAC3_HUMAN]		0.951437	MITOCHONDRION	0
Q9Y3B7	39S ribosomal protein L11, mitochondrial OS=Homo sapiens GN=MRPL11 PE=1 SV=1 - [RM11_HUMAN]		0.976294	MITOCHONDRION	0
Q13813	Spectrin alpha chain, non-erythrocytic 1 OS=Homo sapiens GN=SPTAN1 PE=1 SV=3 - [SPTN1_HUMAN]		0.644809	MITOCHONDRION	0
P54819	Isoform 2 of Adenylate kinase 2, mitochondrial OS=Homo sapiens GN=AK2 - [KAD2_HUMAN]		0.942257	MITOCHONDRION	0
O95182	NADH dehydrogenase [ubiquinone] 1 alpha subcomplex subunit 7 OS=Homo sapiens GN=NDUFA7 PE=1 SV=3 - [NDUA7_HUMAN]		0.970619	MITOCHONDRION	0
Q14061	Cytochrome c oxidase copper chaperone OS=Homo sapiens GN=COX17 PE=1 SV=2 - [COX17_HUMAN]		0.912413	MITOCHONDRION	0
Q96DA6	Mitochondrial import inner membrane translocase subunit TIM14 OS=Homo sapiens GN=DNAJC19 PE=1 SV=3 - [TIM14_HUMAN]		0.967463	MITOCHONDRION	0
O00483	Cytochrome c oxidase subunit NDUFA4 OS=Homo sapiens GN=NDUFA4 PE=1 SV=1 - [NDUA4_HUMAN]		0.977616	MITOCHONDRION	0
P56385	ATP synthase subunit e, mitochondrial OS=Homo sapiens GN=ATP5I PE=1 SV=2 - [ATP5I_HUMAN]		0.975794	MITOCHONDRION	0
Q7Z4W1	L-xylulose reductase OS=Homo sapiens GN=DCXR PE=1 SV=2 - [DCXR_HUMAN]		0.688203	MITOCHONDRION	0
P14854	Cytochrome c oxidase subunit 6B1 OS=Homo sapiens GN=COX6B1 PE=1 SV=2 - [CX6B1_HUMAN]		0.948776	MITOCHONDRION	0
P33316	Deoxyuridine 5'-triphosphate nucleotidohydrolase, mitochondrial OS=Homo sapiens GN=DUT PE=1 SV=4 - [DUT_HUMAN]		0.975626	MITOCHONDRION	0
P38117	Electron transfer flavoprotein subunit beta OS=Homo sapiens GN=ETFB PE=1 SV=3 - [ETFB_HUMAN]		0.979132	MITOCHONDRION	0
Q01082	Spectrin beta chain, non-erythrocytic 1 OS=Homo sapiens GN=SPTBN1 PE=1 SV=2 - [SPTB2_HUMAN]		0.636839	MITOCHONDRION	0
Q9BSY4	Coiled-coil-helix-coiled-coil-helix domain-containing protein 5 OS=Homo sapiens GN=CHCHD5 PE=1 SV=1 - [CHCH5_HUMAN]		0.915011	MITOCHONDRION	0
P45880	Isoform 2 of Voltage-dependent anion-selective channel protein 2 OS=Homo sapiens GN=VDAC2 - [VDAC2_HUMAN]		0.960429	MITOCHONDRION	0
P07954	Isoform Cytoplasmic of Fumarate hydratase, mitochondrial OS=Homo sapiens GN=FH - [FUMH_HUMAN]		0.845438	MITOCHONDRION	0
Q99714	3-hydroxyacyl-CoA dehydrogenase type-2 OS=Homo sapiens GN=HSD17B10 PE=1 SV=3 - [HCD2_HUMAN]		0.980098	MITOCHONDRION	0
Q9UJZ1	Stomatin-like protein 2, mitochondrial OS=Homo sapiens GN=STOML2 PE=1 SV=1 - [STML2_HUMAN]		0.972273	MITOCHONDRION	0
Q9UIJ7	GTP:AMP phosphotransferase AK3, mitochondrial OS=Homo sapiens GN=AK3 PE=1 SV=4 - [KAD3_HUMAN]		0.968168	MITOCHONDRION	0
P49748	Very long-chain specific acyl-CoA dehydrogenase, mitochondrial OS=Homo sapiens GN=ACADVL PE=1 SV=1 - [ACADV_HUMAN]		0.976337	MITOCHONDRION	0
P05141	ADP/ATP translocase 2 OS=Homo sapiens GN=SLC25A5 PE=1 SV=7 - [ADT2_HUMAN]		0.96951	MITOCHONDRION	0
Q16527	Cysteine and glycine-rich protein 2 OS=Homo sapiens GN=CSRP2 PE=1 SV=3 - [CSRP2_HUMAN]		0.923812	MITOCHONDRION	0
Q9UI09	NADH dehydrogenase [ubiquinone] 1 alpha subcomplex subunit 12 OS=Homo sapiens GN=NDUFA12 PE=1 SV=1 - [NDUAC_HUMAN]		0.974051	MITOCHONDRION	0
O14949	Cytochrome b-c1 complex subunit 8 OS=Homo sapiens GN=UQCRQ PE=1 SV=4 - [QCR8_HUMAN]		0.977864	MITOCHONDRION	0
P99999	Cytochrome c OS=Homo sapiens GN=CYCS PE=1 SV=2 - [CYC_HUMAN]		0.981619	MITOCHONDRION	0
Q6P1L8	39S ribosomal protein L14, mitochondrial OS=Homo sapiens GN=MRPL14 PE=1 SV=1 - [RM14_HUMAN]		0.974091	MITOCHONDRION	0
P34897	Isoform 3 of Serine hydroxymethyltransferase, mitochondrial OS=Homo sapiens GN=SHMT2 - [GLYM_HUMAN]		0.980062	MITOCHONDRION	0
Q9H9B4	Sideroflexin-1 OS=Homo sapiens GN=SFXN1 PE=1 SV=4 - [SFXN1_HUMAN]		0.97099	MITOCHONDRION	0
Q6UXV4	MICOS complex subunit MIC27 OS=Homo sapiens GN=APOOL PE=1 SV=1 - [MIC27_HUMAN]		0.945313	MITOCHONDRION	0
Q9UHB6	LIM domain and actin-binding protein 1 OS=Homo sapiens GN=LIMA1 PE=1 SV=1 - [LIMA1_HUMAN]		0.861137	MITOCHONDRION	0
P21291	Cysteine and glycine-rich protein 1 OS=Homo sapiens GN=CSRP1 PE=1 SV=3 - [CSRP1_HUMAN]		0.867718	MITOCHONDRION	0
Q00059	Transcription factor A, mitochondrial OS=Homo sapiens GN=TFAM PE=1 SV=1 - [TFAM_HUMAN]		0.979985	MITOCHONDRION	0
Q16611	Isoform 2 of Bcl-2 homologous antagonist/killer OS=Homo sapiens GN=BAK1 - [BAK_HUMAN]		0.948346	MITOCHONDRION	0
Q9Y6M9	NADH dehydrogenase [ubiquinone] 1 beta subcomplex subunit 9 OS=Homo sapiens GN=NDUFB9 PE=1 SV=3 - [NDUB9_HUMAN]		0.970556	MITOCHONDRION	0
Q9HAV7	GrpE protein homolog 1, mitochondrial OS=Homo sapiens GN=GRPEL1 PE=1 SV=2 - [GRPE1_HUMAN]		0.976881	MITOCHONDRION	0
O95168	Isoform 2 of NADH dehydrogenase [ubiquinone] 1 beta subcomplex subunit 4 OS=Homo sapiens GN=NDUFB4 - [NDUB4_HUMAN]		0.979299	MITOCHONDRION	0
Q9BWM7	Sideroflexin-3 OS=Homo sapiens GN=SFXN3 PE=1 SV=2 - [SFXN3_HUMAN]		0.97833	MITOCHONDRION	0
Q96IX5	Up-regulated during skeletal muscle growth protein 5 OS=Homo sapiens GN=USMG5 PE=1 SV=1 - [USMG5_HUMAN]		0.784909	MITOCHONDRION	0
P30048	Isoform 2 of Thioredoxin-dependent peroxide reductase, mitochondrial OS=Homo sapiens GN=PRDX3 - [PRDX3_HUMAN]		0.978251	MITOCHONDRION	0
Q9NZ45	CDGSH iron-sulfur domain-containing protein 1 OS=Homo sapiens GN=CISD1 PE=1 SV=1 - [CISD1_HUMAN]		0.82012	MITOCHONDRION	0
P82650	28S ribosomal protein S22, mitochondrial OS=Homo sapiens GN=MRPS22 PE=1 SV=1 - [RT22_HUMAN]		0.976907	MITOCHONDRION	0
Q08257	Quinone oxidoreductase OS=Homo sapiens GN=CRYZ PE=1 SV=1 - [QOR_HUMAN]		0.65853	MITOCHONDRION	0
P42704	Leucine-rich PPR motif-containing protein, mitochondrial OS=Homo sapiens GN=LRPPRC PE=1 SV=3 - [LPPRC_HUMAN]		0.979452	MITOCHONDRION	0
Q9BYD1	39S ribosomal protein L13, mitochondrial OS=Homo sapiens GN=MRPL13 PE=1 SV=1 - [RM13_HUMAN]		0.967125	MITOCHONDRION	0
P52815	39S ribosomal protein L12, mitochondrial OS=Homo sapiens GN=MRPL12 PE=1 SV=2 - [RM12_HUMAN]		0.976777	MITOCHONDRION	0
Q7Z434	Mitochondrial antiviral-signaling protein OS=Homo sapiens GN=MAVS PE=1 SV=2 - [MAVS_HUMAN]		0.807902	MITOCHONDRION	0
Q9NWU5	39S ribosomal protein L22, mitochondrial OS=Homo sapiens GN=MRPL22 PE=1 SV=1 - [RM22_HUMAN]		0.972954	MITOCHONDRION	0
Q9NP81	Serine--tRNA ligase, mitochondrial OS=Homo sapiens GN=SARS2 PE=1 SV=1 - [SYSM_HUMAN]		0.978597	MITOCHONDRION	0
Q8N5N7	39S ribosomal protein L50, mitochondrial OS=Homo sapiens GN=MRPL50 PE=1 SV=2 - [RM50_HUMAN]		0.960329	MITOCHONDRION	0
Q02252	Isoform 2 of Methylmalonate-semialdehyde dehydrogenase [acylating], mitochondrial OS=Homo sapiens GN=ALDH6A1 - [MMSA_HUMAN]		0.983433	MITOCHONDRION	0
P19367	Isoform 4 of Hexokinase-1 OS=Homo sapiens GN=HK1 - [HXK1_HUMAN]		0.908875	MITOCHONDRION	0
P08559	Isoform 3 of Pyruvate dehydrogenase E1 component subunit alpha, somatic form, mitochondrial OS=Homo sapiens GN=PDHA1 - [ODPA_HUMAN]		0.977645	MITOCHONDRION	0
Q9NU23	LYR motif-containing protein 2 OS=Homo sapiens GN=LYRM2 PE=1 SV=1 - [LYRM2_HUMAN]		0.946186	MITOCHONDRION	0
P82930	28S ribosomal protein S34, mitochondrial OS=Homo sapiens GN=MRPS34 PE=1 SV=2 - [RT34_HUMAN]		0.976999	MITOCHONDRION	0
P53701	Cytochrome c-type heme lyase OS=Homo sapiens GN=HCCS PE=1 SV=1 - [CCHL_HUMAN]		0.959066	MITOCHONDRION	0
Q9NX63	MICOS complex subunit MIC19 OS=Homo sapiens GN=CHCHD3 PE=1 SV=1 - [MIC19_HUMAN]		0.977957	MITOCHONDRION	0
O43716	Glutamyl-tRNA(Gln) amidotransferase subunit C, mitochondrial OS=Homo sapiens GN=GATC PE=1 SV=1 - [GATC_HUMAN]		0.954268	MITOCHONDRION	0
Q9BRQ6	MICOS complex subunit MIC25 OS=Homo sapiens GN=CHCHD6 PE=1 SV=1 - [MIC25_HUMAN]		0.973034	MITOCHONDRION	0
Q9UJS0	Calcium-binding mitochondrial carrier protein Aralar2 OS=Homo sapiens GN=SLC25A13 PE=1 SV=2 - [CMC2_HUMAN]		0.974715	MITOCHONDRION	0
Q13405	39S ribosomal protein L49, mitochondrial OS=Homo sapiens GN=MRPL49 PE=1 SV=1 - [RM49_HUMAN]		0.970853	MITOCHONDRION	0
Q9Y2R9	28S ribosomal protein S7, mitochondrial OS=Homo sapiens GN=MRPS7 PE=1 SV=2 - [RT07_HUMAN]		0.978037	MITOCHONDRION	0
Q9Y3D9	28S ribosomal protein S23, mitochondrial OS=Homo sapiens GN=MRPS23 PE=1 SV=2 - [RT23_HUMAN]		0.975405	MITOCHONDRION	0
Q12849	G-rich sequence factor 1 OS=Homo sapiens GN=GRSF1 PE=1 SV=3 - [GRSF1_HUMAN]		0.93091	MITOCHONDRION	0
P55084	Trifunctional enzyme subunit beta, mitochondrial OS=Homo sapiens GN=HADHB PE=1 SV=3 - [ECHB_HUMAN]		0.981968	MITOCHONDRION	0
Q16698	Isoform 2 of 2,4-dienoyl-CoA reductase, mitochondrial OS=Homo sapiens GN=DECR1 - [DECR_HUMAN]		0.980222	MITOCHONDRION	0
P36542	ATP synthase subunit gamma, mitochondrial OS=Homo sapiens GN=ATP5C1 PE=1 SV=1 - [ATPG_HUMAN]		0.980391	MITOCHONDRION	0
O00746	Nucleoside diphosphate kinase, mitochondrial OS=Homo sapiens GN=NME4 PE=1 SV=1 - [NDKM_HUMAN]		0.962406	MITOCHONDRION	0
Q9Y6H1	Coiled-coil-helix-coiled-coil-helix domain-containing protein 2 OS=Homo sapiens GN=CHCHD2 PE=1 SV=1 - [CHCH2_HUMAN]		0.747163	MITOCHONDRION	0
Q9GZY4	Cytochrome c oxidase assembly factor 1 homolog OS=Homo sapiens GN=COA1 PE=1 SV=1 - [COA1_HUMAN]		0.92432	MITOCHONDRION	0
O43715	TP53-regulated inhibitor of apoptosis 1 OS=Homo sapiens GN=TRIAP1 PE=1 SV=1 - [TRIA1_HUMAN]		0.954195	MITOCHONDRION	0
Q96I99	Succinate--CoA ligase [GDP-forming] subunit beta, mitochondrial OS=Homo sapiens GN=SUCLG2 PE=1 SV=2 - [SUCB2_HUMAN]		0.979411	MITOCHONDRION	0
Q96E11	Isoform 3 of Ribosome-recycling factor, mitochondrial OS=Homo sapiens GN=MRRF - [RRFM_HUMAN]		0.934156	MITOCHONDRION	0
P82663	28S ribosomal protein S25, mitochondrial OS=Homo sapiens GN=MRPS25 PE=1 SV=1 - [RT25_HUMAN]		0.946756	MITOCHONDRION	0
Q8N183	Mimitin, mitochondrial OS=Homo sapiens GN=NDUFAF2 PE=1 SV=1 - [MIMIT_HUMAN]		0.967813	MITOCHONDRION	0
Q9H936	Mitochondrial glutamate carrier 1 OS=Homo sapiens GN=SLC25A22 PE=1 SV=1 - [GHC1_HUMAN]		0.95104	MITOCHONDRION	0
P82909	28S ribosomal protein S36, mitochondrial OS=Homo sapiens GN=MRPS36 PE=1 SV=2 - [RT36_HUMAN]		0.961012	MITOCHONDRION	0
Q9NQ50	39S ribosomal protein L40, mitochondrial OS=Homo sapiens GN=MRPL40 PE=1 SV=1 - [RM40_HUMAN]		0.955826	MITOCHONDRION	0
P82912	Isoform 2 of 28S ribosomal protein S11, mitochondrial OS=Homo sapiens GN=MRPS11 - [RT11_HUMAN]		0.981023	MITOCHONDRION	0
O95298	NADH dehydrogenase [ubiquinone] 1 subunit C2 OS=Homo sapiens GN=NDUFC2 PE=1 SV=1 - [NDUC2_HUMAN]		0.964719	MITOCHONDRION	0
Q9P0J0	NADH dehydrogenase [ubiquinone] 1 alpha subcomplex subunit 13 OS=Homo sapiens GN=NDUFA13 PE=1 SV=3 - [NDUAD_HUMAN]		0.960716	MITOCHONDRION	0
Q96A35	39S ribosomal protein L24, mitochondrial OS=Homo sapiens GN=MRPL24 PE=1 SV=1 - [RM24_HUMAN]		0.97783	MITOCHONDRION	0
Q9Y2R0	Cytochrome c oxidase assembly factor 3 homolog, mitochondrial OS=Homo sapiens GN=COA3 PE=1 SV=1 - [COA3_HUMAN]		0.977003	MITOCHONDRION	0
Q9NVI7	Isoform 2 of ATPase family AAA domain-containing protein 3A OS=Homo sapiens GN=ATAD3A - [ATD3A_HUMAN]		0.973025	MITOCHONDRION	0
Q9P015	39S ribosomal protein L15, mitochondrial OS=Homo sapiens GN=MRPL15 PE=1 SV=1 - [RM15_HUMAN]		0.965264	MITOCHONDRION	0
Q5T653	39S ribosomal protein L2, mitochondrial OS=Homo sapiens GN=MRPL2 PE=1 SV=2 - [RM02_HUMAN]		0.97124	MITOCHONDRION	0
P54886	Isoform Short of Delta-1-pyrroline-5-carboxylate synthase OS=Homo sapiens GN=ALDH18A1 - [P5CS_HUMAN]		0.981399	MITOCHONDRION	0
O00165	Isoform 5 of HCLS1-associated protein X-1 OS=Homo sapiens GN=HAX1 - [HAX1_HUMAN]		0.957318	MITOCHONDRION	0
Q9NS69	Mitochondrial import receptor subunit TOM22 homolog OS=Homo sapiens GN=TOMM22 PE=1 SV=3 - [TOM22_HUMAN]		0.947669	MITOCHONDRION	0
Q7L0Y3	Mitochondrial ribonuclease P protein 1 OS=Homo sapiens GN=TRMT10C PE=1 SV=2 - [MRRP1_HUMAN]		0.981131	MITOCHONDRION	0
Q86TX2	Acyl-coenzyme A thioesterase 1 OS=Homo sapiens GN=ACOT1 PE=1 SV=1 - [ACOT1_HUMAN]		0.967888	MITOCHONDRION	0
Q9BYD2	39S ribosomal protein L9, mitochondrial OS=Homo sapiens GN=MRPL9 PE=1 SV=2 - [RM09_HUMAN]		0.97654	MITOCHONDRION	0
Q9H7Z7	Prostaglandin E synthase 2 OS=Homo sapiens GN=PTGES2 PE=1 SV=1 - [PGES2_HUMAN]		0.96887	MITOCHONDRION	0
Q86SX6	Glutaredoxin-related protein 5, mitochondrial OS=Homo sapiens GN=GLRX5 PE=1 SV=2 - [GLRX5_HUMAN]		0.980122	MITOCHONDRION	0
Q9BPW8	Protein NipSnap homolog 1 OS=Homo sapiens GN=NIPSNAP1 PE=1 SV=1 - [NIPS1_HUMAN]		0.977692	MITOCHONDRION	0
O95571	Persulfide dioxygenase ETHE1, mitochondrial OS=Homo sapiens GN=ETHE1 PE=1 SV=2 - [ETHE1_HUMAN]		0.939802	MITOCHONDRION	0
P82914	28S ribosomal protein S15, mitochondrial OS=Homo sapiens GN=MRPS15 PE=1 SV=1 - [RT15_HUMAN]		0.978807	MITOCHONDRION	0
Q9Y512	Sorting and assembly machinery component 50 homolog OS=Homo sapiens GN=SAMM50 PE=1 SV=3 - [SAM50_HUMAN]		0.959376	MITOCHONDRION	0
P09001	39S ribosomal protein L3, mitochondrial OS=Homo sapiens GN=MRPL3 PE=1 SV=1 - [RM03_HUMAN]		0.977525	MITOCHONDRION	0
Q9NRX2	39S ribosomal protein L17, mitochondrial OS=Homo sapiens GN=MRPL17 PE=1 SV=1 - [RM17_HUMAN]		0.977344	MITOCHONDRION	0
P21397	Amine oxidase [flavin-containing] A OS=Homo sapiens GN=MAOA PE=1 SV=1 - [AOFA_HUMAN]		0.950045	MITOCHONDRION	0
Q9BQP7	Mitochondrial genome maintenance exonuclease 1 OS=Homo sapiens GN=MGME1 PE=1 SV=1 - [MGME1_HUMAN]		0.977081	MITOCHONDRION	0
Q9Y676	28S ribosomal protein S18b, mitochondrial OS=Homo sapiens GN=MRPS18B PE=1 SV=1 - [RT18B_HUMAN]		0.971094	MITOCHONDRION	0
O96000	Isoform 2 of NADH dehydrogenase [ubiquinone] 1 beta subcomplex subunit 10 OS=Homo sapiens GN=NDUFB10 - [NDUBA_HUMAN]		0.961465	MITOCHONDRION	0
Q96ER9	Isoform 2 of Coiled-coil domain-containing protein 51 OS=Homo sapiens GN=CCDC51 - [CCD51_HUMAN]		0.967981	MITOCHONDRION	0
Q9Y4W6	AFG3-like protein 2 OS=Homo sapiens GN=AFG3L2 PE=1 SV=2 - [AFG32_HUMAN]		0.974846	MITOCHONDRION	0
Q9HBL7	Plasminogen receptor (KT) OS=Homo sapiens GN=PLGRKT PE=1 SV=1 - [PLRKT_HUMAN]		0.935399	MITOCHONDRION	0
Q96C36	Pyrroline-5-carboxylate reductase 2 OS=Homo sapiens GN=PYCR2 PE=1 SV=1 - [P5CR2_HUMAN]		0.981757	MITOCHONDRION	0
Q8TCS8	Polyribonucleotide nucleotidyltransferase 1, mitochondrial OS=Homo sapiens GN=PNPT1 PE=1 SV=2 - [PNPT1_HUMAN]		0.978306	MITOCHONDRION	0
Q9H2U2	Inorganic pyrophosphatase 2, mitochondrial OS=Homo sapiens GN=PPA2 PE=1 SV=2 - [IPYR2_HUMAN]		0.826791	MITOCHONDRION	0
Q9UBX3	Mitochondrial dicarboxylate carrier OS=Homo sapiens GN=SLC25A10 PE=1 SV=2 - [DIC_HUMAN]		0.9436	MITOCHONDRION	0
P11177	Isoform 2 of Pyruvate dehydrogenase E1 component subunit beta, mitochondrial OS=Homo sapiens GN=PDHB - [ODPB_HUMAN]		0.979102	MITOCHONDRION	0
Q92552	28S ribosomal protein S27, mitochondrial OS=Homo sapiens GN=MRPS27 PE=1 SV=3 - [RT27_HUMAN]		0.975204	MITOCHONDRION	0
P82675	28S ribosomal protein S5, mitochondrial OS=Homo sapiens GN=MRPS5 PE=1 SV=2 - [RT05_HUMAN]		0.980265	MITOCHONDRION	0
O95831	Isoform 3 of Apoptosis-inducing factor 1, mitochondrial OS=Homo sapiens GN=AIFM1 - [AIFM1_HUMAN]		0.974046	MITOCHONDRION	0
Q96DV4	39S ribosomal protein L38, mitochondrial OS=Homo sapiens GN=MRPL38 PE=1 SV=2 - [RM38_HUMAN]		0.978438	MITOCHONDRION	0
O14880	Microsomal glutathione S-transferase 3 OS=Homo sapiens GN=MGST3 PE=1 SV=1 - [MGST3_HUMAN]		0.844741	MITOCHONDRION	0
Q9NZJ7	Isoform 2 of Mitochondrial carrier homolog 1 OS=Homo sapiens GN=MTCH1 - [MTCH1_HUMAN]		0.952841	MITOCHONDRION	0
O94925	Isoform 3 of Glutaminase kidney isoform, mitochondrial OS=Homo sapiens GN=GLS - [GLSK_HUMAN]		0.977892	MITOCHONDRION	0
P45954	Isoform 2 of Short/branched chain specific acyl-CoA dehydrogenase, mitochondrial OS=Homo sapiens GN=ACADSB - [ACDSB_HUMAN]		0.969517	MITOCHONDRION	0
Q9Y6C9	Mitochondrial carrier homolog 2 OS=Homo sapiens GN=MTCH2 PE=1 SV=1 - [MTCH2_HUMAN]		0.961977	MITOCHONDRION	0
P82933	28S ribosomal protein S9, mitochondrial OS=Homo sapiens GN=MRPS9 PE=1 SV=2 - [RT09_HUMAN]		0.964239	MITOCHONDRION	0
Q96BR5	Cytochrome c oxidase assembly factor 7 OS=Homo sapiens GN=COA7 PE=1 SV=2 - [COA7_HUMAN]		0.972051	MITOCHONDRION	0
Q9BW92	Threonine--tRNA ligase, mitochondrial OS=Homo sapiens GN=TARS2 PE=1 SV=1 - [SYTM_HUMAN]		0.966078	MITOCHONDRION	0
Q6UB35	Monofunctional C1-tetrahydrofolate synthase, mitochondrial OS=Homo sapiens GN=MTHFD1L PE=1 SV=1 - [C1TM_HUMAN]		0.972391	MITOCHONDRION	0
Q9P2R7	Isoform 2 of Succinate--CoA ligase [ADP-forming] subunit beta, mitochondrial OS=Homo sapiens GN=SUCLA2 - [SUCB1_HUMAN]		0.973774	MITOCHONDRION	0
Q9BYN8	28S ribosomal protein S26, mitochondrial OS=Homo sapiens GN=MRPS26 PE=1 SV=1 - [RT26_HUMAN]		0.96618	MITOCHONDRION	0
P51398	Isoform 2 of 28S ribosomal protein S29, mitochondrial OS=Homo sapiens GN=DAP3 - [RT29_HUMAN]		0.976912	MITOCHONDRION	0
Q9NSE4	Isoleucine--tRNA ligase, mitochondrial OS=Homo sapiens GN=IARS2 PE=1 SV=2 - [SYIM_HUMAN]		0.980309	MITOCHONDRION	0
Q16854	Isoform 2 of Deoxyguanosine kinase, mitochondrial OS=Homo sapiens GN=DGUOK - [DGUOK_HUMAN]		0.780353	MITOCHONDRION	0
Q02218	Isoform 2 of 2-oxoglutarate dehydrogenase, mitochondrial OS=Homo sapiens GN=OGDH - [ODO1_HUMAN]		0.973392	MITOCHONDRION	0
Q9Y2Q9	28S ribosomal protein S28, mitochondrial OS=Homo sapiens GN=MRPS28 PE=1 SV=1 - [RT28_HUMAN]		0.975352	MITOCHONDRION	0
Q3ZCQ8	Mitochondrial import inner membrane translocase subunit TIM50 OS=Homo sapiens GN=TIMM50 PE=1 SV=2 - [TIM50_HUMAN]		0.979138	MITOCHONDRION	0
Q16762	Thiosulfate sulfurtransferase OS=Homo sapiens GN=TST PE=1 SV=4 - [THTR_HUMAN]		0.967278	MITOCHONDRION	0
Q8TAE8	Growth arrest and DNA damage-inducible proteins-interacting protein 1 OS=Homo sapiens GN=GADD45GIP1 PE=1 SV=1 - [G45IP_HUMAN]		0.957298	MITOCHONDRION	0
Q8NE86	Isoform 3 of Calcium uniporter protein, mitochondrial OS=Homo sapiens GN=MCU - [MCU_HUMAN]		0.977768	MITOCHONDRION	0
Q9NX40	OCIA domain-containing protein 1 OS=Homo sapiens GN=OCIAD1 PE=1 SV=1 - [OCAD1_HUMAN]		0.850661	MITOCHONDRION	0
Q0ZGT2	Isoform 2 of Nexilin OS=Homo sapiens GN=NEXN - [NEXN_HUMAN]		0.88763	MITOCHONDRION	0
Q9UDX5	Mitochondrial fission process protein 1 OS=Homo sapiens GN=MTFP1 PE=1 SV=1 - [MTFP1_HUMAN]		0.967574	MITOCHONDRION	0
P53007	Tricarboxylate transport protein, mitochondrial OS=Homo sapiens GN=SLC25A1 PE=1 SV=2 - [TXTP_HUMAN]		0.979091	MITOCHONDRION	0
Q13505	Isoform 3 of Metaxin-1 OS=Homo sapiens GN=MTX1 - [MTX1_HUMAN]		0.937239	MITOCHONDRION	0
Q9BYD6	39S ribosomal protein L1, mitochondrial OS=Homo sapiens GN=MRPL1 PE=1 SV=2 - [RM01_HUMAN]		0.972128	MITOCHONDRION	0
Q96GC5	Isoform 2 of 39S ribosomal protein L48, mitochondrial OS=Homo sapiens GN=MRPL48 - [RM48_HUMAN]		0.96764	MITOCHONDRION	0
Q9Y399	28S ribosomal protein S2, mitochondrial OS=Homo sapiens GN=MRPS2 PE=1 SV=1 - [RT02_HUMAN]		0.978939	MITOCHONDRION	0
Q9H078	Isoform 2 of Caseinolytic peptidase B protein homolog OS=Homo sapiens GN=CLPB - [CLPB_HUMAN]		0.957877	MITOCHONDRION	0
Q9H9P8	L-2-hydroxyglutarate dehydrogenase, mitochondrial OS=Homo sapiens GN=L2HGDH PE=1 SV=3 - [L2HDH_HUMAN]		0.975166	MITOCHONDRION	0
Q9HCC0	Methylcrotonoyl-CoA carboxylase beta chain, mitochondrial OS=Homo sapiens GN=MCCC2 PE=1 SV=1 - [MCCB_HUMAN]		0.974428	MITOCHONDRION	0
Q92665	28S ribosomal protein S31, mitochondrial OS=Homo sapiens GN=MRPS31 PE=1 SV=3 - [RT31_HUMAN]		0.970096	MITOCHONDRION	0
P27338	Amine oxidase [flavin-containing] B OS=Homo sapiens GN=MAOB PE=1 SV=3 - [AOFB_HUMAN]		0.901286	MITOCHONDRION	0
P04179	Isoform 4 of Superoxide dismutase [Mn], mitochondrial OS=Homo sapiens GN=SOD2 - [SODM_HUMAN]		0.972788	MITOCHONDRION	0
Q6PI48	Aspartate--tRNA ligase, mitochondrial OS=Homo sapiens GN=DARS2 PE=1 SV=1 - [SYDM_HUMAN]		0.975375	MITOCHONDRION	0
Q9P291	Armadillo repeat-containing X-linked protein 1 OS=Homo sapiens GN=ARMCX1 PE=1 SV=1 - [ARMX1_HUMAN]		0.903161	MITOCHONDRION	0
P83111	Serine beta-lactamase-like protein LACTB, mitochondrial OS=Homo sapiens GN=LACTB PE=1 SV=2 - [LACTB_HUMAN]		0.942062	MITOCHONDRION	0
Q9BSF4	Uncharacterized protein C19orf52 OS=Homo sapiens GN=C19orf52 PE=1 SV=2 - [CS052_HUMAN]		0.9552	MITOCHONDRION	0
P55789	FAD-linked sulfhydryl oxidase ALR OS=Homo sapiens GN=GFER PE=1 SV=2 - [ALR_HUMAN]		0.813207	MITOCHONDRION	0
O75306	Isoform 2 of NADH dehydrogenase [ubiquinone] iron-sulfur protein 2, mitochondrial OS=Homo sapiens GN=NDUFS2 - [NDUS2_HUMAN]		0.978777	MITOCHONDRION	0
Q92506	Estradiol 17-beta-dehydrogenase 8 OS=Homo sapiens GN=HSD17B8 PE=1 SV=2 - [DHB8_HUMAN]		0.664916	MITOCHONDRION	0
Q9NVH1	Isoform 3 of DnaJ homolog subfamily C member 11 OS=Homo sapiens GN=DNAJC11 - [DJC11_HUMAN]		0.964313	MITOCHONDRION	0
Q8TB22	Spermatogenesis-associated protein 20 OS=Homo sapiens GN=SPATA20 PE=2 SV=3 - [SPT20_HUMAN]		0.912006	MITOCHONDRION	0
Q9Y697	Isoform Cytoplasmic of Cysteine desulfurase, mitochondrial OS=Homo sapiens GN=NFS1 - [NFS1_HUMAN]		0.933737	MITOCHONDRION	0
Q96DB5	Regulator of microtubule dynamics protein 1 OS=Homo sapiens GN=RMDN1 PE=1 SV=1 - [RMD1_HUMAN]		0.966706	MITOCHONDRION	0
P57737	Isoform 3 of Coronin-7 OS=Homo sapiens GN=CORO7 - [CORO7_HUMAN]		0.974546	MITOCHONDRION	0
Q9H0U6	39S ribosomal protein L18, mitochondrial OS=Homo sapiens GN=MRPL18 PE=1 SV=1 - [RM18_HUMAN]		0.953644	MITOCHONDRION	0
Q9BXW7	Isoform 1 of Cat eye syndrome critical region protein 5 OS=Homo sapiens GN=CECR5 - [CECR5_HUMAN]		0.981569	MITOCHONDRION	0
O00330	Isoform 3 of Pyruvate dehydrogenase protein X component, mitochondrial OS=Homo sapiens GN=PDHX - [ODPX_HUMAN]		0.965517	MITOCHONDRION	0
Q9BRJ2	39S ribosomal protein L45, mitochondrial OS=Homo sapiens GN=MRPL45 PE=1 SV=2 - [RM45_HUMAN]		0.980746	MITOCHONDRION	0
Q9NP92	28S ribosomal protein S30, mitochondrial OS=Homo sapiens GN=MRPS30 PE=1 SV=2 - [RT30_HUMAN]		0.974321	MITOCHONDRION	0
Q96EL3	39S ribosomal protein L53, mitochondrial OS=Homo sapiens GN=MRPL53 PE=1 SV=1 - [RM53_HUMAN]		0.973545	MITOCHONDRION	0
P49406	39S ribosomal protein L19, mitochondrial OS=Homo sapiens GN=MRPL19 PE=1 SV=2 - [RM19_HUMAN]		0.971374	MITOCHONDRION	0
P17568	NADH dehydrogenase [ubiquinone] 1 beta subcomplex subunit 7 OS=Homo sapiens GN=NDUFB7 PE=1 SV=4 - [NDUB7_HUMAN]		0.887092	MITOCHONDRION	0
Q9BX68	Histidine triad nucleotide-binding protein 2, mitochondrial OS=Homo sapiens GN=HINT2 PE=1 SV=1 - [HINT2_HUMAN]		0.975719	MITOCHONDRION	0
Q9Y2S7	Polymerase delta-interacting protein 2 OS=Homo sapiens GN=POLDIP2 PE=1 SV=1 - [PDIP2_HUMAN]		0.960337	MITOCHONDRION	0
Q9H061	Transmembrane protein 126A OS=Homo sapiens GN=TMEM126A PE=1 SV=1 - [T126A_HUMAN]		0.917164	MITOCHONDRION	0
O95139	Isoform 2 of NADH dehydrogenase [ubiquinone] 1 beta subcomplex subunit 6 OS=Homo sapiens GN=NDUFB6 - [NDUB6_HUMAN]		0.940198	MITOCHONDRION	0
Q9NYK5	39S ribosomal protein L39, mitochondrial OS=Homo sapiens GN=MRPL39 PE=1 SV=3 - [RM39_HUMAN]		0.980906	MITOCHONDRION	0
P36776	Isoform 3 of Lon protease homolog, mitochondrial OS=Homo sapiens GN=LONP1 - [LONM_HUMAN]		0.976673	MITOCHONDRION	0
Q9NWU1	3-oxoacyl-[acyl-carrier-protein] synthase, mitochondrial OS=Homo sapiens GN=OXSM PE=1 SV=1 - [OXSM_HUMAN]		0.973891	MITOCHONDRION	0
Q9BVV7	Mitochondrial import inner membrane translocase subunit Tim21 OS=Homo sapiens GN=TIMM21 PE=1 SV=1 - [TIM21_HUMAN]		0.975878	MITOCHONDRION	0
Q8WVM0	Dimethyladenosine transferase 1, mitochondrial OS=Homo sapiens GN=TFB1M PE=1 SV=1 - [TFB1M_HUMAN]		0.90436	MITOCHONDRION	0
Q16718	NADH dehydrogenase [ubiquinone] 1 alpha subcomplex subunit 5 OS=Homo sapiens GN=NDUFA5 PE=1 SV=3 - [NDUA5_HUMAN]		0.960211	MITOCHONDRION	0
P17152	Transmembrane protein 11, mitochondrial OS=Homo sapiens GN=TMEM11 PE=1 SV=1 - [TMM11_HUMAN]		0.837924	MITOCHONDRION	0
Q7L311	Armadillo repeat-containing X-linked protein 2 OS=Homo sapiens GN=ARMCX2 PE=2 SV=1 - [ARMX2_HUMAN]		0.9018	MITOCHONDRION	0
Q9NX20	39S ribosomal protein L16, mitochondrial OS=Homo sapiens GN=MRPL16 PE=1 SV=1 - [RM16_HUMAN]		0.96797	MITOCHONDRION	0
Q9BU61	NADH dehydrogenase [ubiquinone] 1 alpha subcomplex assembly factor 3 OS=Homo sapiens GN=NDUFAF3 PE=1 SV=1 - [NDUF3_HUMAN]		0.918176	MITOCHONDRION	0
Q9H857	Isoform 2 of 5'-nucleotidase domain-containing protein 2 OS=Homo sapiens GN=NT5DC2 - [NT5D2_HUMAN]		0.978194	MITOCHONDRION	0
Q9BZE1	39S ribosomal protein L37, mitochondrial OS=Homo sapiens GN=MRPL37 PE=1 SV=2 - [RM37_HUMAN]		0.949625	MITOCHONDRION	0
Q96PE7	Methylmalonyl-CoA epimerase, mitochondrial OS=Homo sapiens GN=MCEE PE=1 SV=1 - [MCEE_HUMAN]		0.976106	MITOCHONDRION	0
P50336	Protoporphyrinogen oxidase OS=Homo sapiens GN=PPOX PE=1 SV=1 - [PPOX_HUMAN]		0.949258	MITOCHONDRION	0
Q9H2W6	39S ribosomal protein L46, mitochondrial OS=Homo sapiens GN=MRPL46 PE=1 SV=1 - [RM46_HUMAN]		0.979129	MITOCHONDRION	0
Q9NYJ1	Cytochrome c oxidase assembly factor 4 homolog, mitochondrial OS=Homo sapiens GN=COA4 PE=1 SV=2 - [COA4_HUMAN]		0.924779	MITOCHONDRION	0
Q9H6R3	Acyl-CoA synthetase short-chain family member 3, mitochondrial OS=Homo sapiens GN=ACSS3 PE=1 SV=1 - [ACSS3_HUMAN]		0.926844	MITOCHONDRION	0
Q9NVT9	Armadillo repeat-containing protein 1 OS=Homo sapiens GN=ARMC1 PE=1 SV=1 - [ARMC1_HUMAN]		0.826763	MITOCHONDRION	0
Q9BVS5	tRNA (adenine(58)-N(1))-methyltransferase, mitochondrial OS=Homo sapiens GN=TRMT61B PE=1 SV=2 - [TR61B_HUMAN]		0.972484	MITOCHONDRION	0
Q9UG56	Isoform 2 of Phosphatidylserine decarboxylase proenzyme, mitochondrial OS=Homo sapiens GN=PISD - [PISD_HUMAN]		0.957397	MITOCHONDRION	0
Q8NCN5	Pyruvate dehydrogenase phosphatase regulatory subunit, mitochondrial OS=Homo sapiens GN=PDPR PE=1 SV=2 - [PDPR_HUMAN]		0.977396	MITOCHONDRION	0
P51970	NADH dehydrogenase [ubiquinone] 1 alpha subcomplex subunit 8 OS=Homo sapiens GN=NDUFA8 PE=1 SV=3 - [NDUA8_HUMAN]		0.978188	MITOCHONDRION	0
Q3SXM5	Inactive hydroxysteroid dehydrogenase-like protein 1 OS=Homo sapiens GN=HSDL1 PE=1 SV=3 - [HSDL1_HUMAN]		0.968021	MITOCHONDRION	0
P82673	28S ribosomal protein S35, mitochondrial OS=Homo sapiens GN=MRPS35 PE=1 SV=1 - [RT35_HUMAN]		0.979352	MITOCHONDRION	0
Q9Y2C4	Nuclease EXOG, mitochondrial OS=Homo sapiens GN=EXOG PE=1 SV=2 - [EXOG_HUMAN]		0.944918	MITOCHONDRION	0
Q8IWA4	Isoform 3 of Mitofusin-1 OS=Homo sapiens GN=MFN1 - [MFN1_HUMAN]		0.766631	MITOCHONDRION	0
O95900	Isoform 2 of Probable tRNA pseudouridine synthase 2 OS=Homo sapiens GN=TRUB2 - [TRUB2_HUMAN]		0.795838	MITOCHONDRION	0
Q8N4T8	Carbonyl reductase family member 4 OS=Homo sapiens GN=CBR4 PE=1 SV=3 - [CBR4_HUMAN]		0.951397	MITOCHONDRION	0
Q9BPX6	Calcium uptake protein 1, mitochondrial OS=Homo sapiens GN=MICU1 PE=1 SV=1 - [MICU1_HUMAN]		0.94541	MITOCHONDRION	0
O75323	Protein NipSnap homolog 2 OS=Homo sapiens GN=GBAS PE=1 SV=1 - [NIPS2_HUMAN]		0.975722	MITOCHONDRION	0
Q96BQ5	Coiled-coil domain-containing protein 127 OS=Homo sapiens GN=CCDC127 PE=1 SV=1 - [CC127_HUMAN]		0.677226	MITOCHONDRION	0
O43676	NADH dehydrogenase [ubiquinone] 1 beta subcomplex subunit 3 OS=Homo sapiens GN=NDUFB3 PE=1 SV=3 - [NDUB3_HUMAN]		0.976951	MITOCHONDRION	0
Q96TC7	Regulator of microtubule dynamics protein 3 OS=Homo sapiens GN=RMDN3 PE=1 SV=2 - [RMD3_HUMAN]		0.874492	MITOCHONDRION	0
Q8WW59	SPRY domain-containing protein 4 OS=Homo sapiens GN=SPRYD4 PE=1 SV=2 - [SPRY4_HUMAN]		0.922499	MITOCHONDRION	0
Q96H55	Unconventional myosin-XIX OS=Homo sapiens GN=MYO19 PE=1 SV=2 - [MYO19_HUMAN]		0.80168	MITOCHONDRION	0
Q96I51	Isoform 3 of RCC1-like G exchanging factor-like protein OS=Homo sapiens GN=RCC1L - [RCC1L_HUMAN]		0.967946	MITOCHONDRION	0
O75431	Isoform 2 of Metaxin-2 OS=Homo sapiens GN=MTX2 - [MTX2_HUMAN]		0.964349	MITOCHONDRION	0
Q8TB36	Isoform 2 of Ganglioside-induced differentiation-associated protein 1 OS=Homo sapiens GN=GDAP1 - [GDAP1_HUMAN]		0.92329	MITOCHONDRION	0
Q8NC60	Nitric oxide-associated protein 1 OS=Homo sapiens GN=NOA1 PE=1 SV=2 - [NOA1_HUMAN]		0.964479	MITOCHONDRION	0
Q9Y2Z4	Tyrosine--tRNA ligase, mitochondrial OS=Homo sapiens GN=YARS2 PE=1 SV=2 - [SYYM_HUMAN]		0.974211	MITOCHONDRION	0
Q969Z0	Protein TBRG4 OS=Homo sapiens GN=TBRG4 PE=1 SV=1 - [TBRG4_HUMAN]		0.980725	MITOCHONDRION	0
Q8IYB8	ATP-dependent RNA helicase SUPV3L1, mitochondrial OS=Homo sapiens GN=SUPV3L1 PE=1 SV=1 - [SUV3_HUMAN]		0.977016	MITOCHONDRION	0
Q9NPJ3	Isoform 2 of Acyl-coenzyme A thioesterase 13 OS=Homo sapiens GN=ACOT13 - [ACO13_HUMAN]		0.948791	MITOCHONDRION	0
Q96D53	Atypical kinase COQ8B, mitochondrial OS=Homo sapiens GN=COQ8B PE=1 SV=2 - [COQ8B_HUMAN]		0.971019	MITOCHONDRION	0
Q9NW81	Isoform 5 of ATP synthase subunit s-like protein OS=Homo sapiens GN=ATP5SL - [AT5SL_HUMAN]		0.977898	MITOCHONDRION	0
Q9UDR5	Alpha-aminoadipic semialdehyde synthase, mitochondrial OS=Homo sapiens GN=AASS PE=1 SV=1 - [AASS_HUMAN]		0.962859	MITOCHONDRION	0
Q6P4A7	Sideroflexin-4 OS=Homo sapiens GN=SFXN4 PE=1 SV=1 - [SFXN4_HUMAN]		0.822793	MITOCHONDRION	0
Q6PI78	Transmembrane protein 65 OS=Homo sapiens GN=TMEM65 PE=1 SV=2 - [TMM65_HUMAN]		0.979889	MITOCHONDRION	0
P49590	Isoform 2 of Probable histidine--tRNA ligase, mitochondrial OS=Homo sapiens GN=HARS2 - [SYHM_HUMAN]		0.951732	MITOCHONDRION	0
Q8TD30	Alanine aminotransferase 2 OS=Homo sapiens GN=GPT2 PE=1 SV=1 - [ALAT2_HUMAN]		0.964058	MITOCHONDRION	0
O43464	Serine protease HTRA2, mitochondrial OS=Homo sapiens GN=HTRA2 PE=1 SV=2 - [HTRA2_HUMAN]		0.954739	MITOCHONDRION	0
A4D1E9	GTP-binding protein 10 OS=Homo sapiens GN=GTPBP10 PE=1 SV=1 - [GTPBA_HUMAN]		0.977053	MITOCHONDRION	0
Q7Z2W9	39S ribosomal protein L21, mitochondrial OS=Homo sapiens GN=MRPL21 PE=1 SV=2 - [RM21_HUMAN]		0.812461	MITOCHONDRION	0
Q9NVV4	Poly(A) RNA polymerase, mitochondrial OS=Homo sapiens GN=MTPAP PE=1 SV=1 - [PAPD1_HUMAN]		0.971178	MITOCHONDRION	0
P05165	Isoform 2 of Propionyl-CoA carboxylase alpha chain, mitochondrial OS=Homo sapiens GN=PCCA - [PCCA_HUMAN]		0.961236	MITOCHONDRION	0
Q9UGM6	Tryptophan--tRNA ligase, mitochondrial OS=Homo sapiens GN=WARS2 PE=1 SV=1 - [SYWM_HUMAN]		0.95302	MITOCHONDRION	0
Q92947	Glutaryl-CoA dehydrogenase, mitochondrial OS=Homo sapiens GN=GCDH PE=1 SV=1 - [GCDH_HUMAN]		0.979545	MITOCHONDRION	0
Q9H6K4	Optic atrophy 3 protein OS=Homo sapiens GN=OPA3 PE=1 SV=1 - [OPA3_HUMAN]		0.901574	MITOCHONDRION	0
Q9H2K0	Translation initiation factor IF-3, mitochondrial OS=Homo sapiens GN=MTIF3 PE=1 SV=4 - [IF3M_HUMAN]		0.940385	MITOCHONDRION	0
Q9NPL8	Complex I assembly factor TIMMDC1, mitochondrial OS=Homo sapiens GN=TIMMDC1 PE=1 SV=2 - [TIDC1_HUMAN]		0.760978	MITOCHONDRION	0
Q07021	Complement component 1 Q subcomponent-binding protein, mitochondrial OS=Homo sapiens GN=C1QBP PE=1 SV=1 - [C1QBP_HUMAN]		0.974766	MITOCHONDRION	0
Q8IXI2	Isoform 5 of Mitochondrial Rho GTPase 1 OS=Homo sapiens GN=RHOT1 - [MIRO1_HUMAN]		0.800952	MITOCHONDRION	0
Q9UKU7	Isobutyryl-CoA dehydrogenase, mitochondrial OS=Homo sapiens GN=ACAD8 PE=1 SV=1 - [ACAD8_HUMAN]		0.713923	MITOCHONDRION	0
Q9BSH4	Translational activator of cytochrome c oxidase 1 OS=Homo sapiens GN=TACO1 PE=1 SV=1 - [TACO1_HUMAN]		0.88406	MITOCHONDRION	0
Q96TA2	Isoform 3 of ATP-dependent zinc metalloprotease YME1L1 OS=Homo sapiens GN=YME1L1 - [YMEL1_HUMAN]		0.963175	MITOCHONDRION	0
Q96RP9	Elongation factor G, mitochondrial OS=Homo sapiens GN=GFM1 PE=1 SV=2 - [EFGM_HUMAN]		0.979652	MITOCHONDRION	0
Q9GZT6	Isoform 2 of Coiled-coil domain-containing protein 90B, mitochondrial OS=Homo sapiens GN=CCDC90B - [CC90B_HUMAN]		0.840504	MITOCHONDRION	0
P80404	4-aminobutyrate aminotransferase, mitochondrial OS=Homo sapiens GN=ABAT PE=1 SV=3 - [GABT_HUMAN]		0.969278	MITOCHONDRION	0
Q6P587	Acylpyruvase FAHD1, mitochondrial OS=Homo sapiens GN=FAHD1 PE=1 SV=2 - [FAHD1_HUMAN]		0.960653	MITOCHONDRION	0
Q9UMS0	Isoform 3 of NFU1 iron-sulfur cluster scaffold homolog, mitochondrial OS=Homo sapiens GN=NFU1 - [NFU1_HUMAN]		0.932838	MITOCHONDRION	0
O43674	NADH dehydrogenase [ubiquinone] 1 beta subcomplex subunit 5, mitochondrial OS=Homo sapiens GN=NDUFB5 PE=1 SV=1 - [NDUB5_HUMAN]		0.981827	MITOCHONDRION	0
Q7L592	Protein arginine methyltransferase NDUFAF7, mitochondrial OS=Homo sapiens GN=NDUFAF7 PE=1 SV=1 - [NDUF7_HUMAN]		0.955549	MITOCHONDRION	0
O43824	Putative GTP-binding protein 6 OS=Homo sapiens GN=GTPBP6 PE=2 SV=3 - [GTPB6_HUMAN]		0.841295	MITOCHONDRION	0
Q9H9J2	39S ribosomal protein L44, mitochondrial OS=Homo sapiens GN=MRPL44 PE=1 SV=1 - [RM44_HUMAN]		0.977776	MITOCHONDRION	0
Q8NFV4	Isoform 4 of Protein ABHD11 OS=Homo sapiens GN=ABHD11 - [ABHDB_HUMAN]		0.942898	MITOCHONDRION	0
P51687	Sulfite oxidase, mitochondrial OS=Homo sapiens GN=SUOX PE=1 SV=2 - [SUOX_HUMAN]		0.715274	MITOCHONDRION	0
Q96EY1	DnaJ homolog subfamily A member 3, mitochondrial OS=Homo sapiens GN=DNAJA3 PE=1 SV=2 - [DNJA3_HUMAN]		0.977824	MITOCHONDRION	0
P54098	DNA polymerase subunit gamma-1 OS=Homo sapiens GN=POLG PE=1 SV=1 - [DPOG1_HUMAN]		0.737501	MITOCHONDRION	0
P31327	Carbamoyl-phosphate synthase [ammonia], mitochondrial OS=Homo sapiens GN=CPS1 PE=1 SV=2 - [CPSM_HUMAN]		0.951737	MITOCHONDRION	0
Q5ST30	Valine--tRNA ligase, mitochondrial OS=Homo sapiens GN=VARS2 PE=1 SV=2 - [SYVM_HUMAN]		0.967331	MITOCHONDRION	0
O95140	Mitofusin-2 OS=Homo sapiens GN=MFN2 PE=1 SV=3 - [MFN2_HUMAN]		0.888839	MITOCHONDRION	0
A3KMH1	Isoform 3 of von Willebrand factor A domain-containing protein 8 OS=Homo sapiens GN=VWA8 - [VWA8_HUMAN]		0.962006	MITOCHONDRION	0
Q9BT17	Mitochondrial ribosome-associated GTPase 1 OS=Homo sapiens GN=MTG1 PE=1 SV=2 - [MTG1_HUMAN]		0.967149	MITOCHONDRION	0
Q8WWC4	m-AAA protease-interacting protein 1, mitochondrial OS=Homo sapiens GN=C2orf47 PE=1 SV=1 - [MAIP1_HUMAN]		0.973106	MITOCHONDRION	0
Q9H3K2	Growth hormone-inducible transmembrane protein OS=Homo sapiens GN=GHITM PE=1 SV=2 - [GHITM_HUMAN]		0.762603	MITOCHONDRION	0
O75251	Isoform 2 of NADH dehydrogenase [ubiquinone] iron-sulfur protein 7, mitochondrial OS=Homo sapiens GN=NDUFS7 - [NDUS7_HUMAN]		0.96977	MITOCHONDRION	0
Q8WUK0	Phosphatidylglycerophosphatase and protein-tyrosine phosphatase 1 OS=Homo sapiens GN=PTPMT1 PE=1 SV=1 - [PTPM1_HUMAN]		0.890536	MITOCHONDRION	0
Q8IWL3	Iron-sulfur cluster co-chaperone protein HscB, mitochondrial OS=Homo sapiens GN=HSCB PE=1 SV=3 - [HSC20_HUMAN]		0.708076	MITOCHONDRION	0
Q99797	Mitochondrial intermediate peptidase OS=Homo sapiens GN=MIPEP PE=1 SV=2 - [MIPEP_HUMAN]		0.974798	MITOCHONDRION	0
Q6P1X6	UPF0598 protein C8orf82 OS=Homo sapiens GN=C8orf82 PE=1 SV=2 - [CH082_HUMAN]		0.975285	MITOCHONDRION	0
P05166	Propionyl-CoA carboxylase beta chain, mitochondrial OS=Homo sapiens GN=PCCB PE=1 SV=3 - [PCCB_HUMAN]		0.698399	MITOCHONDRION	0
Q9BQ95	Evolutionarily conserved signaling intermediate in Toll pathway, mitochondrial OS=Homo sapiens GN=ECSIT PE=1 SV=1 - [ECSIT_HUMAN]		0.87992	MITOCHONDRION	0
A0PJW6	Transmembrane protein 223 OS=Homo sapiens GN=TMEM223 PE=1 SV=1 - [TM223_HUMAN]		0.914981	MITOCHONDRION	0
Q8TAA5	GrpE protein homolog 2, mitochondrial OS=Homo sapiens GN=GRPEL2 PE=1 SV=1 - [GRPE2_HUMAN]		0.725691	MITOCHONDRION	0
P42126	Isoform 2 of Enoyl-CoA delta isomerase 1, mitochondrial OS=Homo sapiens GN=ECI1 - [ECI1_HUMAN]		0.972034	MITOCHONDRION	0
Q8NBN7	Retinol dehydrogenase 13 OS=Homo sapiens GN=RDH13 PE=1 SV=2 - [RDH13_HUMAN]		0.900034	MITOCHONDRION	0
Q9BQ69	O-acetyl-ADP-ribose deacetylase MACROD1 OS=Homo sapiens GN=MACROD1 PE=1 SV=2 - [MACD1_HUMAN]		0.960165	MITOCHONDRION	0
Q9NVS2	28S ribosomal protein S18a, mitochondrial OS=Homo sapiens GN=MRPS18A PE=1 SV=1 - [RT18A_HUMAN]		0.977781	MITOCHONDRION	0
Q02338	D-beta-hydroxybutyrate dehydrogenase, mitochondrial OS=Homo sapiens GN=BDH1 PE=1 SV=3 - [BDH_HUMAN]		0.970518	MITOCHONDRION	0
Q9ULD0	2-oxoglutarate dehydrogenase-like, mitochondrial OS=Homo sapiens GN=OGDHL PE=1 SV=3 - [OGDHL_HUMAN]		0.966911	MITOCHONDRION	0
Q96EY7	Pentatricopeptide repeat domain-containing protein 3, mitochondrial OS=Homo sapiens GN=PTCD3 PE=1 SV=3 - [PTCD3_HUMAN]		0.973632	MITOCHONDRION	0
Q96CU9	Isoform 3 of FAD-dependent oxidoreductase domain-containing protein 1 OS=Homo sapiens GN=FOXRED1 - [FXRD1_HUMAN]		0.90632	MITOCHONDRION	0
Q8IYU8	Calcium uptake protein 2, mitochondrial OS=Homo sapiens GN=MICU2 PE=1 SV=2 - [MICU2_HUMAN]		0.916634	MITOCHONDRION	0
Q9NZE8	39S ribosomal protein L35, mitochondrial OS=Homo sapiens GN=MRPL35 PE=1 SV=3 - [RM35_HUMAN]		0.924559	MITOCHONDRION	0
P32189	Isoform 1 of Glycerol kinase OS=Homo sapiens GN=GK - [GLPK_HUMAN]		0.843528	MITOCHONDRION	0
Q9HC36	rRNA methyltransferase 3, mitochondrial OS=Homo sapiens GN=MRM3 PE=1 SV=2 - [MRM3_HUMAN]		0.959675	MITOCHONDRION	0
Q9Y584	Mitochondrial import inner membrane translocase subunit Tim22 OS=Homo sapiens GN=TIMM22 PE=1 SV=2 - [TIM22_HUMAN]		0.826658	MITOCHONDRION	0
Q9UGC7	Peptide chain release factor 1-like, mitochondrial OS=Homo sapiens GN=MTRF1L PE=1 SV=1 - [RF1ML_HUMAN]		0.934738	MITOCHONDRION	0
Q9BV79	Trans-2-enoyl-CoA reductase, mitochondrial OS=Homo sapiens GN=MECR PE=1 SV=2 - [MECR_HUMAN]		0.970832	MITOCHONDRION	0
Q96I59	Probable asparagine--tRNA ligase, mitochondrial OS=Homo sapiens GN=NARS2 PE=1 SV=3 - [SYNM_HUMAN]		0.961221	MITOCHONDRION	0
Q9UQ90	Paraplegin OS=Homo sapiens GN=SPG7 PE=1 SV=2 - [SPG7_HUMAN]		0.948896	MITOCHONDRION	0
Q7L8L6	FAST kinase domain-containing protein 5, mitochondrial OS=Homo sapiens GN=FASTKD5 PE=1 SV=1 - [FAKD5_HUMAN]		0.968853	MITOCHONDRION	0
Q8WWV3	Reticulon-4-interacting protein 1, mitochondrial OS=Homo sapiens GN=RTN4IP1 PE=1 SV=2 - [RT4I1_HUMAN]		0.973081	MITOCHONDRION	0
Q5TC12	Isoform 3 of ATP synthase mitochondrial F1 complex assembly factor 1 OS=Homo sapiens GN=ATPAF1 - [ATPF1_HUMAN]		0.862188	MITOCHONDRION	0
Q9NPH0	Lysophosphatidic acid phosphatase type 6 OS=Homo sapiens GN=ACP6 PE=1 SV=2 - [PPA6_HUMAN]		0.90283	MITOCHONDRION	0
Q9Y276	Mitochondrial chaperone BCS1 OS=Homo sapiens GN=BCS1L PE=1 SV=1 - [BCS1_HUMAN]		0.969339	MITOCHONDRION	0
Q86UY8	Isoform 2 of 5'-nucleotidase domain-containing protein 3 OS=Homo sapiens GN=NT5DC3 - [NT5D3_HUMAN]		0.895601	MITOCHONDRION	0
Q8N0X4	Isoform 2 of Citrate lyase subunit beta-like protein, mitochondrial OS=Homo sapiens GN=CLYBL - [CLYBL_HUMAN]		0.759946	MITOCHONDRION	0
Q9NYY8	Isoform 2 of FAST kinase domain-containing protein 2, mitochondrial OS=Homo sapiens GN=FASTKD2 - [FAKD2_HUMAN]		0.96636	MITOCHONDRION	0
Q8WV74	Isoform 2 of Nucleoside diphosphate-linked moiety X motif 8 OS=Homo sapiens GN=NUDT8 - [NUDT8_HUMAN]		0.911949	MITOCHONDRION	0
Q9NVH0	Exonuclease 3'-5' domain-containing protein 2 OS=Homo sapiens GN=EXD2 PE=1 SV=2 - [EXD2_HUMAN]		0.785076	MITOCHONDRION	0
Q7Z3D6	UPF0317 protein C14orf159, mitochondrial OS=Homo sapiens GN=C14orf159 PE=1 SV=2 - [CN159_HUMAN]		0.9685	MITOCHONDRION	0
Q16134	Isoform 2 of Electron transfer flavoprotein-ubiquinone oxidoreductase, mitochondrial OS=Homo sapiens GN=ETFDH - [ETFD_HUMAN]		0.856487	MITOCHONDRION	0
Q9NNW7	Isoform 3 of Thioredoxin reductase 2, mitochondrial OS=Homo sapiens GN=TXNRD2 - [TRXR2_HUMAN]		0.887688	MITOCHONDRION	0
Q9H4I3	TraB domain-containing protein OS=Homo sapiens GN=TRABD PE=1 SV=1 - [TRABD_HUMAN]		0.882244	MITOCHONDRION	0
P30536	Translocator protein OS=Homo sapiens GN=TSPO PE=1 SV=3 - [TSPO_HUMAN]		0.888879	MITOCHONDRION	0
A6NJ78	Probable methyltransferase-like protein 15 OS=Homo sapiens GN=METTL15 PE=1 SV=1 - [MET15_HUMAN]		0.959183	MITOCHONDRION	0
Q9H2D1	Mitochondrial folate transporter/carrier OS=Homo sapiens GN=SLC25A32 PE=1 SV=2 - [MFTC_HUMAN]		0.920461	MITOCHONDRION	0
Q9UL12	Isoform 2 of Sarcosine dehydrogenase, mitochondrial OS=Homo sapiens GN=SARDH - [SARDH_HUMAN]		0.82104	MITOCHONDRION	0
Q15526	Isoform 2 of Surfeit locus protein 1 OS=Homo sapiens GN=SURF1 - [SURF1_HUMAN]		0.960368	MITOCHONDRION	0
Q9NRK6	ATP-binding cassette sub-family B member 10, mitochondrial OS=Homo sapiens GN=ABCB10 PE=1 SV=2 - [ABCBA_HUMAN]		0.90153	MITOCHONDRION	0
Q9H4B0	Probable tRNA N6-adenosine threonylcarbamoyltransferase, mitochondrial OS=Homo sapiens GN=OSGEPL1 PE=2 SV=2 - [OSGP2_HUMAN]		0.958219	MITOCHONDRION	0
Q6JQN1	Acyl-CoA dehydrogenase family member 10 OS=Homo sapiens GN=ACAD10 PE=1 SV=1 - [ACD10_HUMAN]		0.769304	MITOCHONDRION	0
Q9NUL7	Probable ATP-dependent RNA helicase DDX28 OS=Homo sapiens GN=DDX28 PE=1 SV=2 - [DDX28_HUMAN]		0.942037	MITOCHONDRION	0
Q9NVH6	Isoform 7 of Trimethyllysine dioxygenase, mitochondrial OS=Homo sapiens GN=TMLHE - [TMLH_HUMAN]		0.836588	MITOCHONDRION	0
Q96SZ6	Isoform 6 of CDK5 regulatory subunit-associated protein 1 OS=Homo sapiens GN=CDK5RAP1 - [CK5P1_HUMAN]		0.97106	MITOCHONDRION	0
Q969Y2	Isoform 3 of tRNA modification GTPase GTPBP3, mitochondrial OS=Homo sapiens GN=GTPBP3 - [GTPB3_HUMAN]		0.964676	MITOCHONDRION	0
Q9Y2W6	Tudor and KH domain-containing protein OS=Homo sapiens GN=TDRKH PE=1 SV=2 - [TDRKH_HUMAN]		0.91713	MITOCHONDRION	0
Q96RQ3	Methylcrotonoyl-CoA carboxylase subunit alpha, mitochondrial OS=Homo sapiens GN=MCCC1 PE=1 SV=3 - [MCCA_HUMAN]		0.973345	MITOCHONDRION	0
Q9Y2Z9	Isoform 3 of Ubiquinone biosynthesis monooxygenase COQ6, mitochondrial OS=Homo sapiens GN=COQ6 - [COQ6_HUMAN]		0.948181	MITOCHONDRION	0
Q9BSJ5	Isoform 2 of Uncharacterized protein C17orf80 OS=Homo sapiens GN=C17orf80 - [CQ080_HUMAN]		0.944463	MITOCHONDRION	0
Q96HY7	Probable 2-oxoglutarate dehydrogenase E1 component DHKTD1, mitochondrial OS=Homo sapiens GN=DHTKD1 PE=1 SV=2 - [DHTK1_HUMAN]		0.905701	MITOCHONDRION	0
Q969S9	Isoform 2 of Ribosome-releasing factor 2, mitochondrial OS=Homo sapiens GN=GFM2 - [RRF2M_HUMAN]		0.957185	MITOCHONDRION	0
Q9BXK5	Isoform 3 of Bcl-2-like protein 13 OS=Homo sapiens GN=BCL2L13 - [B2L13_HUMAN]		0.777501	MITOCHONDRION	0
Q86WA6	Isoform 2 of Valacyclovir hydrolase OS=Homo sapiens GN=BPHL - [BPHL_HUMAN]		0.960278	MITOCHONDRION	0
Q9HC21	Mitochondrial thiamine pyrophosphate carrier OS=Homo sapiens GN=SLC25A19 PE=1 SV=1 - [TPC_HUMAN]		0.776122	MITOCHONDRION	0
Q9NWT8	Aurora kinase A-interacting protein OS=Homo sapiens GN=AURKAIP1 PE=1 SV=1 - [AKIP_HUMAN]		0.957618	MITOCHONDRION	0
Q8TB37	Iron-sulfur protein NUBPL OS=Homo sapiens GN=NUBPL PE=1 SV=3 - [NUBPL_HUMAN]		0.877545	MITOCHONDRION	0
P00846	ATP synthase subunit a OS=Homo sapiens GN=MT-ATP6 PE=1 SV=1 - [ATP6_HUMAN]		0.875776	MITOCHONDRION	0
Q96RR1	Isoform 3 of Twinkle protein, mitochondrial OS=Homo sapiens GN=PEO1 - [PEO1_HUMAN]		0.69968	MITOCHONDRION	0
A6NKB5	Isoform 3 of Pecanex-like protein 2 OS=Homo sapiens GN=PCNX2 - [PCX2_HUMAN]		0.978666	MITOCHONDRION	0
P07339	Cathepsin D OS=Homo sapiens GN=CTSD PE=1 SV=1 - [CATD_HUMAN]	LYSOSOME	1	LYSOSOME	1
P07858	Cathepsin B OS=Homo sapiens GN=CTSB PE=1 SV=3 - [CATB_HUMAN]	LYSOSOME	1	LYSOSOME	1
P04062	Isoform 4 of Glucosylceramidase OS=Homo sapiens GN=GBA - [GLCM_HUMAN]	LYSOSOME	1	LYSOSOME	1
Q13510	Acid ceramidase OS=Homo sapiens GN=ASAH1 PE=1 SV=5 - [ASAH1_HUMAN]	LYSOSOME	1	LYSOSOME	1
P11117	Lysosomal acid phosphatase OS=Homo sapiens GN=ACP2 PE=1 SV=3 - [PPAL_HUMAN]	LYSOSOME	1	LYSOSOME	1
O60911	Cathepsin L2 OS=Homo sapiens GN=CTSV PE=1 SV=2 - [CATL2_HUMAN]	LYSOSOME	1	LYSOSOME	1
Q92820	Gamma-glutamyl hydrolase OS=Homo sapiens GN=GGH PE=1 SV=2 - [GGH_HUMAN]	LYSOSOME	1	LYSOSOME	1
P53634	Dipeptidyl peptidase 1 OS=Homo sapiens GN=CTSC PE=1 SV=2 - [CATC_HUMAN]	LYSOSOME	1	LYSOSOME	1
Q9UHL4	Dipeptidyl peptidase 2 OS=Homo sapiens GN=DPP7 PE=1 SV=3 - [DPP2_HUMAN]	LYSOSOME	1	LYSOSOME	1
P06280	Alpha-galactosidase A OS=Homo sapiens GN=GLA PE=1 SV=1 - [AGAL_HUMAN]	LYSOSOME	1	LYSOSOME	1
P15586	N-acetylglucosamine-6-sulfatase OS=Homo sapiens GN=GNS PE=1 SV=3 - [GNS_HUMAN]	LYSOSOME	1	LYSOSOME	1
Q8NCC3	Group XV phospholipase A2 OS=Homo sapiens GN=PLA2G15 PE=1 SV=2 - [PAG15_HUMAN]	LYSOSOME	1	LYSOSOME	1
Q9UBR2	Cathepsin Z OS=Homo sapiens GN=CTSZ PE=1 SV=1 - [CATZ_HUMAN]	LYSOSOME	1	LYSOSOME	1
P10253	Lysosomal alpha-glucosidase OS=Homo sapiens GN=GAA PE=1 SV=4 - [LYAG_HUMAN]	LYSOSOME	1	LYSOSOME	1
O00754	Lysosomal alpha-mannosidase OS=Homo sapiens GN=MAN2B1 PE=1 SV=3 - [MA2B1_HUMAN]	LYSOSOME	1	LYSOSOME	1
P07686	Beta-hexosaminidase subunit beta OS=Homo sapiens GN=HEXB PE=1 SV=3 - [HEXB_HUMAN]	LYSOSOME	1	LYSOSOME	1
P16278	Isoform 3 of Beta-galactosidase OS=Homo sapiens GN=GLB1 - [BGAL_HUMAN]	LYSOSOME	1	LYSOSOME	1
P17050	Alpha-N-acetylgalactosaminidase OS=Homo sapiens GN=NAGA PE=1 SV=2 - [NAGAB_HUMAN]	LYSOSOME	1	LYSOSOME	1
O00115	Isoform 2 of Deoxyribonuclease-2-alpha OS=Homo sapiens GN=DNASE2 - [DNS2A_HUMAN]	LYSOSOME	1	LYSOSOME	1
P34059	N-acetylgalactosamine-6-sulfatase OS=Homo sapiens GN=GALNS PE=1 SV=1 - [GALNS_HUMAN]	LYSOSOME	1	LYSOSOME	1
O00584	Ribonuclease T2 OS=Homo sapiens GN=RNASET2 PE=1 SV=2 - [RNT2_HUMAN]	LYSOSOME	1	LYSOSOME	1
Q14108	Lysosome membrane protein 2 OS=Homo sapiens GN=SCARB2 PE=1 SV=2 - [SCRB2_HUMAN]	LYSOSOME	1	LYSOSOME	1
Q8NHP8	Putative phospholipase B-like 2 OS=Homo sapiens GN=PLBD2 PE=1 SV=2 - [PLBL2_HUMAN]	LYSOSOME	1	LYSOSOME	1
P10619	Isoform 2 of Lysosomal protective protein OS=Homo sapiens GN=CTSA - [PPGB_HUMAN]	LYSOSOME	1	LYSOSOME	1
P07711	Cathepsin L1 OS=Homo sapiens GN=CTSL PE=1 SV=2 - [CATL1_HUMAN]	LYSOSOME	1	LYSOSOME	1
P42785	Lysosomal Pro-X carboxypeptidase OS=Homo sapiens GN=PRCP PE=1 SV=1 - [PCP_HUMAN]	LYSOSOME	1	LYSOSOME	1
Q99519	Sialidase-1 OS=Homo sapiens GN=NEU1 PE=1 SV=1 - [NEUR1_HUMAN]	LYSOSOME	1	LYSOSOME	1
P54802	Alpha-N-acetylglucosaminidase OS=Homo sapiens GN=NAGLU PE=1 SV=2 - [ANAG_HUMAN]	LYSOSOME	1	LYSOSOME	1
Q01459	Di-N-acetylchitobiase OS=Homo sapiens GN=CTBS PE=1 SV=1 - [DIAC_HUMAN]	LYSOSOME	1	LYSOSOME	1
P15289	Arylsulfatase A OS=Homo sapiens GN=ARSA PE=1 SV=3 - [ARSA_HUMAN]	LYSOSOME	1	LYSOSOME	1
P13284	Gamma-interferon-inducible lysosomal thiol reductase OS=Homo sapiens GN=IFI30 PE=1 SV=3 - [GILT_HUMAN]	LYSOSOME	1	LYSOSOME	1
Q9UBX1	Cathepsin F OS=Homo sapiens GN=CTSF PE=1 SV=1 - [CATF_HUMAN]	LYSOSOME	1	LYSOSOME	1
O00462	Beta-mannosidase OS=Homo sapiens GN=MANBA PE=2 SV=3 - [MANBA_HUMAN]	LYSOSOME	1	LYSOSOME	1
P15848	Arylsulfatase B OS=Homo sapiens GN=ARSB PE=1 SV=1 - [ARSB_HUMAN]	LYSOSOME	1	LYSOSOME	1
P04066	Tissue alpha-L-fucosidase OS=Homo sapiens GN=FUCA1 PE=1 SV=4 - [FUCO_HUMAN]	LYSOSOME	1	LYSOSOME	1
O75955	Flotillin-1 OS=Homo sapiens GN=FLOT1 PE=1 SV=3 - [FLOT1_HUMAN]		0.824951	LYSOSOME	0
P61916	Epididymal secretory protein E1 OS=Homo sapiens GN=NPC2 PE=1 SV=1 - [NPC2_HUMAN]		0.943213	LYSOSOME	0
Q14254	Flotillin-2 OS=Homo sapiens GN=FLOT2 PE=1 SV=2 - [FLOT2_HUMAN]		0.852554	LYSOSOME	0
P07602	Prosaposin OS=Homo sapiens GN=PSAP PE=1 SV=2 - [SAP_HUMAN]		0.861125	LYSOSOME	0
P50897	Palmitoyl-protein thioesterase 1 OS=Homo sapiens GN=PPT1 PE=1 SV=1 - [PPT1_HUMAN]		0.907874	LYSOSOME	0
Q9BTY2	Plasma alpha-L-fucosidase OS=Homo sapiens GN=FUCA2 PE=1 SV=2 - [FUCO2_HUMAN]		0.925353	LYSOSOME	0
Q9HB40	Retinoid-inducible serine carboxypeptidase OS=Homo sapiens GN=SCPEP1 PE=1 SV=1 - [RISC_HUMAN]		0.93276	LYSOSOME	0
Q8IV08	Phospholipase D3 OS=Homo sapiens GN=PLD3 PE=1 SV=1 - [PLD3_HUMAN]		0.917474	LYSOSOME	0
O14773	Tripeptidyl-peptidase 1 OS=Homo sapiens GN=TPP1 PE=1 SV=2 - [TPP1_HUMAN]		0.861836	LYSOSOME	0
P08236	Isoform 2 of Beta-glucuronidase OS=Homo sapiens GN=GUSB - [BGLR_HUMAN]		0.750833	LYSOSOME	0
Q9Y646	Carboxypeptidase Q OS=Homo sapiens GN=CPQ PE=1 SV=1 - [CBPQ_HUMAN]		0.933309	LYSOSOME	0
P17900	Ganglioside GM2 activator OS=Homo sapiens GN=GM2A PE=1 SV=4 - [SAP3_HUMAN]		0.803579	LYSOSOME	0
Q9C0H2	Isoform 2 of Protein tweety homolog 3 OS=Homo sapiens GN=TTYH3 - [TTYH3_HUMAN]		0.72228	LYSOSOME	0
O75503	Ceroid-lipofuscinosis neuronal protein 5 OS=Homo sapiens GN=CLN5 PE=1 SV=2 - [CLN5_HUMAN]		0.899632	LYSOSOME	0
Q6ZU80	Isoform 1 of Centrosomal protein of 128 kDa OS=Homo sapiens GN=CEP128 - [CE128_HUMAN]		0.795388	LYSOSOME	0
P54803	Galactocerebrosidase OS=Homo sapiens GN=GALC PE=1 SV=3 - [GALC_HUMAN]		0.890817	LYSOSOME	0
P09668	Pro-cathepsin H OS=Homo sapiens GN=CTSH PE=1 SV=4 - [CATH_HUMAN]		0.916068	LYSOSOME	0
P51688	N-sulphoglucosamine sulphohydrolase OS=Homo sapiens GN=SGSH PE=1 SV=1 - [SPHM_HUMAN]		0.836079	LYSOSOME	0
P22304	Iduronate 2-sulfatase OS=Homo sapiens GN=IDS PE=1 SV=1 - [IDS_HUMAN]		0.893016	LYSOSOME	0
P35475	Alpha-L-iduronidase OS=Homo sapiens GN=IDUA PE=1 SV=2 - [IDUA_HUMAN]		0.871991	LYSOSOME	0
Q9HAT2	Sialate O-acetylesterase OS=Homo sapiens GN=SIAE PE=1 SV=1 - [SIAE_HUMAN]		0.921308	LYSOSOME	0
P28799	Granulins OS=Homo sapiens GN=GRN PE=1 SV=2 - [GRN_HUMAN]		0.764343	LYSOSOME	0
P02792	Ferritin light chain OS=Homo sapiens GN=FTL PE=1 SV=2 - [FRIL_HUMAN]		0.851694	LYSOSOME	0
Q99538	Isoform 3 of Legumain OS=Homo sapiens GN=LGMN - [LGMN_HUMAN]		0.8972	LYSOSOME	0
P17405	Isoform 3 of Sphingomyelin phosphodiesterase OS=Homo sapiens GN=SMPD1 - [ASM_HUMAN]		0.76584	LYSOSOME	0
Q9Y2E5	Isoform 2 of Epididymis-specific alpha-mannosidase OS=Homo sapiens GN=MAN2B2 - [MA2B2_HUMAN]		0.738661	LYSOSOME	0
Q8NBJ4	Isoform 2 of Golgi membrane protein 1 OS=Homo sapiens GN=GOLM1 - [GOLM1_HUMAN]	GA	1	GA	1
Q10471	Polypeptide N-acetylgalactosaminyltransferase 2 OS=Homo sapiens GN=GALNT2 PE=1 SV=1 - [GALT2_HUMAN]	GA	1	GA	1
O95249	Golgi SNAP receptor complex member 1 OS=Homo sapiens GN=GOSR1 PE=1 SV=1 - [GOSR1_HUMAN]	GA	1	GA	1
O00461	Golgi integral membrane protein 4 OS=Homo sapiens GN=GOLIM4 PE=1 SV=1 - [GOLI4_HUMAN]	GA	1	GA	1
Q13948	Isoform 8 of Protein CASP OS=Homo sapiens GN=CUX1 - [CASP_HUMAN]	GA	1	GA	1
Q8NBZ7	UDP-glucuronic acid decarboxylase 1 OS=Homo sapiens GN=UXS1 PE=1 SV=1 - [UXS1_HUMAN]	GA	1	GA	1
Q10469	Alpha-1,6-mannosyl-glycoprotein 2-beta-N-acetylglucosaminyltransferase OS=Homo sapiens GN=MGAT2 PE=1 SV=1 - [MGAT2_HUMAN]	GA	1	GA	1
Q86SF2	N-acetylgalactosaminyltransferase 7 OS=Homo sapiens GN=GALNT7 PE=1 SV=1 - [GALT7_HUMAN]	GA	1	GA	1
Q10472	Polypeptide N-acetylgalactosaminyltransferase 1 OS=Homo sapiens GN=GALNT1 PE=1 SV=1 - [GALT1_HUMAN]	GA	1	GA	1
Q92896	Isoform 3 of Golgi apparatus protein 1 OS=Homo sapiens GN=GLG1 - [GSLG1_HUMAN]	GA	1	GA	1
O94766	Galactosylgalactosylxylosylprotein 3-beta-glucuronosyltransferase 3 OS=Homo sapiens GN=B3GAT3 PE=1 SV=2 - [B3GA3_HUMAN]	GA	1	GA	1
O60704	Protein-tyrosine sulfotransferase 2 OS=Homo sapiens GN=TPST2 PE=1 SV=1 - [TPST2_HUMAN]	GA	1	GA	1
O75063	Glycosaminoglycan xylosylkinase OS=Homo sapiens GN=FAM20B PE=1 SV=1 - [XYLK_HUMAN]	GA	1	GA	1
Q16706	Alpha-mannosidase 2 OS=Homo sapiens GN=MAN2A1 PE=1 SV=2 - [MA2A1_HUMAN]	GA	1	GA	1
Q9BYC5	Alpha-(1,6)-fucosyltransferase OS=Homo sapiens GN=FUT8 PE=1 SV=2 - [FUT8_HUMAN]	GA	1	GA	1
O60507	Protein-tyrosine sulfotransferase 1 OS=Homo sapiens GN=TPST1 PE=2 SV=1 - [TPST1_HUMAN]	GA	1	GA	1
Q8WVQ1	Isoform 3 of Soluble calcium-activated nucleotidase 1 OS=Homo sapiens GN=CANT1 - [CANT1_HUMAN]	GA	1	GA	1
O60476	Mannosyl-oligosaccharide 1,2-alpha-mannosidase IB OS=Homo sapiens GN=MAN1A2 PE=1 SV=1 - [MA1A2_HUMAN]	GA	1	GA	1
Q92544	Transmembrane 9 superfamily member 4 OS=Homo sapiens GN=TM9SF4 PE=1 SV=2 - [TM9S4_HUMAN]	GA	1	GA	1
Q9HC07	Transmembrane protein 165 OS=Homo sapiens GN=TMEM165 PE=1 SV=1 - [TM165_HUMAN]	GA	1	GA	1
Q8N428	Polypeptide N-acetylgalactosaminyltransferase 16 OS=Homo sapiens GN=GALNT16 PE=1 SV=2 - [GLT16_HUMAN]	GA	1	GA	1
Q9NX62	Inositol monophosphatase 3 OS=Homo sapiens GN=IMPAD1 PE=1 SV=1 - [IMPA3_HUMAN]	GA	1	GA	1
O94923	D-glucuronyl C5-epimerase OS=Homo sapiens GN=GLCE PE=1 SV=3 - [GLCE_HUMAN]	GA	1	GA	1
Q7LGA3	Heparan sulfate 2-O-sulfotransferase 1 OS=Homo sapiens GN=HS2ST1 PE=1 SV=1 - [HS2ST_HUMAN]	GA	1	GA	1
Q09328	Alpha-1,6-mannosylglycoprotein 6-beta-N-acetylglucosaminyltransferase A OS=Homo sapiens GN=MGAT5 PE=2 SV=1 - [MGT5A_HUMAN]	GA	1	GA	1
Q8TB61	Isoform 3 of Adenosine 3'-phospho 5'-phosphosulfate transporter 1 OS=Homo sapiens GN=SLC35B2 - [S35B2_HUMAN]	GA	1	GA	1
P33908	Mannosyl-oligosaccharide 1,2-alpha-mannosidase IA OS=Homo sapiens GN=MAN1A1 PE=1 SV=3 - [MA1A1_HUMAN]	GA	1	GA	1
Q8N6G5	Chondroitin sulfate N-acetylgalactosaminyltransferase 2 OS=Homo sapiens GN=CSGALNACT2 PE=1 SV=1 - [CGAT2_HUMAN]	GA	1	GA	1
Q8NDZ4	Deleted in autism protein 1 OS=Homo sapiens GN=C3orf58 PE=1 SV=1 - [DIA1_HUMAN]	GA	1	GA	1
O75354	Isoform 2 of Ectonucleoside triphosphate diphosphohydrolase 6 OS=Homo sapiens GN=ENTPD6 - [ENTP6_HUMAN]	GA	1	GA	1
Q86X52	Chondroitin sulfate synthase 1 OS=Homo sapiens GN=CHSY1 PE=1 SV=3 - [CHSS1_HUMAN]	GA	1	GA	1
P26572	Alpha-1,3-mannosyl-glycoprotein 2-beta-N-acetylglucosaminyltransferase OS=Homo sapiens GN=MGAT1 PE=1 SV=2 - [MGAT1_HUMAN]	GA	1	GA	1
Q8IZ52	Chondroitin sulfate synthase 2 OS=Homo sapiens GN=CHPF PE=1 SV=2 - [CHSS2_HUMAN]	GA	1	GA	1
P52848	Bifunctional heparan sulfate N-deacetylase/N-sulfotransferase 1 OS=Homo sapiens GN=NDST1 PE=1 SV=1 - [NDST1_HUMAN]	GA	1	GA	1
Q8TBA6	Isoform 2 of Golgin subfamily A member 5 OS=Homo sapiens GN=GOLGA5 - [GOGA5_HUMAN]		0.906631	GA	0
Q6P4E1	Isoform 2 of Protein CASC4 OS=Homo sapiens GN=CASC4 - [CASC4_HUMAN]		0.904813	GA	0
Q9UKM7	Endoplasmic reticulum mannosyl-oligosaccharide 1,2-alpha-mannosidase OS=Homo sapiens GN=MAN1B1 PE=1 SV=2 - [MA1B1_HUMAN]		0.921806	GA	0
O15321	Transmembrane 9 superfamily member 1 OS=Homo sapiens GN=TM9SF1 PE=2 SV=2 - [TM9S1_HUMAN]		0.910626	GA	0
Q9UBQ6	Exostosin-like 2 OS=Homo sapiens GN=EXTL2 PE=1 SV=1 - [EXTL2_HUMAN]		0.912984	GA	0
Q96EU7	C1GALT1-specific chaperone 1 OS=Homo sapiens GN=C1GALT1C1 PE=1 SV=1 - [C1GLC_HUMAN]		0.937866	GA	0
Q587I9	Vesicle transport protein SFT2C OS=Homo sapiens GN=SFT2D3 PE=2 SV=1 - [SFT2C_HUMAN]		0.904492	GA	0
Q9HD45	Transmembrane 9 superfamily member 3 OS=Homo sapiens GN=TM9SF3 PE=1 SV=2 - [TM9S3_HUMAN]		0.904696	GA	0
Q8NCH0	Carbohydrate sulfotransferase 14 OS=Homo sapiens GN=CHST14 PE=1 SV=2 - [CHSTE_HUMAN]		0.918267	GA	0
Q96K37	Solute carrier family 35 member E1 OS=Homo sapiens GN=SLC35E1 PE=1 SV=2 - [S35E1_HUMAN]		0.91836	GA	0
Q9BSR8	Protein YIPF4 OS=Homo sapiens GN=YIPF4 PE=1 SV=1 - [YIPF4_HUMAN]		0.944892	GA	0
Q9BRR3	Transmembrane protein 246 OS=Homo sapiens GN=TMEM246 PE=1 SV=1 - [TM246_HUMAN]		0.92429	GA	0
P07237	Protein disulfide-isomerase OS=Homo sapiens GN=P4HB PE=1 SV=3 - [PDIA1_HUMAN]	ER	1	ER	1
Q86UP2	Kinectin OS=Homo sapiens GN=KTN1 PE=1 SV=1 - [KTN1_HUMAN]	ER	1	ER	1
P23284	Peptidyl-prolyl cis-trans isomerase B OS=Homo sapiens GN=PPIB PE=1 SV=2 - [PPIB_HUMAN]	ER	1	ER	1
P30101	Protein disulfide-isomerase A3 OS=Homo sapiens GN=PDIA3 PE=1 SV=4 - [PDIA3_HUMAN]	ER	1	ER	1
P50454	Serpin H1 OS=Homo sapiens GN=SERPINH1 PE=1 SV=2 - [SERPH_HUMAN]	ER	1	ER	1
P13667	Protein disulfide-isomerase A4 OS=Homo sapiens GN=PDIA4 PE=1 SV=2 - [PDIA4_HUMAN]	ER	1	ER	1
Q15005	Signal peptidase complex subunit 2 OS=Homo sapiens GN=SPCS2 PE=1 SV=3 - [SPCS2_HUMAN]	ER	1	ER	1
P30040	Endoplasmic reticulum resident protein 29 OS=Homo sapiens GN=ERP29 PE=1 SV=4 - [ERP29_HUMAN]	ER	1	ER	1
Q15084	Isoform 3 of Protein disulfide-isomerase A6 OS=Homo sapiens GN=PDIA6 - [PDIA6_HUMAN]	ER	1	ER	1
P27824	Calnexin OS=Homo sapiens GN=CANX PE=1 SV=2 - [CALX_HUMAN]	ER	1	ER	1
O94905	Erlin-2 OS=Homo sapiens GN=ERLIN2 PE=1 SV=1 - [ERLN2_HUMAN]	ER	1	ER	1
Q9Y4L1	Hypoxia up-regulated protein 1 OS=Homo sapiens GN=HYOU1 PE=1 SV=1 - [HYOU1_HUMAN]	ER	1	ER	1
Q15738	Sterol-4-alpha-carboxylate 3-dehydrogenase, decarboxylating OS=Homo sapiens GN=NSDHL PE=1 SV=2 - [NSDHL_HUMAN]	ER	1	ER	1
P04843	Dolichyl-diphosphooligosaccharide--protein glycosyltransferase subunit 1 OS=Homo sapiens GN=RPN1 PE=1 SV=1 - [RPN1_HUMAN]	ER	1	ER	1
Q9Y2B0	Protein canopy homolog 2 OS=Homo sapiens GN=CNPY2 PE=1 SV=1 - [CNPY2_HUMAN]	ER	1	ER	1
Q15293	Reticulocalbin-1 OS=Homo sapiens GN=RCN1 PE=1 SV=1 - [RCN1_HUMAN]	ER	1	ER	1
P51572	B-cell receptor-associated protein 31 OS=Homo sapiens GN=BCAP31 PE=1 SV=3 - [BAP31_HUMAN]	ER	1	ER	1
P60468	Protein transport protein Sec61 subunit beta OS=Homo sapiens GN=SEC61B PE=1 SV=2 - [SC61B_HUMAN]	ER	1	ER	1
Q9Y5M8	Signal recognition particle receptor subunit beta OS=Homo sapiens GN=SRPRB PE=1 SV=3 - [SRPRB_HUMAN]	ER	1	ER	1
O00264	Membrane-associated progesterone receptor component 1 OS=Homo sapiens GN=PGRMC1 PE=1 SV=3 - [PGRC1_HUMAN]	ER	1	ER	1
Q9HCN8	Stromal cell-derived factor 2-like protein 1 OS=Homo sapiens GN=SDF2L1 PE=1 SV=2 - [SDF2L_HUMAN]	ER	1	ER	1
Q9BT09	Protein canopy homolog 3 OS=Homo sapiens GN=CNPY3 PE=1 SV=1 - [CNPY3_HUMAN]	ER	1	ER	1
P08240	Signal recognition particle receptor subunit alpha OS=Homo sapiens GN=SRPRA PE=1 SV=2 - [SRPRA_HUMAN]	ER	1	ER	1
Q9BS26	Endoplasmic reticulum resident protein 44 OS=Homo sapiens GN=ERP44 PE=1 SV=1 - [ERP44_HUMAN]	ER	1	ER	1
P16615	Sarcoplasmic/endoplasmic reticulum calcium ATPase 2 OS=Homo sapiens GN=ATP2A2 PE=1 SV=1 - [AT2A2_HUMAN]	ER	1	ER	1
Q8TC12	Retinol dehydrogenase 11 OS=Homo sapiens GN=RDH11 PE=1 SV=2 - [RDH11_HUMAN]	ER	1	ER	1
O75477	Erlin-1 OS=Homo sapiens GN=ERLIN1 PE=1 SV=1 - [ERLN1_HUMAN]	ER	1	ER	1
Q8NBJ7	Sulfatase-modifying factor 2 OS=Homo sapiens GN=SUMF2 PE=1 SV=2 - [SUMF2_HUMAN]	ER	1	ER	1
Q5JRA6	Melanoma inhibitory activity protein 3 OS=Homo sapiens GN=MIA3 PE=1 SV=1 - [MIA3_HUMAN]	ER	1	ER	1
Q12797	Aspartyl/asparaginyl beta-hydroxylase OS=Homo sapiens GN=ASPH PE=1 SV=3 - [ASPH_HUMAN]	ER	1	ER	1
Q9H488	GDP-fucose protein O-fucosyltransferase 1 OS=Homo sapiens GN=POFUT1 PE=1 SV=1 - [OFUT1_HUMAN]	ER	1	ER	1
Q8NBS9	Thioredoxin domain-containing protein 5 OS=Homo sapiens GN=TXNDC5 PE=1 SV=2 - [TXND5_HUMAN]	ER	1	ER	1
O60762	Dolichol-phosphate mannosyltransferase subunit 1 OS=Homo sapiens GN=DPM1 PE=1 SV=1 - [DPM1_HUMAN]	ER	1	ER	1
O95881	Thioredoxin domain-containing protein 12 OS=Homo sapiens GN=TXNDC12 PE=1 SV=1 - [TXD12_HUMAN]	ER	1	ER	1
Q96DZ1	Endoplasmic reticulum lectin 1 OS=Homo sapiens GN=ERLEC1 PE=1 SV=1 - [ERLEC_HUMAN]	ER	1	ER	1
Q9NYU2	Isoform 2 of UDP-glucose:glycoprotein glucosyltransferase 1 OS=Homo sapiens GN=UGGT1 - [UGGG1_HUMAN]	ER	1	ER	1
Q9P0I2	ER membrane protein complex subunit 3 OS=Homo sapiens GN=EMC3 PE=1 SV=3 - [EMC3_HUMAN]	ER	1	ER	1
Q9H3N1	Thioredoxin-related transmembrane protein 1 OS=Homo sapiens GN=TMX1 PE=1 SV=1 - [TMX1_HUMAN]	ER	1	ER	1
Q13724	Mannosyl-oligosaccharide glucosidase OS=Homo sapiens GN=MOGS PE=1 SV=5 - [MOGS_HUMAN]	ER	1	ER	1
Q9UGP8	Translocation protein SEC63 homolog OS=Homo sapiens GN=SEC63 PE=1 SV=2 - [SEC63_HUMAN]	ER	1	ER	1
Q9Y4P3	Transducin beta-like protein 2 OS=Homo sapiens GN=TBL2 PE=1 SV=1 - [TBL2_HUMAN]	ER	1	ER	1
P16435	NADPH--cytochrome P450 reductase OS=Homo sapiens GN=POR PE=1 SV=2 - [NCPR_HUMAN]	ER	1	ER	1
O95470	Sphingosine-1-phosphate lyase 1 OS=Homo sapiens GN=SGPL1 PE=1 SV=3 - [SGPL1_HUMAN]	ER	1	ER	1
Q96JJ7	Protein disulfide-isomerase TMX3 OS=Homo sapiens GN=TMX3 PE=1 SV=2 - [TMX3_HUMAN]	ER	1	ER	1
Q14554	Protein disulfide-isomerase A5 OS=Homo sapiens GN=PDIA5 PE=1 SV=1 - [PDIA5_HUMAN]	ER	1	ER	1
P09601	Heme oxygenase 1 OS=Homo sapiens GN=HMOX1 PE=1 SV=1 - [HMOX1_HUMAN]	ER	1	ER	1
P14314	Isoform 2 of Glucosidase 2 subunit beta OS=Homo sapiens GN=PRKCSH - [GLU2B_HUMAN]	ER	1	ER	1
Q8NBJ5	Procollagen galactosyltransferase 1 OS=Homo sapiens GN=COLGALT1 PE=1 SV=1 - [GT251_HUMAN]	ER	1	ER	1
O95479	GDH/6PGL endoplasmic bifunctional protein OS=Homo sapiens GN=H6PD PE=1 SV=2 - [G6PE_HUMAN]	ER	1	ER	1
P48449	Lanosterol synthase OS=Homo sapiens GN=LSS PE=1 SV=1 - [ERG7_HUMAN]	ER	1	ER	1
Q6P1M0	Long-chain fatty acid transport protein 4 OS=Homo sapiens GN=SLC27A4 PE=1 SV=1 - [S27A4_HUMAN]	ER	1	ER	1
O15269	Serine palmitoyltransferase 1 OS=Homo sapiens GN=SPTLC1 PE=1 SV=1 - [SPTC1_HUMAN]	ER	1	ER	1
Q96S52	GPI transamidase component PIG-S OS=Homo sapiens GN=PIGS PE=1 SV=3 - [PIGS_HUMAN]	ER	1	ER	1
O60568	Procollagen-lysine,2-oxoglutarate 5-dioxygenase 3 OS=Homo sapiens GN=PLOD3 PE=1 SV=1 - [PLOD3_HUMAN]	ER	1	ER	1
P43307	Translocon-associated protein subunit alpha OS=Homo sapiens GN=SSR1 PE=1 SV=3 - [SSRA_HUMAN]	ER	1	ER	1
Q9NZ01	Very-long-chain enoyl-CoA reductase OS=Homo sapiens GN=TECR PE=1 SV=1 - [TECR_HUMAN]	ER	1	ER	1
Q969N2	Isoform 5 of GPI transamidase component PIG-T OS=Homo sapiens GN=PIGT - [PIGT_HUMAN]	ER	1	ER	1
O15270	Serine palmitoyltransferase 2 OS=Homo sapiens GN=SPTLC2 PE=1 SV=1 - [SPTC2_HUMAN]	ER	1	ER	1
Q8NBM4	Ubiquitin-associated domain-containing protein 2 OS=Homo sapiens GN=UBAC2 PE=1 SV=1 - [UBAC2_HUMAN]	ER	1	ER	1
P26885	Peptidyl-prolyl cis-trans isomerase FKBP2 OS=Homo sapiens GN=FKBP2 PE=1 SV=2 - [FKBP2_HUMAN]	ER	1	ER	1
Q8NBL1	Protein O-glucosyltransferase 1 OS=Homo sapiens GN=POGLUT1 PE=1 SV=1 - [PGLT1_HUMAN]	ER	1	ER	1
Q9P035	Very-long-chain (3R)-3-hydroxyacyl-CoA dehydratase 3 OS=Homo sapiens GN=HACD3 PE=1 SV=2 - [HACD3_HUMAN]	ER	1	ER	1
P39656	Dolichyl-diphosphooligosaccharide--protein glycosyltransferase 48 kDa subunit OS=Homo sapiens GN=DDOST PE=1 SV=4 - [OST48_HUMAN]	ER	1	ER	1
Q7Z4H8	KDEL motif-containing protein 2 OS=Homo sapiens GN=KDELC2 PE=1 SV=2 - [KDEL2_HUMAN]	ER	1	ER	1
Q14573	Inositol 1,4,5-trisphosphate receptor type 3 OS=Homo sapiens GN=ITPR3 PE=1 SV=2 - [ITPR3_HUMAN]	ER	1	ER	1
Q7Z2K6	Endoplasmic reticulum metallopeptidase 1 OS=Homo sapiens GN=ERMP1 PE=1 SV=2 - [ERMP1_HUMAN]	ER	1	ER	1
O00400	Acetyl-coenzyme A transporter 1 OS=Homo sapiens GN=SLC33A1 PE=1 SV=1 - [ACATN_HUMAN]	ER	1	ER	1
O43292	Glycosylphosphatidylinositol anchor attachment 1 protein OS=Homo sapiens GN=GPAA1 PE=1 SV=3 - [GPAA1_HUMAN]	ER	1	ER	1
Q8TCJ2	Dolichyl-diphosphooligosaccharide--protein glycosyltransferase subunit STT3B OS=Homo sapiens GN=STT3B PE=1 SV=1 - [STT3B_HUMAN]	ER	1	ER	1
Q9UNW1	Multiple inositol polyphosphate phosphatase 1 OS=Homo sapiens GN=MINPP1 PE=1 SV=1 - [MINP1_HUMAN]	ER	1	ER	1
Q643R3	Lysophospholipid acyltransferase LPCAT4 OS=Homo sapiens GN=LPCAT4 PE=1 SV=1 - [LPCT4_HUMAN]	ER	1	ER	1
Q8N5M9	Protein jagunal homolog 1 OS=Homo sapiens GN=JAGN1 PE=1 SV=1 - [JAGN1_HUMAN]	ER	1	ER	1
O75356	Ectonucleoside triphosphate diphosphohydrolase 5 OS=Homo sapiens GN=ENTPD5 PE=1 SV=1 - [ENTP5_HUMAN]	ER	1	ER	1
Q9UBM7	7-dehydrocholesterol reductase OS=Homo sapiens GN=DHCR7 PE=1 SV=1 - [DHCR7_HUMAN]	ER	1	ER	1
Q6Y288	Beta-1,3-glucosyltransferase OS=Homo sapiens GN=B3GLCT PE=1 SV=2 - [B3GLT_HUMAN]	ER	1	ER	1
Q86UL3	Glycerol-3-phosphate acyltransferase 4 OS=Homo sapiens GN=GPAT4 PE=1 SV=1 - [GPAT4_HUMAN]	ER	1	ER	1
Q99442	Translocation protein SEC62 OS=Homo sapiens GN=SEC62 PE=1 SV=1 - [SEC62_HUMAN]	ER	1	ER	1
Q9BZQ6	Isoform 2 of ER degradation-enhancing alpha-mannosidase-like protein 3 OS=Homo sapiens GN=EDEM3 - [EDEM3_HUMAN]	ER	1	ER	1
Q86TM6	Isoform 2 of E3 ubiquitin-protein ligase synoviolin OS=Homo sapiens GN=SYVN1 - [SYVN1_HUMAN]	ER	1	ER	1
Q2TAA5	GDP-Man:Man(3)GlcNAc(2)-PP-Dol alpha-1,2-mannosyltransferase OS=Homo sapiens GN=ALG11 PE=1 SV=2 - [ALG11_HUMAN]	ER	1	ER	1
Q9H173	Nucleotide exchange factor SIL1 OS=Homo sapiens GN=SIL1 PE=1 SV=1 - [SIL1_HUMAN]	ER	1	ER	1
O43826	Glucose-6-phosphate exchanger SLC37A4 OS=Homo sapiens GN=SLC37A4 PE=1 SV=1 - [G6PT1_HUMAN]	ER	1	ER	1
Q07065	Cytoskeleton-associated protein 4 OS=Homo sapiens GN=CKAP4 PE=1 SV=2 - [CKAP4_HUMAN]		0.955662	ER	0
O95292	Vesicle-associated membrane protein-associated protein B/C OS=Homo sapiens GN=VAPB PE=1 SV=3 - [VAPB_HUMAN]		0.952506	ER	0
P18031	Tyrosine-protein phosphatase non-receptor type 1 OS=Homo sapiens GN=PTPN1 PE=1 SV=1 - [PTN1_HUMAN]		0.953934	ER	0
Q9HDC9	Adipocyte plasma membrane-associated protein OS=Homo sapiens GN=APMAP PE=1 SV=2 - [APMAP_HUMAN]		0.954396	ER	0
Q86UE4	Protein LYRIC OS=Homo sapiens GN=MTDH PE=1 SV=2 - [LYRIC_HUMAN]		0.940385	ER	0
Q9NPA0	ER membrane protein complex subunit 7 OS=Homo sapiens GN=EMC7 PE=1 SV=1 - [EMC7_HUMAN]		0.945677	ER	0
Q8N5K1	CDGSH iron-sulfur domain-containing protein 2 OS=Homo sapiens GN=CISD2 PE=1 SV=1 - [CISD2_HUMAN]		0.952824	ER	0
Q9P0L0	Vesicle-associated membrane protein-associated protein A OS=Homo sapiens GN=VAPA PE=1 SV=3 - [VAPA_HUMAN]		0.954983	ER	0
P04844	Isoform 2 of Dolichyl-diphosphooligosaccharide--protein glycosyltransferase subunit 2 OS=Homo sapiens GN=RPN2 - [RPN2_HUMAN]		0.963657	ER	0
Q96AG4	Leucine-rich repeat-containing protein 59 OS=Homo sapiens GN=LRRC59 PE=1 SV=1 - [LRC59_HUMAN]		0.965454	ER	0
Q12981	Vesicle transport protein SEC20 OS=Homo sapiens GN=BNIP1 PE=1 SV=3 - [SEC20_HUMAN]		0.953761	ER	0
P21964	Isoform Soluble of Catechol O-methyltransferase OS=Homo sapiens GN=COMT - [COMT_HUMAN]		0.933208	ER	0
Q9BQE4	Selenoprotein S OS=Homo sapiens GN=VIMP PE=1 SV=3 - [SELS_HUMAN]		0.934403	ER	0
Q70UQ0	Inhibitor of nuclear factor kappa-B kinase-interacting protein OS=Homo sapiens GN=IKBIP PE=1 SV=1 - [IKIP_HUMAN]		0.936592	ER	0
Q9HCU5	Prolactin regulatory element-binding protein OS=Homo sapiens GN=PREB PE=1 SV=2 - [PREB_HUMAN]		0.949282	ER	0
Q9C0E8	Isoform 2 of Protein lunapark OS=Homo sapiens GN=LNP - [LNP_HUMAN]		0.939837	ER	0
P67812	Isoform 4 of Signal peptidase complex catalytic subunit SEC11A OS=Homo sapiens GN=SEC11A - [SC11A_HUMAN]		0.962955	ER	0
Q9Y394	Isoform 2 of Dehydrogenase/reductase SDR family member 7 OS=Homo sapiens GN=DHRS7 - [DHRS7_HUMAN]		0.947745	ER	0
O94874	E3 UFM1-protein ligase 1 OS=Homo sapiens GN=UFL1 PE=1 SV=2 - [UFL1_HUMAN]		0.948635	ER	0
Q9Y320	Isoform 2 of Thioredoxin-related transmembrane protein 2 OS=Homo sapiens GN=TMX2 - [TMX2_HUMAN]		0.96412	ER	0
O95573	Long-chain-fatty-acid--CoA ligase 3 OS=Homo sapiens GN=ACSL3 PE=1 SV=3 - [ACSL3_HUMAN]		0.954941	ER	0
P30519	Heme oxygenase 2 OS=Homo sapiens GN=HMOX2 PE=1 SV=2 - [HMOX2_HUMAN]		0.961431	ER	0
O43402	ER membrane protein complex subunit 8 OS=Homo sapiens GN=EMC8 PE=1 SV=1 - [EMC8_HUMAN]		0.952815	ER	0
O95870	Isoform 2 of Protein ABHD16A OS=Homo sapiens GN=ABHD16A - [ABHGA_HUMAN]		0.947024	ER	0
Q96AQ6	Isoform 2 of Pre-B-cell leukemia transcription factor-interacting protein 1 OS=Homo sapiens GN=PBXIP1 - [PBIP1_HUMAN]		0.945555	ER	0
Q14165	Malectin OS=Homo sapiens GN=MLEC PE=1 SV=1 - [MLEC_HUMAN]		0.968067	ER	0
Q92643	GPI-anchor transamidase OS=Homo sapiens GN=PIGK PE=1 SV=2 - [GPI8_HUMAN]		0.95978	ER	0
P37268	Squalene synthase OS=Homo sapiens GN=FDFT1 PE=1 SV=1 - [FDFT_HUMAN]		0.94281	ER	0
Q96CS3	FAS-associated factor 2 OS=Homo sapiens GN=FAF2 PE=1 SV=2 - [FAF2_HUMAN]		0.934156	ER	0
Q9NUQ7	Ufm1-specific protease 2 OS=Homo sapiens GN=UFSP2 PE=1 SV=3 - [UFSP2_HUMAN]		0.961186	ER	0
Q9P2W9	Syntaxin-18 OS=Homo sapiens GN=STX18 PE=1 SV=1 - [STX18_HUMAN]		0.933413	ER	0
Q969V3	Isoform 2 of Nicalin OS=Homo sapiens GN=NCLN - [NCLN_HUMAN]		0.936067	ER	0
O75844	CAAX prenyl protease 1 homolog OS=Homo sapiens GN=ZMPSTE24 PE=1 SV=2 - [FACE1_HUMAN]		0.964465	ER	0
Q5VV42	Threonylcarbamoyladenosine tRNA methylthiotransferase OS=Homo sapiens GN=CDKAL1 PE=1 SV=1 - [CDKAL_HUMAN]		0.956363	ER	0
Q8NFQ8	Torsin-1A-interacting protein 2 OS=Homo sapiens GN=TOR1AIP2 PE=1 SV=1 - [TOIP2_HUMAN]		0.94358	ER	0
A1L0T0	Acetolactate synthase-like protein OS=Homo sapiens GN=ILVBL PE=1 SV=2 - [ILVBL_HUMAN]		0.949517	ER	0
Q6NUQ4	Transmembrane protein 214 OS=Homo sapiens GN=TMEM214 PE=1 SV=2 - [TM214_HUMAN]		0.969329	ER	0
Q13217	DnaJ homolog subfamily C member 3 OS=Homo sapiens GN=DNAJC3 PE=1 SV=1 - [DNJC3_HUMAN]		0.936763	ER	0
Q15006	ER membrane protein complex subunit 2 OS=Homo sapiens GN=EMC2 PE=1 SV=1 - [EMC2_HUMAN]		0.937537	ER	0
Q5J8M3	ER membrane protein complex subunit 4 OS=Homo sapiens GN=EMC4 PE=1 SV=2 - [EMC4_HUMAN]		0.97446	ER	0
Q92575	UBX domain-containing protein 4 OS=Homo sapiens GN=UBXN4 PE=1 SV=2 - [UBXN4_HUMAN]		0.946563	ER	0
Q96S66	Chloride channel CLIC-like protein 1 OS=Homo sapiens GN=CLCC1 PE=1 SV=1 - [CLCC1_HUMAN]		0.94544	ER	0
Q16850	Isoform 2 of Lanosterol 14-alpha demethylase OS=Homo sapiens GN=CYP51A1 - [CP51A_HUMAN]		0.961115	ER	0
Q9BQA9	Isoform 2 of Uncharacterized protein C17orf62 OS=Homo sapiens GN=C17orf62 - [CQ062_HUMAN]		0.948287	ER	0
Q6NUM9	All-trans-retinol 13,14-reductase OS=Homo sapiens GN=RETSAT PE=1 SV=2 - [RETST_HUMAN]		0.945122	ER	0
Q8N4V1	Membrane magnesium transporter 1 OS=Homo sapiens GN=MMGT1 PE=1 SV=1 - [MMGT1_HUMAN]		0.965864	ER	0
Q9BWS9	Isoform 3 of Chitinase domain-containing protein 1 OS=Homo sapiens GN=CHID1 - [CHID1_HUMAN]		0.940275	ER	0
O96005	Cleft lip and palate transmembrane protein 1 OS=Homo sapiens GN=CLPTM1 PE=1 SV=1 - [CLPT1_HUMAN]		0.958157	ER	0
Q8N766	Isoform 2 of ER membrane protein complex subunit 1 OS=Homo sapiens GN=EMC1 - [EMC1_HUMAN]		0.959888	ER	0
Q9Y2H6	Isoform 2 of Fibronectin type-III domain-containing protein 3A OS=Homo sapiens GN=FNDC3A - [FND3A_HUMAN]		0.93917	ER	0
O75787	Isoform 2 of Renin receptor OS=Homo sapiens GN=ATP6AP2 - [RENR_HUMAN]		0.950352	ER	0
Q96KC8	DnaJ homolog subfamily C member 1 OS=Homo sapiens GN=DNAJC1 PE=1 SV=1 - [DNJC1_HUMAN]		0.946322	ER	0
Q53GQ0	Very-long-chain 3-oxoacyl-CoA reductase OS=Homo sapiens GN=HSD17B12 PE=1 SV=2 - [DHB12_HUMAN]		0.955975	ER	0
Q5SWX8	Protein odr-4 homolog OS=Homo sapiens GN=ODR4 PE=1 SV=1 - [ODR4_HUMAN]		0.961722	ER	0
Q13586	Stromal interaction molecule 1 OS=Homo sapiens GN=STIM1 PE=1 SV=3 - [STIM1_HUMAN]		0.959855	ER	0
Q8N2K0	Monoacylglycerol lipase ABHD12 OS=Homo sapiens GN=ABHD12 PE=1 SV=2 - [ABD12_HUMAN]		0.965002	ER	0
O60427	Fatty acid desaturase 1 OS=Homo sapiens GN=FADS1 PE=1 SV=3 - [FADS1_HUMAN]		0.943521	ER	0
O95864	Fatty acid desaturase 2 OS=Homo sapiens GN=FADS2 PE=1 SV=1 - [FADS2_HUMAN]		0.954925	ER	0
Q96HE9	Proline-rich protein 11 OS=Homo sapiens GN=PRR11 PE=1 SV=1 - [PRR11_HUMAN]		0.965398	ER	0
Q6UX53	Methyltransferase-like protein 7B OS=Homo sapiens GN=METTL7B PE=1 SV=2 - [MET7B_HUMAN]		0.936701	ER	0
P19021	Isoform 4 of Peptidyl-glycine alpha-amidating monooxygenase OS=Homo sapiens GN=PAM - [AMD_HUMAN]		0.951024	ER	0
Q9NXW2	DnaJ homolog subfamily B member 12 OS=Homo sapiens GN=DNAJB12 PE=1 SV=4 - [DJB12_HUMAN]		0.954616	ER	0
P51648	Fatty aldehyde dehydrogenase OS=Homo sapiens GN=ALDH3A2 PE=1 SV=1 - [AL3A2_HUMAN]		0.939854	ER	0
Q8TED1	Probable glutathione peroxidase 8 OS=Homo sapiens GN=GPX8 PE=1 SV=2 - [GPX8_HUMAN]		0.944092	ER	0
Q6UWP7	Isoform 3 of Lysocardiolipin acyltransferase 1 OS=Homo sapiens GN=LCLAT1 - [LCLT1_HUMAN]		0.956615	ER	0
Q6PCB7	Long-chain fatty acid transport protein 1 OS=Homo sapiens GN=SLC27A1 PE=2 SV=1 - [S27A1_HUMAN]		0.950405	ER	0
Q9NXH8	Torsin-4A OS=Homo sapiens GN=TOR4A PE=1 SV=2 - [TOR4A_HUMAN]		0.94002	ER	0
P57088	Transmembrane protein 33 OS=Homo sapiens GN=TMEM33 PE=1 SV=2 - [TMM33_HUMAN]		0.945922	ER	0
O76024	Wolframin OS=Homo sapiens GN=WFS1 PE=1 SV=2 - [WFS1_HUMAN]		0.961434	ER	0
Q6ZXV5	Isoform 2 of Transmembrane and TPR repeat-containing protein 3 OS=Homo sapiens GN=TMTC3 - [TMTC3_HUMAN]		0.961773	ER	0
Q06136	3-ketodihydrosphingosine reductase OS=Homo sapiens GN=KDSR PE=1 SV=1 - [KDSR_HUMAN]		0.96192	ER	0
Q8IY17	Isoform 3 of Neuropathy target esterase OS=Homo sapiens GN=PNPLA6 - [PLPL6_HUMAN]		0.955833	ER	0
Q9UJ14	Gamma-glutamyltransferase 7 OS=Homo sapiens GN=GGT7 PE=1 SV=2 - [GGT7_HUMAN]		0.93768	ER	0
Q53EP0	Fibronectin type III domain-containing protein 3B OS=Homo sapiens GN=FNDC3B PE=1 SV=2 - [FND3B_HUMAN]		0.969286	ER	0
Q6ZNB6	NF-X1-type zinc finger protein NFXL1 OS=Homo sapiens GN=NFXL1 PE=1 SV=2 - [NFXL1_HUMAN]		0.939594	ER	0
Q9H6E4	Coiled-coil domain-containing protein 134 OS=Homo sapiens GN=CCDC134 PE=1 SV=1 - [CC134_HUMAN]		0.943408	ER	0
Q96HD1	Cysteine-rich with EGF-like domain protein 1 OS=Homo sapiens GN=CRELD1 PE=1 SV=3 - [CREL1_HUMAN]		0.96961	ER	0
P46977	Dolichyl-diphosphooligosaccharide--protein glycosyltransferase subunit STT3A OS=Homo sapiens GN=STT3A PE=1 SV=2 - [STT3A_HUMAN]		0.965299	ER	0
Q99943	1-acyl-sn-glycerol-3-phosphate acyltransferase alpha OS=Homo sapiens GN=AGPAT1 PE=1 SV=2 - [PLCA_HUMAN]		0.93577	ER	0
Q9UI42	Isoform 2 of Carboxypeptidase A4 OS=Homo sapiens GN=CPA4 - [CBPA4_HUMAN]		0.934619	ER	0
Q86SK9	Stearoyl-CoA desaturase 5 OS=Homo sapiens GN=SCD5 PE=1 SV=2 - [SCD5_HUMAN]		0.953598	ER	0
Q96N66	Lysophospholipid acyltransferase 7 OS=Homo sapiens GN=MBOAT7 PE=1 SV=2 - [MBOA7_HUMAN]		0.959342	ER	0
Q2PZI1	Probable C-mannosyltransferase DPY19L1 OS=Homo sapiens GN=DPY19L1 PE=2 SV=1 - [D19L1_HUMAN]		0.963271	ER	0
Q9BVT8	Transmembrane and ubiquitin-like domain-containing protein 1 OS=Homo sapiens GN=TMUB1 PE=1 SV=1 - [TMUB1_HUMAN]		0.945461	ER	0
Q6ZWT7	Lysophospholipid acyltransferase 2 OS=Homo sapiens GN=MBOAT2 PE=2 SV=2 - [MBOA2_HUMAN]		0.949536	ER	0
A2RRP1	Neuroblastoma-amplified sequence OS=Homo sapiens GN=NBAS PE=1 SV=2 - [NBAS_HUMAN]		0.937139	ER	0
P51571	Translocon-associated protein subunit delta OS=Homo sapiens GN=SSR4 PE=1 SV=1 - [SSRD_HUMAN]		0.9461	ER	0
Q96PC5	Melanoma inhibitory activity protein 2 OS=Homo sapiens GN=MIA2 PE=1 SV=4 - [MIA2_HUMAN]		0.94332	ER	0
Q9H0U3	Magnesium transporter protein 1 OS=Homo sapiens GN=MAGT1 PE=1 SV=1 - [MAGT1_HUMAN]		0.962113	ER	0
P49069	Calcium signal-modulating cyclophilin ligand OS=Homo sapiens GN=CAMLG PE=1 SV=1 - [CAMLG_HUMAN]		0.935973	ER	0
Q6UW02	Cytochrome P450 20A1 OS=Homo sapiens GN=CYP20A1 PE=1 SV=1 - [CP20A_HUMAN]		0.951823	ER	0
Q9H6U8	Alpha-1,2-mannosyltransferase ALG9 OS=Homo sapiens GN=ALG9 PE=1 SV=2 - [ALG9_HUMAN]		0.954153	ER	0
Q9BY50	Signal peptidase complex catalytic subunit SEC11C OS=Homo sapiens GN=SEC11C PE=1 SV=3 - [SC11C_HUMAN]		0.937375	ER	0
Q8TCT9	Isoform 5 of Minor histocompatibility antigen H13 OS=Homo sapiens GN=HM13 - [HM13_HUMAN]		0.949209	ER	0
Q13563	Isoform 5 of Polycystin-2 OS=Homo sapiens GN=PKD2 - [PKD2_HUMAN]		0.938973	ER	0
Q9BX95	Sphingosine-1-phosphate phosphatase 1 OS=Homo sapiens GN=SGPP1 PE=1 SV=2 - [SGPP1_HUMAN]		0.95059	ER	0
Q03519	Isoform 2 of Antigen peptide transporter 2 OS=Homo sapiens GN=TAP2 - [TAP2_HUMAN]		0.957449	ER	0
Q9Y673	Dolichyl-phosphate beta-glucosyltransferase OS=Homo sapiens GN=ALG5 PE=1 SV=1 - [ALG5_HUMAN]		0.945669	ER	0
Q9NSU2	Isoform 2 of Three-prime repair exonuclease 1 OS=Homo sapiens GN=TREX1 - [TREX1_HUMAN]		0.941421	ER	0
Q9BUV8	Isoform 4 of Uncharacterized protein C20orf24 OS=Homo sapiens GN=C20orf24 - [CT024_HUMAN]		0.970401	ER	0
O15120	1-acyl-sn-glycerol-3-phosphate acyltransferase beta OS=Homo sapiens GN=AGPAT2 PE=1 SV=1 - [PLCB_HUMAN]		0.9453	ER	0
Q15629	Isoform 2 of Translocating chain-associated membrane protein 1 OS=Homo sapiens GN=TRAM1 - [TRAM1_HUMAN]		0.955666	ER	0
Q13454	Isoform 2 of Tumor suppressor candidate 3 OS=Homo sapiens GN=TUSC3 - [TUSC3_HUMAN]		0.956485	ER	0
Q9NW15	Anoctamin-10 OS=Homo sapiens GN=ANO10 PE=1 SV=2 - [ANO10_HUMAN]		0.941702	ER	0
Q03518	Antigen peptide transporter 1 OS=Homo sapiens GN=TAP1 PE=1 SV=2 - [TAP1_HUMAN]		0.957356	ER	0
P61619	Protein transport protein Sec61 subunit alpha isoform 1 OS=Homo sapiens GN=SEC61A1 PE=1 SV=2 - [S61A1_HUMAN]		0.966343	ER	0
Q6Y1H2	Very-long-chain (3R)-3-hydroxyacyl-CoA dehydratase 2 OS=Homo sapiens GN=HACD2 PE=1 SV=1 - [HACD2_HUMAN]		0.951178	ER	0
O14735	CDP-diacylglycerol--inositol 3-phosphatidyltransferase OS=Homo sapiens GN=CDIPT PE=1 SV=1 - [CDIPT_HUMAN]		0.957316	ER	0
Q9BXJ8	Isoform 2 of Transmembrane protein 120A OS=Homo sapiens GN=TMEM120A - [T120A_HUMAN]		0.952573	ER	0
Q8NAT1	Protein O-linked-mannose beta-1,4-N-acetylglucosaminyltransferase 2 OS=Homo sapiens GN=POMGNT2 PE=1 SV=1 - [PMGT2_HUMAN]		0.956036	ER	0
Q15392	Isoform 2 of Delta(24)-sterol reductase OS=Homo sapiens GN=DHCR24 - [DHC24_HUMAN]		0.955164	ER	0
O00767	Acyl-CoA desaturase OS=Homo sapiens GN=SCD PE=1 SV=2 - [ACOD_HUMAN]		0.93568	ER	0
P35610	Sterol O-acyltransferase 1 OS=Homo sapiens GN=SOAT1 PE=1 SV=3 - [SOAT1_HUMAN]		0.934515	ER	0
Q9H5K3	Protein O-mannose kinase OS=Homo sapiens GN=POMK PE=1 SV=1 - [SG196_HUMAN]		0.944713	ER	0
Q96HV5	Transmembrane protein 41A OS=Homo sapiens GN=TMEM41A PE=1 SV=1 - [TM41A_HUMAN]		0.948913	ER	0
Q96GQ5	RUS1 family protein C16orf58 OS=Homo sapiens GN=C16orf58 PE=1 SV=2 - [RUS1_HUMAN]		0.949257	ER	0
Q8NF37	Lysophosphatidylcholine acyltransferase 1 OS=Homo sapiens GN=LPCAT1 PE=1 SV=2 - [PCAT1_HUMAN]		0.950269	ER	0
Q9HBM0	Vezatin OS=Homo sapiens GN=VEZT PE=1 SV=3 - [VEZA_HUMAN]		0.938311	ER	0
Q8N0U8	Vitamin K epoxide reductase complex subunit 1-like protein 1 OS=Homo sapiens GN=VKORC1L1 PE=1 SV=2 - [VKORL_HUMAN]		0.950732	ER	0
Q8N5B7	Isoform 2 of Ceramide synthase 5 OS=Homo sapiens GN=CERS5 - [CERS5_HUMAN]		0.958714	ER	0
Q8WUY8	N-acetyltransferase 14 OS=Homo sapiens GN=NAT14 PE=1 SV=1 - [NAT14_HUMAN]		0.949065	ER	0
Q96GC9	Vacuole membrane protein 1 OS=Homo sapiens GN=VMP1 PE=1 SV=1 - [VMP1_HUMAN]		0.965084	ER	0
Q9P2X0	Dolichol-phosphate mannosyltransferase subunit 3 OS=Homo sapiens GN=DPM3 PE=1 SV=2 - [DPM3_HUMAN]		0.953329	ER	0
Q15800	Methylsterol monooxygenase 1 OS=Homo sapiens GN=MSMO1 PE=1 SV=1 - [MSMO1_HUMAN]		0.974001	ER	0
Q96KA5	Isoform 2 of Cleft lip and palate transmembrane protein 1-like protein OS=Homo sapiens GN=CLPTM1L - [CLP1L_HUMAN]		0.9637	ER	0
Q9BT22	Chitobiosyldiphosphodolichol beta-mannosyltransferase OS=Homo sapiens GN=ALG1 PE=1 SV=2 - [ALG1_HUMAN]		0.955046	ER	0
P38435	Vitamin K-dependent gamma-carboxylase OS=Homo sapiens GN=GGCX PE=1 SV=2 - [VKGC_HUMAN]		0.961933	ER	0
Q9BQB6	Vitamin K epoxide reductase complex subunit 1 OS=Homo sapiens GN=VKORC1 PE=1 SV=1 - [VKOR1_HUMAN]		0.950763	ER	0
Q12770	Sterol regulatory element-binding protein cleavage-activating protein OS=Homo sapiens GN=SCAP PE=1 SV=4 - [SCAP_HUMAN]		0.959053	ER	0
Q9BVC6	Transmembrane protein 109 OS=Homo sapiens GN=TMEM109 PE=1 SV=1 - [TM109_HUMAN]		0.957642	ER	0
Q9HD20	Isoform B of Manganese-transporting ATPase 13A1 OS=Homo sapiens GN=ATP13A1 - [AT131_HUMAN]		0.952124	ER	0
Q9NZV5	Isoform 2 of Selenoprotein N OS=Homo sapiens GN=SEPN1 - [SELN_HUMAN]		0.951045	ER	0
Q96G23	Ceramide synthase 2 OS=Homo sapiens GN=CERS2 PE=1 SV=1 - [CERS2_HUMAN]		0.946819	ER	0
Q6UX07	Dehydrogenase/reductase SDR family member 13 OS=Homo sapiens GN=DHRS13 PE=2 SV=1 - [DHR13_HUMAN]		0.951825	ER	0
Q99640	Isoform 3 of Membrane-associated tyrosine- and threonine-specific cdc2-inhibitory kinase OS=Homo sapiens GN=PKMYT1 - [PMYT1_HUMAN]		0.943423	ER	0
Q92604	Acyl-CoA:lysophosphatidylglycerol acyltransferase 1 OS=Homo sapiens GN=LPGAT1 PE=1 SV=1 - [LGAT1_HUMAN]		0.96663	ER	0
Q9NWW5	Ceroid-lipofuscinosis neuronal protein 6 OS=Homo sapiens GN=CLN6 PE=1 SV=1 - [CLN6_HUMAN]		0.972047	ER	0
Q9NV66	S-adenosyl-L-methionine-dependent tRNA 4-demethylwyosine synthase OS=Homo sapiens GN=TYW1 PE=2 SV=2 - [TYW1_HUMAN]		0.94807	ER	0
Q8TEQ8	GPI ethanolamine phosphate transferase 3 OS=Homo sapiens GN=PIGO PE=1 SV=3 - [PIGO_HUMAN]		0.937779	ER	0
Q92545	Transmembrane protein 131 OS=Homo sapiens GN=TMEM131 PE=1 SV=3 - [TM131_HUMAN]		0.93318	ER	0
Q8WU17	E3 ubiquitin-protein ligase RNF139 OS=Homo sapiens GN=RNF139 PE=1 SV=1 - [RN139_HUMAN]		0.953403	ER	0
Q7Z7B1	Phosphatidylinositol-glycan biosynthesis class W protein OS=Homo sapiens GN=PIGW PE=1 SV=1 - [PIGW_HUMAN]		0.949635	ER	0
O60725	Protein-S-isoprenylcysteine O-methyltransferase OS=Homo sapiens GN=ICMT PE=1 SV=1 - [ICMT_HUMAN]		0.961868	ER	0
O75845	Lathosterol oxidase OS=Homo sapiens GN=SC5D PE=1 SV=2 - [SC5D_HUMAN]		0.959422	ER	0
Q9Y2G8	DnaJ homolog subfamily C member 16 OS=Homo sapiens GN=DNAJC16 PE=2 SV=3 - [DJC16_HUMAN]		0.94093	ER	0
Q96MT1	RING finger protein 145 OS=Homo sapiens GN=RNF145 PE=2 SV=2 - [RN145_HUMAN]		0.94309	ER	0
Q9BW60	Elongation of very long chain fatty acids protein 1 OS=Homo sapiens GN=ELOVL1 PE=1 SV=1 - [ELOV1_HUMAN]		0.94906	ER	0
Q6ICH7	Aspartate beta-hydroxylase domain-containing protein 2 OS=Homo sapiens GN=ASPHD2 PE=2 SV=1 - [ASPH2_HUMAN]		0.940655	ER	0
Q9H6L2	Transmembrane protein 231 OS=Homo sapiens GN=TMEM231 PE=1 SV=1 - [TM231_HUMAN]		0.970662	ER	0
Q96BZ9	TBC1 domain family member 20 OS=Homo sapiens GN=TBC1D20 PE=1 SV=1 - [TBC20_HUMAN]		0.940601	ER	0
Q96AA3	Protein RFT1 homolog OS=Homo sapiens GN=RFT1 PE=1 SV=1 - [RFT1_HUMAN]		0.941277	ER	0
Q9Y5Q0	Fatty acid desaturase 3 OS=Homo sapiens GN=FADS3 PE=2 SV=1 - [FADS3_HUMAN]		0.959235	ER	0
Q9ULG6	Isoform 4 of Cell cycle progression protein 1 OS=Homo sapiens GN=CCPG1 - [CCPG1_HUMAN]		0.954957	ER	0
P48651	Phosphatidylserine synthase 1 OS=Homo sapiens GN=PTDSS1 PE=1 SV=1 - [PTSS1_HUMAN]		0.972139	ER	0
Q9BVG9	Phosphatidylserine synthase 2 OS=Homo sapiens GN=PTDSS2 PE=1 SV=1 - [PTSS2_HUMAN]		0.936412	ER	0
Q9H490	Isoform 2 of Phosphatidylinositol glycan anchor biosynthesis class U protein OS=Homo sapiens GN=PIGU - [PIGU_HUMAN]		0.960635	ER	0
Q9UBS9	SUN domain-containing ossification factor OS=Homo sapiens GN=SUCO PE=1 SV=1 - [SUCO_HUMAN]		0.939402	ER	0
Q96BI1	Solute carrier family 22 member 18 OS=Homo sapiens GN=SLC22A18 PE=1 SV=3 - [S22AI_HUMAN]		0.965489	ER	0
Q6ZPD9	Probable C-mannosyltransferase DPY19L3 OS=Homo sapiens GN=DPY19L3 PE=2 SV=1 - [D19L3_HUMAN]		0.953667	ER	0
Q9BU23	Isoform 3 of Lipase maturation factor 2 OS=Homo sapiens GN=LMF2 - [LMF2_HUMAN]		0.954621	ER	0
Q7Z388	Probable C-mannosyltransferase DPY19L4 OS=Homo sapiens GN=DPY19L4 PE=1 SV=1 - [D19L4_HUMAN]		0.960322	ER	0
Q92504	Zinc transporter SLC39A7 OS=Homo sapiens GN=SLC39A7 PE=1 SV=2 - [S39A7_HUMAN]		0.968607	ER	0
Q9Y6K0	Choline/ethanolaminephosphotransferase 1 OS=Homo sapiens GN=CEPT1 PE=1 SV=1 - [CEPT1_HUMAN]		0.966832	ER	0
Q9Y672	Dolichyl pyrophosphate Man9GlcNAc2 alpha-1,3-glucosyltransferase OS=Homo sapiens GN=ALG6 PE=1 SV=1 - [ALG6_HUMAN]		0.945624	ER	0
Q9H3H5	Isoform 2 of UDP-N-acetylglucosamine--dolichyl-phosphate N-acetylglucosaminephosphotransferase OS=Homo sapiens GN=DPAGT1 - [GPT_HUMAN]		0.969009	ER	0
Q6V1P9	Isoform 4 of Protocadherin-23 OS=Homo sapiens GN=DCHS2 - [PCD23_HUMAN]		0.951214	ER	0
O60337	Isoform 2 of E3 ubiquitin-protein ligase MARCH6 OS=Homo sapiens GN=MARCH6 - [MARH6_HUMAN]		0.953306	ER	0
Q9NPG1	Frizzled-3 OS=Homo sapiens GN=FZD3 PE=1 SV=1 - [FZD3_HUMAN]		0.93372	ER	0
Q9H2C2	Protein ARV1 OS=Homo sapiens GN=ARV1 PE=2 SV=1 - [ARV1_HUMAN]		0.948107	ER	0
Q9NRX4	14 kDa phosphohistidine phosphatase OS=Homo sapiens GN=PHPT1 PE=1 SV=1 - [PHP14_HUMAN]	CYTOSOL	1	CYTOSOL	1
P34932	Heat shock 70 kDa protein 4 OS=Homo sapiens GN=HSPA4 PE=1 SV=4 - [HSP74_HUMAN]	CYTOSOL	1	CYTOSOL	1
Q04760	Lactoylglutathione lyase OS=Homo sapiens GN=GLO1 PE=1 SV=4 - [LGUL_HUMAN]	CYTOSOL	1	CYTOSOL	1
P36871	Phosphoglucomutase-1 OS=Homo sapiens GN=PGM1 PE=1 SV=3 - [PGM1_HUMAN]	CYTOSOL	1	CYTOSOL	1
Q9BWD1	Acetyl-CoA acetyltransferase, cytosolic OS=Homo sapiens GN=ACAT2 PE=1 SV=2 - [THIC_HUMAN]	CYTOSOL	1	CYTOSOL	1
P40925	Malate dehydrogenase, cytoplasmic OS=Homo sapiens GN=MDH1 PE=1 SV=4 - [MDHC_HUMAN]	CYTOSOL	1	CYTOSOL	1
P07195	L-lactate dehydrogenase B chain OS=Homo sapiens GN=LDHB PE=1 SV=2 - [LDHB_HUMAN]	CYTOSOL	1	CYTOSOL	1
P17174	Aspartate aminotransferase, cytoplasmic OS=Homo sapiens GN=GOT1 PE=1 SV=3 - [AATC_HUMAN]	CYTOSOL	1	CYTOSOL	1
O95336	6-phosphogluconolactonase OS=Homo sapiens GN=PGLS PE=1 SV=2 - [6PGL_HUMAN]	CYTOSOL	1	CYTOSOL	1
P37837	Transaldolase OS=Homo sapiens GN=TALDO1 PE=1 SV=2 - [TALDO_HUMAN]	CYTOSOL	1	CYTOSOL	1
Q9Y617	Phosphoserine aminotransferase OS=Homo sapiens GN=PSAT1 PE=1 SV=2 - [SERC_HUMAN]	CYTOSOL	1	CYTOSOL	1
Q14376	UDP-glucose 4-epimerase OS=Homo sapiens GN=GALE PE=1 SV=2 - [GALE_HUMAN]	CYTOSOL	1	CYTOSOL	1
P00492	Hypoxanthine-guanine phosphoribosyltransferase OS=Homo sapiens GN=HPRT1 PE=1 SV=2 - [HPRT_HUMAN]	CYTOSOL	1	CYTOSOL	1
Q96KP4	Cytosolic non-specific dipeptidase OS=Homo sapiens GN=CNDP2 PE=1 SV=2 - [CNDP2_HUMAN]	CYTOSOL	1	CYTOSOL	1
P49588	Alanine--tRNA ligase, cytoplasmic OS=Homo sapiens GN=AARS PE=1 SV=2 - [SYAC_HUMAN]	CYTOSOL	1	CYTOSOL	1
P61081	NEDD8-conjugating enzyme Ubc12 OS=Homo sapiens GN=UBE2M PE=1 SV=1 - [UBC12_HUMAN]	CYTOSOL	1	CYTOSOL	1
P48637	Glutathione synthetase OS=Homo sapiens GN=GSS PE=1 SV=1 - [GSHB_HUMAN]	CYTOSOL	1	CYTOSOL	1
P31153	S-adenosylmethionine synthase isoform type-2 OS=Homo sapiens GN=MAT2A PE=1 SV=1 - [METK2_HUMAN]	CYTOSOL	1	CYTOSOL	1
P12277	Creatine kinase B-type OS=Homo sapiens GN=CKB PE=1 SV=1 - [KCRB_HUMAN]	CYTOSOL	1	CYTOSOL	1
P15170	Isoform 2 of Eukaryotic peptide chain release factor GTP-binding subunit ERF3A OS=Homo sapiens GN=GSPT1 - [ERF3A_HUMAN]	CYTOSOL	1	CYTOSOL	1
Q13630	GDP-L-fucose synthase OS=Homo sapiens GN=TSTA3 PE=1 SV=1 - [FCL_HUMAN]	CYTOSOL	1	CYTOSOL	1
P49591	Serine--tRNA ligase, cytoplasmic OS=Homo sapiens GN=SARS PE=1 SV=3 - [SYSC_HUMAN]	CYTOSOL	1	CYTOSOL	1
P51570	Galactokinase OS=Homo sapiens GN=GALK1 PE=1 SV=1 - [GALK1_HUMAN]	CYTOSOL	1	CYTOSOL	1
P29218	Inositol monophosphatase 1 OS=Homo sapiens GN=IMPA1 PE=1 SV=1 - [IMPA1_HUMAN]	CYTOSOL	1	CYTOSOL	1
P15374	Ubiquitin carboxyl-terminal hydrolase isozyme L3 OS=Homo sapiens GN=UCHL3 PE=1 SV=1 - [UCHL3_HUMAN]	CYTOSOL	1	CYTOSOL	1
Q9BUT1	3-hydroxybutyrate dehydrogenase type 2 OS=Homo sapiens GN=BDH2 PE=1 SV=2 - [BDH2_HUMAN]	CYTOSOL	1	CYTOSOL	1
Q15102	Platelet-activating factor acetylhydrolase IB subunit gamma OS=Homo sapiens GN=PAFAH1B3 PE=1 SV=1 - [PA1B3_HUMAN]	CYTOSOL	1	CYTOSOL	1
P52888	Thimet oligopeptidase OS=Homo sapiens GN=THOP1 PE=1 SV=2 - [THOP1_HUMAN]	CYTOSOL	1	CYTOSOL	1
O75663	TIP41-like protein OS=Homo sapiens GN=TIPRL PE=1 SV=2 - [TIPRL_HUMAN]	CYTOSOL	1	CYTOSOL	1
P13798	Acylamino-acid-releasing enzyme OS=Homo sapiens GN=APEH PE=1 SV=4 - [ACPH_HUMAN]	CYTOSOL	1	CYTOSOL	1
A0AVT1	Ubiquitin-like modifier-activating enzyme 6 OS=Homo sapiens GN=UBA6 PE=1 SV=1 - [UBA6_HUMAN]	CYTOSOL	1	CYTOSOL	1
P21399	Cytoplasmic aconitate hydratase OS=Homo sapiens GN=ACO1 PE=1 SV=3 - [ACOC_HUMAN]	CYTOSOL	1	CYTOSOL	1
O43765	Small glutamine-rich tetratricopeptide repeat-containing protein alpha OS=Homo sapiens GN=SGTA PE=1 SV=1 - [SGTA_HUMAN]	CYTOSOL	1	CYTOSOL	1
P52788	Spermine synthase OS=Homo sapiens GN=SMS PE=1 SV=2 - [SPSY_HUMAN]	CYTOSOL	1	CYTOSOL	1
Q9HAB8	Phosphopantothenate--cysteine ligase OS=Homo sapiens GN=PPCS PE=1 SV=2 - [PPCS_HUMAN]	CYTOSOL	1	CYTOSOL	1
P19623	Spermidine synthase OS=Homo sapiens GN=SRM PE=1 SV=1 - [SPEE_HUMAN]	CYTOSOL	1	CYTOSOL	1
Q16543	Hsp90 co-chaperone Cdc37 OS=Homo sapiens GN=CDC37 PE=1 SV=1 - [CDC37_HUMAN]	CYTOSOL	1	CYTOSOL	1
P13489	Ribonuclease inhibitor OS=Homo sapiens GN=RNH1 PE=1 SV=2 - [RINI_HUMAN]	CYTOSOL	1	CYTOSOL	1
P30740	Leukocyte elastase inhibitor OS=Homo sapiens GN=SERPINB1 PE=1 SV=1 - [ILEU_HUMAN]	CYTOSOL	1	CYTOSOL	1
P34949	Mannose-6-phosphate isomerase OS=Homo sapiens GN=MPI PE=1 SV=2 - [MPI_HUMAN]	CYTOSOL	1	CYTOSOL	1
O95394	Phosphoacetylglucosamine mutase OS=Homo sapiens GN=PGM3 PE=1 SV=1 - [AGM1_HUMAN]	CYTOSOL	1	CYTOSOL	1
Q04446	1,4-alpha-glucan-branching enzyme OS=Homo sapiens GN=GBE1 PE=1 SV=3 - [GLGB_HUMAN]	CYTOSOL	1	CYTOSOL	1
P11766	Alcohol dehydrogenase class-3 OS=Homo sapiens GN=ADH5 PE=1 SV=4 - [ADHX_HUMAN]	CYTOSOL	1	CYTOSOL	1
O43847	Nardilysin OS=Homo sapiens GN=NRDC PE=1 SV=2 - [NRDC_HUMAN]	CYTOSOL	1	CYTOSOL	1
Q96BN8	Ubiquitin thioesterase otulin OS=Homo sapiens GN=OTULIN PE=1 SV=3 - [OTUL_HUMAN]	CYTOSOL	1	CYTOSOL	1
P30711	Glutathione S-transferase theta-1 OS=Homo sapiens GN=GSTT1 PE=1 SV=4 - [GSTT1_HUMAN]	CYTOSOL	1	CYTOSOL	1
P53602	Diphosphomevalonate decarboxylase OS=Homo sapiens GN=MVD PE=1 SV=1 - [MVD1_HUMAN]	CYTOSOL	1	CYTOSOL	1
Q3KQV9	UDP-N-acetylhexosamine pyrophosphorylase-like protein 1 OS=Homo sapiens GN=UAP1L1 PE=1 SV=2 - [UAP1L_HUMAN]	CYTOSOL	1	CYTOSOL	1
P16930	Fumarylacetoacetase OS=Homo sapiens GN=FAH PE=1 SV=2 - [FAAA_HUMAN]	CYTOSOL	1	CYTOSOL	1
P60174	Isoform 2 of Triosephosphate isomerase OS=Homo sapiens GN=TPI1 - [TPIS_HUMAN]		0.913043	CYTOSOL	0
O75368	SH3 domain-binding glutamic acid-rich-like protein OS=Homo sapiens GN=SH3BGRL PE=1 SV=1 - [SH3L1_HUMAN]		0.903099	CYTOSOL	0
P02795	Metallothionein-2 OS=Homo sapiens GN=MT2A PE=1 SV=1 - [MT2_HUMAN]		0.931785	CYTOSOL	0
Q9UK76	Hematological and neurological expressed 1 protein OS=Homo sapiens GN=HN1 PE=1 SV=3 - [HN1_HUMAN]		0.894794	CYTOSOL	0
P06454	Isoform 2 of Prothymosin alpha OS=Homo sapiens GN=PTMA - [PTMA_HUMAN]		0.918528	CYTOSOL	0
P30086	Phosphatidylethanolamine-binding protein 1 OS=Homo sapiens GN=PEBP1 PE=1 SV=3 - [PEBP1_HUMAN]		0.923399	CYTOSOL	0
P20962	Parathymosin OS=Homo sapiens GN=PTMS PE=1 SV=2 - [PTMS_HUMAN]		0.930349	CYTOSOL	0
P06733	Alpha-enolase OS=Homo sapiens GN=ENO1 PE=1 SV=2 - [ENOA_HUMAN]		0.903671	CYTOSOL	0
P07737	Profilin-1 OS=Homo sapiens GN=PFN1 PE=1 SV=2 - [PROF1_HUMAN]		0.905009	CYTOSOL	0
P09455	Retinol-binding protein 1 OS=Homo sapiens GN=RBP1 PE=1 SV=2 - [RET1_HUMAN]		0.906006	CYTOSOL	0
Q6EEV4	Isoform 5 of DNA-directed RNA polymerase II subunit GRINL1A, isoforms 4/5 OS=Homo sapiens GN=POLR2M - [GL1AD_HUMAN]		0.898159	CYTOSOL	0
P09211	Glutathione S-transferase P OS=Homo sapiens GN=GSTP1 PE=1 SV=2 - [GSTP1_HUMAN]		0.922362	CYTOSOL	0
Q01469	Fatty acid-binding protein, epidermal OS=Homo sapiens GN=FABP5 PE=1 SV=3 - [FABP5_HUMAN]		0.908779	CYTOSOL	0
P08758	Annexin A5 OS=Homo sapiens GN=ANXA5 PE=1 SV=2 - [ANXA5_HUMAN]		0.906521	CYTOSOL	0
P04350	Tubulin beta-4A chain OS=Homo sapiens GN=TUBB4A PE=1 SV=2 - [TBB4A_HUMAN]		0.901779	CYTOSOL	0
P49321	Nuclear autoantigenic sperm protein OS=Homo sapiens GN=NASP PE=1 SV=2 - [NASP_HUMAN]		0.931985	CYTOSOL	0
Q9H7C9	Mth938 domain-containing protein OS=Homo sapiens GN=AAMDC PE=1 SV=1 - [AAMDC_HUMAN]		0.900456	CYTOSOL	0
P30041	Peroxiredoxin-6 OS=Homo sapiens GN=PRDX6 PE=1 SV=3 - [PRDX6_HUMAN]		0.911077	CYTOSOL	0
P68363	Tubulin alpha-1B chain OS=Homo sapiens GN=TUBA1B PE=1 SV=1 - [TBA1B_HUMAN]		0.907047	CYTOSOL	0
Q9BQE3	Tubulin alpha-1C chain OS=Homo sapiens GN=TUBA1C PE=1 SV=1 - [TBA1C_HUMAN]		0.90917	CYTOSOL	0
P14618	Isoform M1 of Pyruvate kinase PKM OS=Homo sapiens GN=PKM - [KPYM_HUMAN]		0.907807	CYTOSOL	0
P04083	Annexin A1 OS=Homo sapiens GN=ANXA1 PE=1 SV=2 - [ANXA1_HUMAN]		0.910718	CYTOSOL	0
Q13541	Eukaryotic translation initiation factor 4E-binding protein 1 OS=Homo sapiens GN=EIF4EBP1 PE=1 SV=3 - [4EBP1_HUMAN]		0.892978	CYTOSOL	0
P35754	Glutaredoxin-1 OS=Homo sapiens GN=GLRX PE=1 SV=2 - [GLRX1_HUMAN]		0.92086	CYTOSOL	0
P12004	Proliferating cell nuclear antigen OS=Homo sapiens GN=PCNA PE=1 SV=1 - [PCNA_HUMAN]		0.923037	CYTOSOL	0
P61086	Ubiquitin-conjugating enzyme E2 K OS=Homo sapiens GN=UBE2K PE=1 SV=3 - [UBE2K_HUMAN]		0.914336	CYTOSOL	0
Q92598	Isoform Beta of Heat shock protein 105 kDa OS=Homo sapiens GN=HSPH1 - [HS105_HUMAN]		0.899229	CYTOSOL	0
P31939	Bifunctional purine biosynthesis protein PURH OS=Homo sapiens GN=ATIC PE=1 SV=3 - [PUR9_HUMAN]		0.916306	CYTOSOL	0
P08238	Heat shock protein HSP 90-beta OS=Homo sapiens GN=HSP90AB1 PE=1 SV=4 - [HS90B_HUMAN]		0.914876	CYTOSOL	0
P31948	Stress-induced-phosphoprotein 1 OS=Homo sapiens GN=STIP1 PE=1 SV=1 - [STIP1_HUMAN]		0.904925	CYTOSOL	0
P41236	Protein phosphatase inhibitor 2 OS=Homo sapiens GN=PPP1R2 PE=1 SV=2 - [IPP2_HUMAN]		0.899193	CYTOSOL	0
P07741	Adenine phosphoribosyltransferase OS=Homo sapiens GN=APRT PE=1 SV=2 - [APT_HUMAN]		0.913532	CYTOSOL	0
P16949	Stathmin OS=Homo sapiens GN=STMN1 PE=1 SV=3 - [STMN1_HUMAN]		0.896903	CYTOSOL	0
O75347	Tubulin-specific chaperone A OS=Homo sapiens GN=TBCA PE=1 SV=3 - [TBCA_HUMAN]		0.922394	CYTOSOL	0
Q13509	Tubulin beta-3 chain OS=Homo sapiens GN=TUBB3 PE=1 SV=2 - [TBB3_HUMAN]		0.899085	CYTOSOL	0
P00338	Isoform 3 of L-lactate dehydrogenase A chain OS=Homo sapiens GN=LDHA - [LDHA_HUMAN]		0.907639	CYTOSOL	0
Q15181	Inorganic pyrophosphatase OS=Homo sapiens GN=PPA1 PE=1 SV=2 - [IPYR_HUMAN]		0.922836	CYTOSOL	0
O75223	Gamma-glutamylcyclotransferase OS=Homo sapiens GN=GGCT PE=1 SV=1 - [GGCT_HUMAN]		0.927268	CYTOSOL	0
P18669	Phosphoglycerate mutase 1 OS=Homo sapiens GN=PGAM1 PE=1 SV=2 - [PGAM1_HUMAN]		0.936948	CYTOSOL	0
Q9Y266	Nuclear migration protein nudC OS=Homo sapiens GN=NUDC PE=1 SV=1 - [NUDC_HUMAN]		0.897709	CYTOSOL	0
P68366	Isoform 2 of Tubulin alpha-4A chain OS=Homo sapiens GN=TUBA4A - [TBA4A_HUMAN]		0.893309	CYTOSOL	0
P0CG35	Thymosin beta-15B OS=Homo sapiens GN=TMSB15B PE=1 SV=1 - [TB15B_HUMAN]		0.912146	CYTOSOL	0
P46108	Adapter molecule crk OS=Homo sapiens GN=CRK PE=1 SV=2 - [CRK_HUMAN]		0.911504	CYTOSOL	0
Q15185	Isoform 4 of Prostaglandin E synthase 3 OS=Homo sapiens GN=PTGES3 - [TEBP_HUMAN]		0.894981	CYTOSOL	0
P62328	Thymosin beta-4 OS=Homo sapiens GN=TMSB4X PE=1 SV=2 - [TYB4_HUMAN]		0.925379	CYTOSOL	0
P21266	Glutathione S-transferase Mu 3 OS=Homo sapiens GN=GSTM3 PE=1 SV=3 - [GSTM3_HUMAN]		0.922097	CYTOSOL	0
P31150	Rab GDP dissociation inhibitor alpha OS=Homo sapiens GN=GDI1 PE=1 SV=2 - [GDIA_HUMAN]		0.912462	CYTOSOL	0
O00154	Isoform 6 of Cytosolic acyl coenzyme A thioester hydrolase OS=Homo sapiens GN=ACOT7 - [BACH_HUMAN]		0.912993	CYTOSOL	0
P05455	Lupus La protein OS=Homo sapiens GN=SSB PE=1 SV=2 - [LA_HUMAN]		0.921145	CYTOSOL	0
Q9UBE0	SUMO-activating enzyme subunit 1 OS=Homo sapiens GN=SAE1 PE=1 SV=1 - [SAE1_HUMAN]		0.931501	CYTOSOL	0
Q9NTK5	Obg-like ATPase 1 OS=Homo sapiens GN=OLA1 PE=1 SV=2 - [OLA1_HUMAN]		0.913755	CYTOSOL	0
Q99426	Tubulin-folding cofactor B OS=Homo sapiens GN=TBCB PE=1 SV=2 - [TBCB_HUMAN]		0.929006	CYTOSOL	0
P39687	Acidic leucine-rich nuclear phosphoprotein 32 family member A OS=Homo sapiens GN=ANP32A PE=1 SV=1 - [AN32A_HUMAN]		0.893588	CYTOSOL	0
P07900	Heat shock protein HSP 90-alpha OS=Homo sapiens GN=HSP90AA1 PE=1 SV=5 - [HS90A_HUMAN]		0.920537	CYTOSOL	0
Q9BXV9	Uncharacterized protein C14orf142 OS=Homo sapiens GN=C14orf142 PE=1 SV=2 - [CN142_HUMAN]		0.940474	CYTOSOL	0
P09525	Annexin A4 OS=Homo sapiens GN=ANXA4 PE=1 SV=4 - [ANXA4_HUMAN]		0.905232	CYTOSOL	0
P22314	Ubiquitin-like modifier-activating enzyme 1 OS=Homo sapiens GN=UBA1 PE=1 SV=3 - [UBA1_HUMAN]		0.917481	CYTOSOL	0
P35813	Protein phosphatase 1A OS=Homo sapiens GN=PPM1A PE=1 SV=1 - [PPM1A_HUMAN]		0.892828	CYTOSOL	0
Q15435	Protein phosphatase 1 regulatory subunit 7 OS=Homo sapiens GN=PPP1R7 PE=1 SV=1 - [PP1R7_HUMAN]		0.919705	CYTOSOL	0
P09960	Leukotriene A-4 hydrolase OS=Homo sapiens GN=LTA4H PE=1 SV=2 - [LKHA4_HUMAN]		0.91998	CYTOSOL	0
P23526	Adenosylhomocysteinase OS=Homo sapiens GN=AHCY PE=1 SV=4 - [SAHH_HUMAN]		0.915004	CYTOSOL	0
Q9NWV4	UPF0587 protein C1orf123 OS=Homo sapiens GN=C1orf123 PE=1 SV=1 - [CA123_HUMAN]		0.902676	CYTOSOL	0
P14550	Alcohol dehydrogenase [NADP(+)] OS=Homo sapiens GN=AKR1A1 PE=1 SV=3 - [AK1A1_HUMAN]		0.924943	CYTOSOL	0
O75874	Isocitrate dehydrogenase [NADP] cytoplasmic OS=Homo sapiens GN=IDH1 PE=1 SV=2 - [IDHC_HUMAN]		0.922014	CYTOSOL	0
Q8NFP7	Diphosphoinositol polyphosphate phosphohydrolase 3-alpha OS=Homo sapiens GN=NUDT10 PE=1 SV=1 - [NUD10_HUMAN]		0.935442	CYTOSOL	0
Q96G61	Diphosphoinositol polyphosphate phosphohydrolase 3-beta OS=Homo sapiens GN=NUDT11 PE=1 SV=1 - [NUD11_HUMAN]		0.921785	CYTOSOL	0
P00374	Dihydrofolate reductase OS=Homo sapiens GN=DHFR PE=1 SV=2 - [DYR_HUMAN]		0.908542	CYTOSOL	0
P15559	Isoform 3 of NAD(P)H dehydrogenase [quinone] 1 OS=Homo sapiens GN=NQO1 - [NQO1_HUMAN]		0.91804	CYTOSOL	0
Q00534	Cyclin-dependent kinase 6 OS=Homo sapiens GN=CDK6 PE=1 SV=1 - [CDK6_HUMAN]		0.90722	CYTOSOL	0
P54105	Methylosome subunit pICln OS=Homo sapiens GN=CLNS1A PE=1 SV=1 - [ICLN_HUMAN]		0.904734	CYTOSOL	0
P32321	Deoxycytidylate deaminase OS=Homo sapiens GN=DCTD PE=1 SV=2 - [DCTD_HUMAN]		0.900842	CYTOSOL	0
P06744	Glucose-6-phosphate isomerase OS=Homo sapiens GN=GPI PE=1 SV=4 - [G6PI_HUMAN]		0.905974	CYTOSOL	0
Q9HC38	Isoform 2 of Glyoxalase domain-containing protein 4 OS=Homo sapiens GN=GLOD4 - [GLOD4_HUMAN]		0.902209	CYTOSOL	0
Q14116	Isoform 2 of Interleukin-18 OS=Homo sapiens GN=IL18 - [IL18_HUMAN]		0.913612	CYTOSOL	0
P30043	Flavin reductase (NADPH) OS=Homo sapiens GN=BLVRB PE=1 SV=3 - [BLVRB_HUMAN]		0.922485	CYTOSOL	0
Q9BV57	1,2-dihydroxy-3-keto-5-methylthiopentene dioxygenase OS=Homo sapiens GN=ADI1 PE=1 SV=1 - [MTND_HUMAN]		0.908816	CYTOSOL	0
P22676	Calretinin OS=Homo sapiens GN=CALB2 PE=2 SV=2 - [CALB2_HUMAN]		0.925205	CYTOSOL	0
O95989	Diphosphoinositol polyphosphate phosphohydrolase 1 OS=Homo sapiens GN=NUDT3 PE=1 SV=1 - [NUDT3_HUMAN]		0.928617	CYTOSOL	0
Q9H299	SH3 domain-binding glutamic acid-rich-like protein 3 OS=Homo sapiens GN=SH3BGRL3 PE=1 SV=1 - [SH3L3_HUMAN]		0.910146	CYTOSOL	0
P29373	Cellular retinoic acid-binding protein 2 OS=Homo sapiens GN=CRABP2 PE=1 SV=2 - [RABP2_HUMAN]		0.896969	CYTOSOL	0
P29401	Transketolase OS=Homo sapiens GN=TKT PE=1 SV=3 - [TKT_HUMAN]		0.904741	CYTOSOL	0
P00491	Purine nucleoside phosphorylase OS=Homo sapiens GN=PNP PE=1 SV=2 - [PNPH_HUMAN]		0.927865	CYTOSOL	0
Q13126	S-methyl-5'-thioadenosine phosphorylase OS=Homo sapiens GN=MTAP PE=1 SV=2 - [MTAP_HUMAN]		0.920742	CYTOSOL	0
P00568	Adenylate kinase isoenzyme 1 OS=Homo sapiens GN=AK1 PE=1 SV=3 - [KAD1_HUMAN]		0.923264	CYTOSOL	0
O75832	26S proteasome non-ATPase regulatory subunit 10 OS=Homo sapiens GN=PSMD10 PE=1 SV=1 - [PSD10_HUMAN]		0.8962	CYTOSOL	0
P58546	Myotrophin OS=Homo sapiens GN=MTPN PE=1 SV=2 - [MTPN_HUMAN]		0.906401	CYTOSOL	0
Q9UBT2	SUMO-activating enzyme subunit 2 OS=Homo sapiens GN=UBA2 PE=1 SV=2 - [SAE2_HUMAN]		0.944464	CYTOSOL	0
P78417	Glutathione S-transferase omega-1 OS=Homo sapiens GN=GSTO1 PE=1 SV=2 - [GSTO1_HUMAN]		0.929218	CYTOSOL	0
Q9H773	dCTP pyrophosphatase 1 OS=Homo sapiens GN=DCTPP1 PE=1 SV=1 - [DCTP1_HUMAN]		0.912654	CYTOSOL	0
Q8TCD5	5'(3')-deoxyribonucleotidase, cytosolic type OS=Homo sapiens GN=NT5C PE=1 SV=2 - [NT5C_HUMAN]		0.895964	CYTOSOL	0
O15355	Protein phosphatase 1G OS=Homo sapiens GN=PPM1G PE=1 SV=1 - [PPM1G_HUMAN]		0.923073	CYTOSOL	0
Q9UHD1	Isoform 2 of Cysteine and histidine-rich domain-containing protein 1 OS=Homo sapiens GN=CHORDC1 - [CHRD1_HUMAN]		0.918776	CYTOSOL	0
P50502	Hsc70-interacting protein OS=Homo sapiens GN=ST13 PE=1 SV=2 - [F10A1_HUMAN]		0.905218	CYTOSOL	0
Q96IU4	Protein ABHD14B OS=Homo sapiens GN=ABHD14B PE=1 SV=1 - [ABHEB_HUMAN]		0.896631	CYTOSOL	0
Q96FW1	Ubiquitin thioesterase OTUB1 OS=Homo sapiens GN=OTUB1 PE=1 SV=2 - [OTUB1_HUMAN]		0.933339	CYTOSOL	0
Q53FA7	Quinone oxidoreductase PIG3 OS=Homo sapiens GN=TP53I3 PE=1 SV=2 - [QORX_HUMAN]		0.912584	CYTOSOL	0
O60547	GDP-mannose 4,6 dehydratase OS=Homo sapiens GN=GMDS PE=1 SV=1 - [GMDS_HUMAN]		0.908568	CYTOSOL	0
P52565	Rho GDP-dissociation inhibitor 1 OS=Homo sapiens GN=ARHGDIA PE=1 SV=3 - [GDIR1_HUMAN]		0.920061	CYTOSOL	0
Q8N6N7	Acyl-CoA-binding domain-containing protein 7 OS=Homo sapiens GN=ACBD7 PE=1 SV=1 - [ACBD7_HUMAN]		0.92924	CYTOSOL	0
Q6FI81	Anamorsin OS=Homo sapiens GN=CIAPIN1 PE=1 SV=2 - [CPIN1_HUMAN]		0.906076	CYTOSOL	0
Q9BRX5	DNA replication complex GINS protein PSF3 OS=Homo sapiens GN=GINS3 PE=1 SV=1 - [PSF3_HUMAN]		0.940421	CYTOSOL	0
Q9Y2V2	Calcium-regulated heat-stable protein 1 OS=Homo sapiens GN=CARHSP1 PE=1 SV=2 - [CHSP1_HUMAN]		0.89655	CYTOSOL	0
O76003	Glutaredoxin-3 OS=Homo sapiens GN=GLRX3 PE=1 SV=2 - [GLRX3_HUMAN]		0.907384	CYTOSOL	0
P08243	Isoform 3 of Asparagine synthetase [glutamine-hydrolyzing] OS=Homo sapiens GN=ASNS - [ASNS_HUMAN]		0.913484	CYTOSOL	0
Q13564	Isoform 3 of NEDD8-activating enzyme E1 regulatory subunit OS=Homo sapiens GN=NAE1 - [ULA1_HUMAN]		0.934183	CYTOSOL	0
Q9NXG2	THUMP domain-containing protein 1 OS=Homo sapiens GN=THUMPD1 PE=1 SV=2 - [THUM1_HUMAN]		0.939176	CYTOSOL	0
P55060	Isoform 3 of Exportin-2 OS=Homo sapiens GN=CSE1L - [XPO2_HUMAN]		0.917145	CYTOSOL	0
Q15257	Serine/threonine-protein phosphatase 2A activator OS=Homo sapiens GN=PPP2R4 PE=1 SV=3 - [PTPA_HUMAN]		0.9064	CYTOSOL	0
P49773	Histidine triad nucleotide-binding protein 1 OS=Homo sapiens GN=HINT1 PE=1 SV=2 - [HINT1_HUMAN]		0.920553	CYTOSOL	0
Q86V88	Magnesium-dependent phosphatase 1 OS=Homo sapiens GN=MDP1 PE=1 SV=1 - [MGDP1_HUMAN]		0.915703	CYTOSOL	0
P12429	Annexin A3 OS=Homo sapiens GN=ANXA3 PE=1 SV=3 - [ANXA3_HUMAN]		0.931414	CYTOSOL	0
P09104	Isoform 2 of Gamma-enolase OS=Homo sapiens GN=ENO2 - [ENOG_HUMAN]		0.923628	CYTOSOL	0
P52306	Rap1 GTPase-GDP dissociation stimulator 1 OS=Homo sapiens GN=RAP1GDS1 PE=1 SV=3 - [GDS1_HUMAN]		0.903866	CYTOSOL	0
P17812	CTP synthase 1 OS=Homo sapiens GN=CTPS1 PE=1 SV=2 - [PYRG1_HUMAN]		0.9038	CYTOSOL	0
Q9H6Z4	Isoform 2 of Ran-binding protein 3 OS=Homo sapiens GN=RANBP3 - [RANB3_HUMAN]		0.930408	CYTOSOL	0
Q96I15	Selenocysteine lyase OS=Homo sapiens GN=SCLY PE=1 SV=4 - [SCLY_HUMAN]		0.900395	CYTOSOL	0
P40261	Nicotinamide N-methyltransferase OS=Homo sapiens GN=NNMT PE=1 SV=1 - [NNMT_HUMAN]		0.912355	CYTOSOL	0
Q9BRT9	DNA replication complex GINS protein SLD5 OS=Homo sapiens GN=GINS4 PE=1 SV=1 - [SLD5_HUMAN]		0.939976	CYTOSOL	0
P55786	Puromycin-sensitive aminopeptidase OS=Homo sapiens GN=NPEPPS PE=1 SV=2 - [PSA_HUMAN]		0.910416	CYTOSOL	0
P35237	Serpin B6 OS=Homo sapiens GN=SERPINB6 PE=1 SV=3 - [SPB6_HUMAN]		0.906707	CYTOSOL	0
P42330	Aldo-keto reductase family 1 member C3 OS=Homo sapiens GN=AKR1C3 PE=1 SV=4 - [AK1C3_HUMAN]		0.915324	CYTOSOL	0
P48147	Prolyl endopeptidase OS=Homo sapiens GN=PREP PE=1 SV=2 - [PPCE_HUMAN]		0.929457	CYTOSOL	0
Q96G03	Phosphoglucomutase-2 OS=Homo sapiens GN=PGM2 PE=1 SV=4 - [PGM2_HUMAN]		0.926455	CYTOSOL	0
O75688	Protein phosphatase 1B OS=Homo sapiens GN=PPM1B PE=1 SV=1 - [PPM1B_HUMAN]		0.912982	CYTOSOL	0
Q9NR45	Sialic acid synthase OS=Homo sapiens GN=NANS PE=1 SV=2 - [SIAS_HUMAN]		0.919728	CYTOSOL	0
Q9UJ70	N-acetyl-D-glucosamine kinase OS=Homo sapiens GN=NAGK PE=1 SV=4 - [NAGK_HUMAN]		0.93002	CYTOSOL	0
Q9NY33	Isoform 4 of Dipeptidyl peptidase 3 OS=Homo sapiens GN=DPP3 - [DPP3_HUMAN]		0.928909	CYTOSOL	0
Q96GX9	Methylthioribulose-1-phosphate dehydratase OS=Homo sapiens GN=APIP PE=1 SV=1 - [MTNB_HUMAN]		0.898647	CYTOSOL	0
Q9BW83	Intraflagellar transport protein 27 homolog OS=Homo sapiens GN=IFT27 PE=1 SV=1 - [IFT27_HUMAN]		0.899845	CYTOSOL	0
P15121	Aldose reductase OS=Homo sapiens GN=AKR1B1 PE=1 SV=3 - [ALDR_HUMAN]		0.928686	CYTOSOL	0
Q06203	Amidophosphoribosyltransferase OS=Homo sapiens GN=PPAT PE=1 SV=1 - [PUR1_HUMAN]		0.910194	CYTOSOL	0
P45974	Isoform Short of Ubiquitin carboxyl-terminal hydrolase 5 OS=Homo sapiens GN=USP5 - [UBP5_HUMAN]		0.913908	CYTOSOL	0
P78330	Phosphoserine phosphatase OS=Homo sapiens GN=PSPH PE=1 SV=2 - [SERB_HUMAN]		0.928379	CYTOSOL	0
Q14691	DNA replication complex GINS protein PSF1 OS=Homo sapiens GN=GINS1 PE=1 SV=1 - [PSF1_HUMAN]		0.917638	CYTOSOL	0
P55263	Isoform 3 of Adenosine kinase OS=Homo sapiens GN=ADK - [ADK_HUMAN]		0.913557	CYTOSOL	0
P13929	Isoform 2 of Beta-enolase OS=Homo sapiens GN=ENO3 - [ENOB_HUMAN]		0.894189	CYTOSOL	0
Q9H4A4	Aminopeptidase B OS=Homo sapiens GN=RNPEP PE=1 SV=2 - [AMPB_HUMAN]		0.917587	CYTOSOL	0
P22102	Trifunctional purine biosynthetic protein adenosine-3 OS=Homo sapiens GN=GART PE=1 SV=1 - [PUR2_HUMAN]		0.908839	CYTOSOL	0
Q9BTE3	Isoform 2 of Mini-chromosome maintenance complex-binding protein OS=Homo sapiens GN=MCMBP - [MCMBP_HUMAN]		0.906884	CYTOSOL	0
Q9BY32	Inosine triphosphate pyrophosphatase OS=Homo sapiens GN=ITPA PE=1 SV=2 - [ITPA_HUMAN]		0.918259	CYTOSOL	0
Q01581	Hydroxymethylglutaryl-CoA synthase, cytoplasmic OS=Homo sapiens GN=HMGCS1 PE=1 SV=2 - [HMCS1_HUMAN]		0.911418	CYTOSOL	0
Q96C86	m7GpppX diphosphatase OS=Homo sapiens GN=DCPS PE=1 SV=2 - [DCPS_HUMAN]		0.941349	CYTOSOL	0
P43490	Nicotinamide phosphoribosyltransferase OS=Homo sapiens GN=NAMPT PE=1 SV=1 - [NAMPT_HUMAN]		0.917523	CYTOSOL	0
O60701	UDP-glucose 6-dehydrogenase OS=Homo sapiens GN=UGDH PE=1 SV=1 - [UGDH_HUMAN]		0.896232	CYTOSOL	0
Q16576	Histone-binding protein RBBP7 OS=Homo sapiens GN=RBBP7 PE=1 SV=1 - [RBBP7_HUMAN]		0.898212	CYTOSOL	0
Q12765	Secernin-1 OS=Homo sapiens GN=SCRN1 PE=1 SV=2 - [SCRN1_HUMAN]		0.912351	CYTOSOL	0
P07384	Calpain-1 catalytic subunit OS=Homo sapiens GN=CAPN1 PE=1 SV=1 - [CAN1_HUMAN]		0.892206	CYTOSOL	0
O43252	Bifunctional 3'-phosphoadenosine 5'-phosphosulfate synthase 1 OS=Homo sapiens GN=PAPSS1 PE=1 SV=2 - [PAPS1_HUMAN]		0.913914	CYTOSOL	0
O00193	Small acidic protein OS=Homo sapiens GN=SMAP PE=1 SV=1 - [SMAP_HUMAN]		0.909211	CYTOSOL	0
Q16222	Isoform 3 of UDP-N-acetylhexosamine pyrophosphorylase OS=Homo sapiens GN=UAP1 - [UAP1_HUMAN]		0.918158	CYTOSOL	0
Q9UKK9	ADP-sugar pyrophosphatase OS=Homo sapiens GN=NUDT5 PE=1 SV=1 - [NUDT5_HUMAN]		0.919585	CYTOSOL	0
P27707	Deoxycytidine kinase OS=Homo sapiens GN=DCK PE=1 SV=1 - [DCK_HUMAN]		0.924077	CYTOSOL	0
O14929	Histone acetyltransferase type B catalytic subunit OS=Homo sapiens GN=HAT1 PE=1 SV=1 - [HAT1_HUMAN]		0.933786	CYTOSOL	0
P52209	Isoform 2 of 6-phosphogluconate dehydrogenase, decarboxylating OS=Homo sapiens GN=PGD - [6PGD_HUMAN]		0.922065	CYTOSOL	0
Q6PCE3	Glucose 1,6-bisphosphate synthase OS=Homo sapiens GN=PGM2L1 PE=1 SV=3 - [PGM2L_HUMAN]		0.919665	CYTOSOL	0
Q03154	Aminoacylase-1 OS=Homo sapiens GN=ACY1 PE=1 SV=1 - [ACY1_HUMAN]		0.906459	CYTOSOL	0
P30085	UMP-CMP kinase OS=Homo sapiens GN=CMPK1 PE=1 SV=3 - [KCY_HUMAN]		0.926145	CYTOSOL	0
Q9H0R4	Haloacid dehalogenase-like hydrolase domain-containing protein 2 OS=Homo sapiens GN=HDHD2 PE=1 SV=1 - [HDHD2_HUMAN]		0.921275	CYTOSOL	0
Q99733	Isoform 2 of Nucleosome assembly protein 1-like 4 OS=Homo sapiens GN=NAP1L4 - [NP1L4_HUMAN]		0.905246	CYTOSOL	0
Q9BRA2	Thioredoxin domain-containing protein 17 OS=Homo sapiens GN=TXNDC17 PE=1 SV=1 - [TXD17_HUMAN]		0.932384	CYTOSOL	0
P36639	Isoform p21 of 7,8-dihydro-8-oxoguanine triphosphatase OS=Homo sapiens GN=NUDT1 - [8ODP_HUMAN]		0.907643	CYTOSOL	0
Q96EB6	NAD-dependent protein deacetylase sirtuin-1 OS=Homo sapiens GN=SIRT1 PE=1 SV=2 - [SIR1_HUMAN]		0.912037	CYTOSOL	0
P48507	Glutamate--cysteine ligase regulatory subunit OS=Homo sapiens GN=GCLM PE=1 SV=1 - [GSH0_HUMAN]		0.892028	CYTOSOL	0
P29034	Protein S100-A2 OS=Homo sapiens GN=S100A2 PE=1 SV=3 - [S10A2_HUMAN]		0.925639	CYTOSOL	0
Q9UGV2	Isoform 3 of Protein NDRG3 OS=Homo sapiens GN=NDRG3 - [NDRG3_HUMAN]		0.894121	CYTOSOL	0
Q8WVJ2	NudC domain-containing protein 2 OS=Homo sapiens GN=NUDCD2 PE=1 SV=1 - [NUDC2_HUMAN]		0.909896	CYTOSOL	0
Q96HA8	Isoform 2 of Protein N-terminal glutamine amidohydrolase OS=Homo sapiens GN=WDYHV1 - [NTAQ1_HUMAN]		0.892539	CYTOSOL	0
Q96KB5	Lymphokine-activated killer T-cell-originated protein kinase OS=Homo sapiens GN=PBK PE=1 SV=3 - [TOPK_HUMAN]		0.913164	CYTOSOL	0
Q5T6V5	UPF0553 protein C9orf64 OS=Homo sapiens GN=C9orf64 PE=1 SV=1 - [CI064_HUMAN]		0.918781	CYTOSOL	0
Q6NYC1	Bifunctional arginine demethylase and lysyl-hydroxylase JMJD6 OS=Homo sapiens GN=JMJD6 PE=1 SV=1 - [JMJD6_HUMAN]		0.926245	CYTOSOL	0
P31749	RAC-alpha serine/threonine-protein kinase OS=Homo sapiens GN=AKT1 PE=1 SV=2 - [AKT1_HUMAN]		0.892961	CYTOSOL	0
Q14914	Isoform 2 of Prostaglandin reductase 1 OS=Homo sapiens GN=PTGR1 - [PTGR1_HUMAN]		0.905327	CYTOSOL	0
Q7Z6B0	Isoform 2 of Coiled-coil domain-containing protein 91 OS=Homo sapiens GN=CCDC91 - [CCD91_HUMAN]		0.91007	CYTOSOL	0
O95340	Bifunctional 3'-phosphoadenosine 5'-phosphosulfate synthase 2 OS=Homo sapiens GN=PAPSS2 PE=1 SV=2 - [PAPS2_HUMAN]		0.89647	CYTOSOL	0
Q9UIA9	Exportin-7 OS=Homo sapiens GN=XPO7 PE=1 SV=3 - [XPO7_HUMAN]		0.902314	CYTOSOL	0
Q9HCJ6	Synaptic vesicle membrane protein VAT-1 homolog-like OS=Homo sapiens GN=VAT1L PE=1 SV=2 - [VAT1L_HUMAN]		0.910347	CYTOSOL	0
Q9Y5Z4	Heme-binding protein 2 OS=Homo sapiens GN=HEBP2 PE=1 SV=1 - [HEBP2_HUMAN]		0.928089	CYTOSOL	0
O15067	Phosphoribosylformylglycinamidine synthase OS=Homo sapiens GN=PFAS PE=1 SV=4 - [PUR4_HUMAN]		0.917024	CYTOSOL	0
Q9Y5P4	Isoform 2 of Collagen type IV alpha-3-binding protein OS=Homo sapiens GN=COL4A3BP - [C43BP_HUMAN]		0.898653	CYTOSOL	0
P00813	Adenosine deaminase OS=Homo sapiens GN=ADA PE=1 SV=3 - [ADA_HUMAN]		0.902677	CYTOSOL	0
Q8WZA0	Protein LZIC OS=Homo sapiens GN=LZIC PE=1 SV=1 - [LZIC_HUMAN]		0.895153	CYTOSOL	0
P49593	Isoform 2 of Protein phosphatase 1F OS=Homo sapiens GN=PPM1F - [PPM1F_HUMAN]		0.916321	CYTOSOL	0
Q9NQW7	Isoform 3 of Xaa-Pro aminopeptidase 1 OS=Homo sapiens GN=XPNPEP1 - [XPP1_HUMAN]		0.900433	CYTOSOL	0
Q15274	Nicotinate-nucleotide pyrophosphorylase [carboxylating] OS=Homo sapiens GN=QPRT PE=1 SV=3 - [NADC_HUMAN]		0.921174	CYTOSOL	0
P51784	Ubiquitin carboxyl-terminal hydrolase 11 OS=Homo sapiens GN=USP11 PE=1 SV=3 - [UBP11_HUMAN]		0.89793	CYTOSOL	0
Q9NPF4	Probable tRNA N6-adenosine threonylcarbamoyltransferase OS=Homo sapiens GN=OSGEP PE=1 SV=1 - [OSGEP_HUMAN]		0.927068	CYTOSOL	0
Q96K76	Isoform 4 of Ubiquitin carboxyl-terminal hydrolase 47 OS=Homo sapiens GN=USP47 - [UBP47_HUMAN]		0.89541	CYTOSOL	0
Q8N806	Putative E3 ubiquitin-protein ligase UBR7 OS=Homo sapiens GN=UBR7 PE=1 SV=2 - [UBR7_HUMAN]		0.922232	CYTOSOL	0
O00273	DNA fragmentation factor subunit alpha OS=Homo sapiens GN=DFFA PE=1 SV=1 - [DFFA_HUMAN]		0.897618	CYTOSOL	0
Q9HB07	UPF0160 protein MYG1, mitochondrial OS=Homo sapiens GN=C12orf10 PE=1 SV=2 - [MYG1_HUMAN]		0.925221	CYTOSOL	0
Q9NQ88	Fructose-2,6-bisphosphatase TIGAR OS=Homo sapiens GN=TIGAR PE=1 SV=1 - [TIGAR_HUMAN]		0.92376	CYTOSOL	0
Q8TBC5	Zinc finger and SCAN domain-containing protein 18 OS=Homo sapiens GN=ZSCAN18 PE=2 SV=2 - [ZSC18_HUMAN]		0.893709	CYTOSOL	0
P52657	Transcription initiation factor IIA subunit 2 OS=Homo sapiens GN=GTF2A2 PE=1 SV=1 - [T2AG_HUMAN]		0.897066	CYTOSOL	0
A6NDG6	Glycerol-3-phosphate phosphatase OS=Homo sapiens GN=PGP PE=1 SV=1 - [PGP_HUMAN]		0.917741	CYTOSOL	0
Q14166	Tubulin--tyrosine ligase-like protein 12 OS=Homo sapiens GN=TTLL12 PE=1 SV=2 - [TTL12_HUMAN]		0.903397	CYTOSOL	0
Q9NZT2	Isoform 2 of Opioid growth factor receptor OS=Homo sapiens GN=OGFR - [OGFR_HUMAN]		0.917444	CYTOSOL	0
Q9NRG1	Phosphoribosyltransferase domain-containing protein 1 OS=Homo sapiens GN=PRTFDC1 PE=1 SV=1 - [PRDC1_HUMAN]		0.922218	CYTOSOL	0
P40121	Isoform 2 of Macrophage-capping protein OS=Homo sapiens GN=CAPG - [CAPG_HUMAN]		0.914543	CYTOSOL	0
O14618	Copper chaperone for superoxide dismutase OS=Homo sapiens GN=CCS PE=1 SV=1 - [CCS_HUMAN]		0.901151	CYTOSOL	0
O43598	2'-deoxynucleoside 5'-phosphate N-hydrolase 1 OS=Homo sapiens GN=DNPH1 PE=1 SV=1 - [DNPH1_HUMAN]		0.919369	CYTOSOL	0
Q96BW5	Isoform 2 of Phosphotriesterase-related protein OS=Homo sapiens GN=PTER - [PTER_HUMAN]		0.911952	CYTOSOL	0
P50225	Sulfotransferase 1A1 OS=Homo sapiens GN=SULT1A1 PE=1 SV=3 - [ST1A1_HUMAN]		0.904278	CYTOSOL	0
Q92696	Geranylgeranyl transferase type-2 subunit alpha OS=Homo sapiens GN=RABGGTA PE=1 SV=2 - [PGTA_HUMAN]		0.922588	CYTOSOL	0
Q9C0B1	Alpha-ketoglutarate-dependent dioxygenase FTO OS=Homo sapiens GN=FTO PE=1 SV=3 - [FTO_HUMAN]		0.906087	CYTOSOL	0
P00918	Carbonic anhydrase 2 OS=Homo sapiens GN=CA2 PE=1 SV=2 - [CAH2_HUMAN]		0.911531	CYTOSOL	0
Q8TAE6	Protein phosphatase 1 regulatory subunit 14C OS=Homo sapiens GN=PPP1R14C PE=1 SV=3 - [PP14C_HUMAN]		0.910684	CYTOSOL	0
Q99447	Ethanolamine-phosphate cytidylyltransferase OS=Homo sapiens GN=PCYT2 PE=1 SV=1 - [PCY2_HUMAN]		0.92461	CYTOSOL	0
O75312	Zinc finger protein ZPR1 OS=Homo sapiens GN=ZPR1 PE=1 SV=1 - [ZPR1_HUMAN]		0.903423	CYTOSOL	0
P0DN79	Cystathionine beta-synthase-like protein OS=Homo sapiens GN=CBSL PE=1 SV=1 - [CBSL_HUMAN]		0.911106	CYTOSOL	0
Q8TBC4	NEDD8-activating enzyme E1 catalytic subunit OS=Homo sapiens GN=UBA3 PE=1 SV=2 - [UBA3_HUMAN]		0.932279	CYTOSOL	0
Q99829	Copine-1 OS=Homo sapiens GN=CPNE1 PE=1 SV=1 - [CPNE1_HUMAN]		0.903379	CYTOSOL	0
P10768	S-formylglutathione hydrolase OS=Homo sapiens GN=ESD PE=1 SV=2 - [ESTD_HUMAN]		0.925609	CYTOSOL	0
Q53H96	Isoform 2 of Pyrroline-5-carboxylate reductase 3 OS=Homo sapiens GN=PYCRL - [P5CR3_HUMAN]		0.89493	CYTOSOL	0
Q8NG68	Tubulin--tyrosine ligase OS=Homo sapiens GN=TTL PE=1 SV=2 - [TTL_HUMAN]		0.891833	CYTOSOL	0
P55212	Caspase-6 OS=Homo sapiens GN=CASP6 PE=1 SV=2 - [CASP6_HUMAN]		0.918507	CYTOSOL	0
P04424	Isoform 3 of Argininosuccinate lyase OS=Homo sapiens GN=ASL - [ARLY_HUMAN]		0.91894	CYTOSOL	0
Q8WZA9	Immunity-related GTPase family Q protein OS=Homo sapiens GN=IRGQ PE=1 SV=1 - [IRGQ_HUMAN]		0.908646	CYTOSOL	0
O00764	Pyridoxal kinase OS=Homo sapiens GN=PDXK PE=1 SV=1 - [PDXK_HUMAN]		0.910072	CYTOSOL	0
P48506	Glutamate--cysteine ligase catalytic subunit OS=Homo sapiens GN=GCLC PE=1 SV=2 - [GSH1_HUMAN]		0.913298	CYTOSOL	0
P50583	Bis(5'-nucleosyl)-tetraphosphatase [asymmetrical] OS=Homo sapiens GN=NUDT2 PE=1 SV=3 - [AP4A_HUMAN]		0.903499	CYTOSOL	0
Q8N543	Prolyl 3-hydroxylase OGFOD1 OS=Homo sapiens GN=OGFOD1 PE=1 SV=1 - [OGFD1_HUMAN]		0.899744	CYTOSOL	0
Q9UN36	Isoform 3 of Protein NDRG2 OS=Homo sapiens GN=NDRG2 - [NDRG2_HUMAN]		0.900921	CYTOSOL	0
Q9BZ23	Isoform 2 of Pantothenate kinase 2, mitochondrial OS=Homo sapiens GN=PANK2 - [PANK2_HUMAN]		0.894777	CYTOSOL	0
Q16644	MAP kinase-activated protein kinase 3 OS=Homo sapiens GN=MAPKAPK3 PE=1 SV=1 - [MAPK3_HUMAN]		0.912849	CYTOSOL	0
O75884	Isoform 2 of Putative hydrolase RBBP9 OS=Homo sapiens GN=RBBP9 - [RBBP9_HUMAN]		0.933063	CYTOSOL	0
Q9Y248	DNA replication complex GINS protein PSF2 OS=Homo sapiens GN=GINS2 PE=1 SV=1 - [PSF2_HUMAN]		0.913746	CYTOSOL	0
Q15121	Astrocytic phosphoprotein PEA-15 OS=Homo sapiens GN=PEA15 PE=1 SV=2 - [PEA15_HUMAN]		0.929945	CYTOSOL	0
P13716	Delta-aminolevulinic acid dehydratase OS=Homo sapiens GN=ALAD PE=1 SV=1 - [HEM2_HUMAN]		0.898982	CYTOSOL	0
Q8TDQ7	Isoform 2 of Glucosamine-6-phosphate isomerase 2 OS=Homo sapiens GN=GNPDA2 - [GNPI2_HUMAN]		0.909684	CYTOSOL	0
O96007	Molybdopterin synthase catalytic subunit OS=Homo sapiens GN=MOCS2 PE=1 SV=1 - [MOC2B_HUMAN]		0.910777	CYTOSOL	0
Q9BU02	Isoform 2 of Thiamine-triphosphatase OS=Homo sapiens GN=THTPA - [THTPA_HUMAN]		0.916755	CYTOSOL	0
Q96DG6	Carboxymethylenebutenolidase homolog OS=Homo sapiens GN=CMBL PE=1 SV=1 - [CMBL_HUMAN]		0.901003	CYTOSOL	0
Q5TDH0	Protein DDI1 homolog 2 OS=Homo sapiens GN=DDI2 PE=1 SV=1 - [DDI2_HUMAN]		0.8924	CYTOSOL	0
P46926	Glucosamine-6-phosphate isomerase 1 OS=Homo sapiens GN=GNPDA1 PE=1 SV=1 - [GNPI1_HUMAN]		0.914421	CYTOSOL	0
Q9NVG8	TBC1 domain family member 13 OS=Homo sapiens GN=TBC1D13 PE=1 SV=3 - [TBC13_HUMAN]		0.917623	CYTOSOL	0
Q3ZCW2	Galectin-related protein OS=Homo sapiens GN=LGALSL PE=1 SV=2 - [LEGL_HUMAN]		0.919843	CYTOSOL	0
P54687	Isoform 4 of Branched-chain-amino-acid aminotransferase, cytosolic OS=Homo sapiens GN=BCAT1 - [BCAT1_HUMAN]		0.903819	CYTOSOL	0
Q9GZP8	Immortalization up-regulated protein OS=Homo sapiens GN=IMUP PE=1 SV=1 - [IMUP_HUMAN]		0.911768	CYTOSOL	0
Q96P70	Importin-9 OS=Homo sapiens GN=IPO9 PE=1 SV=3 - [IPO9_HUMAN]		0.893487	CYTOSOL	0
Q8WUX2	Putative glutathione-specific gamma-glutamylcyclotransferase 2 OS=Homo sapiens GN=CHAC2 PE=2 SV=1 - [CHAC2_HUMAN]		0.904633	CYTOSOL	0
P06132	Uroporphyrinogen decarboxylase OS=Homo sapiens GN=UROD PE=1 SV=2 - [DCUP_HUMAN]		0.932565	CYTOSOL	0
P49354	Isoform 2 of Protein farnesyltransferase/geranylgeranyltransferase type-1 subunit alpha OS=Homo sapiens GN=FNTA - [FNTA_HUMAN]		0.918145	CYTOSOL	0
Q99707	Methionine synthase OS=Homo sapiens GN=MTR PE=1 SV=2 - [METH_HUMAN]		0.910223	CYTOSOL	0
Q3LXA3	Triokinase/FMN cyclase OS=Homo sapiens GN=TKFC PE=1 SV=2 - [TKFC_HUMAN]		0.919162	CYTOSOL	0
Q9UBK7	Isoform 2 of Rab-like protein 2A OS=Homo sapiens GN=RABL2A - [RBL2A_HUMAN]		0.896432	CYTOSOL	0
Q9UHY1	Nuclear receptor-binding protein OS=Homo sapiens GN=NRBP1 PE=1 SV=1 - [NRBP_HUMAN]		0.907919	CYTOSOL	0
Q8NBF2	NHL repeat-containing protein 2 OS=Homo sapiens GN=NHLRC2 PE=1 SV=1 - [NHLC2_HUMAN]		0.895789	CYTOSOL	0
Q9NV35	Nucleotide triphosphate diphosphatase NUDT15 OS=Homo sapiens GN=NUDT15 PE=1 SV=1 - [NUD15_HUMAN]		0.914444	CYTOSOL	0
O95260	Arginyl-tRNA--protein transferase 1 OS=Homo sapiens GN=ATE1 PE=1 SV=2 - [ATE1_HUMAN]		0.900237	CYTOSOL	0
P68402	Platelet-activating factor acetylhydrolase IB subunit beta OS=Homo sapiens GN=PAFAH1B2 PE=1 SV=1 - [PA1B2_HUMAN]		0.907181	CYTOSOL	0
Q96GA7	Serine dehydratase-like OS=Homo sapiens GN=SDSL PE=1 SV=1 - [SDSL_HUMAN]		0.90431	CYTOSOL	0
Q5TFE4	5'-nucleotidase domain-containing protein 1 OS=Homo sapiens GN=NT5DC1 PE=1 SV=1 - [NT5D1_HUMAN]		0.922602	CYTOSOL	0
Q49AR2	UPF0489 protein C5orf22 OS=Homo sapiens GN=C5orf22 PE=1 SV=2 - [CE022_HUMAN]		0.935807	CYTOSOL	0
P30520	Adenylosuccinate synthetase isozyme 2 OS=Homo sapiens GN=ADSS PE=1 SV=3 - [PURA2_HUMAN]		0.927756	CYTOSOL	0
P51580	Thiopurine S-methyltransferase OS=Homo sapiens GN=TPMT PE=1 SV=1 - [TPMT_HUMAN]		0.922654	CYTOSOL	0
Q86V21	Acetoacetyl-CoA synthetase OS=Homo sapiens GN=AACS PE=1 SV=1 - [AACS_HUMAN]		0.916643	CYTOSOL	0
Q13643	Four and a half LIM domains protein 3 OS=Homo sapiens GN=FHL3 PE=1 SV=4 - [FHL3_HUMAN]		0.895689	CYTOSOL	0
O00625	Pirin OS=Homo sapiens GN=PIR PE=1 SV=1 - [PIR_HUMAN]		0.905151	CYTOSOL	0
P62256	Ubiquitin-conjugating enzyme E2 H OS=Homo sapiens GN=UBE2H PE=1 SV=1 - [UBE2H_HUMAN]		0.908296	CYTOSOL	0
P47224	Guanine nucleotide exchange factor MSS4 OS=Homo sapiens GN=RABIF PE=1 SV=2 - [MSS4_HUMAN]		0.919704	CYTOSOL	0
Q96FV2	Secernin-2 OS=Homo sapiens GN=SCRN2 PE=1 SV=3 - [SCRN2_HUMAN]		0.917059	CYTOSOL	0
Q6DKJ4	Nucleoredoxin OS=Homo sapiens GN=NXN PE=1 SV=2 - [NXN_HUMAN]		0.908175	CYTOSOL	0
Q9BTT0	Isoform 3 of Acidic leucine-rich nuclear phosphoprotein 32 family member E OS=Homo sapiens GN=ANP32E - [AN32E_HUMAN]		0.920833	CYTOSOL	0
P30566	Adenylosuccinate lyase OS=Homo sapiens GN=ADSL PE=1 SV=2 - [PUR8_HUMAN]		0.925014	CYTOSOL	0
O60502	Isoform 2 of Protein O-GlcNAcase OS=Homo sapiens GN=MGEA5 - [OGA_HUMAN]		0.905642	CYTOSOL	0
Q9BTW9	Tubulin-specific chaperone D OS=Homo sapiens GN=TBCD PE=1 SV=2 - [TBCD_HUMAN]		0.894107	CYTOSOL	0
Q8IWD4	Coiled-coil domain-containing protein 117 OS=Homo sapiens GN=CCDC117 PE=1 SV=1 - [CC117_HUMAN]		0.921652	CYTOSOL	0
Q9NRG0	Chromatin accessibility complex protein 1 OS=Homo sapiens GN=CHRAC1 PE=1 SV=1 - [CHRC1_HUMAN]		0.915943	CYTOSOL	0
Q9BRF8	Serine/threonine-protein phosphatase CPPED1 OS=Homo sapiens GN=CPPED1 PE=1 SV=3 - [CPPED_HUMAN]		0.899343	CYTOSOL	0
Q9H0W9	Isoform 4 of Ester hydrolase C11orf54 OS=Homo sapiens GN=C11orf54 - [CK054_HUMAN]		0.897926	CYTOSOL	0
Q7L3B6	Hsp90 co-chaperone Cdc37-like 1 OS=Homo sapiens GN=CDC37L1 PE=1 SV=1 - [CD37L_HUMAN]		0.898787	CYTOSOL	0
Q9UIC8	Leucine carboxyl methyltransferase 1 OS=Homo sapiens GN=LCMT1 PE=1 SV=2 - [LCMT1_HUMAN]		0.91103	CYTOSOL	0
Q8NEZ5	F-box only protein 22 OS=Homo sapiens GN=FBXO22 PE=1 SV=1 - [FBX22_HUMAN]		0.894939	CYTOSOL	0
P05230	Fibroblast growth factor 1 OS=Homo sapiens GN=FGF1 PE=1 SV=1 - [FGF1_HUMAN]		0.918538	CYTOSOL	0
O95376	E3 ubiquitin-protein ligase ARIH2 OS=Homo sapiens GN=ARIH2 PE=1 SV=1 - [ARI2_HUMAN]		0.918685	CYTOSOL	0
Q96RU2	Isoform 2 of Ubiquitin carboxyl-terminal hydrolase 28 OS=Homo sapiens GN=USP28 - [UBP28_HUMAN]		0.894239	CYTOSOL	0
Q9Y223	Bifunctional UDP-N-acetylglucosamine 2-epimerase/N-acetylmannosamine kinase OS=Homo sapiens GN=GNE PE=1 SV=1 - [GLCNE_HUMAN]		0.894836	CYTOSOL	0
Q6GMV2	SET and MYND domain-containing protein 5 OS=Homo sapiens GN=SMYD5 PE=1 SV=2 - [SMYD5_HUMAN]		0.91305	CYTOSOL	0
Q9NXH9	Isoform 2 of tRNA (guanine(26)-N(2))-dimethyltransferase OS=Homo sapiens GN=TRMT1 - [TRM1_HUMAN]		0.918223	CYTOSOL	0
Q9Y5P6	Mannose-1-phosphate guanyltransferase beta OS=Homo sapiens GN=GMPPB PE=1 SV=2 - [GMPPB_HUMAN]		0.893302	CYTOSOL	0
Q9NRN7	L-aminoadipate-semialdehyde dehydrogenase-phosphopantetheinyl transferase OS=Homo sapiens GN=AASDHPPT PE=1 SV=2 - [ADPPT_HUMAN]		0.903615	CYTOSOL	0
Q96EQ0	Small glutamine-rich tetratricopeptide repeat-containing protein beta OS=Homo sapiens GN=SGTB PE=1 SV=1 - [SGTB_HUMAN]		0.901298	CYTOSOL	0
Q8TF05	Isoform 2 of Serine/threonine-protein phosphatase 4 regulatory subunit 1 OS=Homo sapiens GN=PPP4R1 - [PP4R1_HUMAN]		0.894078	CYTOSOL	0
P62380	TATA box-binding protein-like protein 1 OS=Homo sapiens GN=TBPL1 PE=1 SV=1 - [TBPL1_HUMAN]		0.907339	CYTOSOL	0
Q9BV20	Methylthioribose-1-phosphate isomerase OS=Homo sapiens GN=MRI1 PE=1 SV=1 - [MTNA_HUMAN]		0.896441	CYTOSOL	0
Q969G6	Riboflavin kinase OS=Homo sapiens GN=RFK PE=1 SV=2 - [RIFK_HUMAN]		0.891839	CYTOSOL	0
P07902	Galactose-1-phosphate uridylyltransferase OS=Homo sapiens GN=GALT PE=1 SV=3 - [GALT_HUMAN]		0.920574	CYTOSOL	0
Q96C90	Protein phosphatase 1 regulatory subunit 14B OS=Homo sapiens GN=PPP1R14B PE=1 SV=3 - [PP14B_HUMAN]		0.924382	CYTOSOL	0
A6NED2	RCC1 domain-containing protein 1 OS=Homo sapiens GN=RCCD1 PE=1 SV=1 - [RCCD1_HUMAN]		0.921069	CYTOSOL	0
P50135	Histamine N-methyltransferase OS=Homo sapiens GN=HNMT PE=1 SV=1 - [HNMT_HUMAN]		0.918062	CYTOSOL	0
Q00613	Isoform Short of Heat shock factor protein 1 OS=Homo sapiens GN=HSF1 - [HSF1_HUMAN]		0.892306	CYTOSOL	0
Q9NR19	Acetyl-coenzyme A synthetase, cytoplasmic OS=Homo sapiens GN=ACSS2 PE=1 SV=1 - [ACSA_HUMAN]		0.905889	CYTOSOL	0
Q9UHY7	Enolase-phosphatase E1 OS=Homo sapiens GN=ENOPH1 PE=1 SV=1 - [ENOPH_HUMAN]		0.931642	CYTOSOL	0
P08397	Isoform 4 of Porphobilinogen deaminase OS=Homo sapiens GN=HMBS - [HEM3_HUMAN]		0.915986	CYTOSOL	0
Q96FX7	tRNA (adenine(58)-N(1))-methyltransferase catalytic subunit TRMT61A OS=Homo sapiens GN=TRMT61A PE=1 SV=1 - [TRM61_HUMAN]		0.891391	CYTOSOL	0
Q8N8N7	Prostaglandin reductase 2 OS=Homo sapiens GN=PTGR2 PE=1 SV=1 - [PTGR2_HUMAN]		0.916693	CYTOSOL	0
A4D2B0	Metallo-beta-lactamase domain-containing protein 1 OS=Homo sapiens GN=MBLAC1 PE=1 SV=1 - [MBLC1_HUMAN]		0.911118	CYTOSOL	0
Q96EM0	Trans-3-hydroxy-L-proline dehydratase OS=Homo sapiens GN=L3HYPDH PE=1 SV=2 - [T3HPD_HUMAN]		0.898083	CYTOSOL	0
Q96E09	Protein FAM122A OS=Homo sapiens GN=FAM122A PE=1 SV=1 - [F122A_HUMAN]		0.893911	CYTOSOL	0
O00418	Eukaryotic elongation factor 2 kinase OS=Homo sapiens GN=EEF2K PE=1 SV=2 - [EF2K_HUMAN]		0.904911	CYTOSOL	0
Q5R3I4	Tetratricopeptide repeat protein 38 OS=Homo sapiens GN=TTC38 PE=1 SV=1 - [TTC38_HUMAN]		0.896979	CYTOSOL	0
Q9UI26	Importin-11 OS=Homo sapiens GN=IPO11 PE=1 SV=1 - [IPO11_HUMAN]		0.89882	CYTOSOL	0
Q9H993	Protein-glutamate O-methyltransferase OS=Homo sapiens GN=ARMT1 PE=1 SV=1 - [ARMT1_HUMAN]		0.93144	CYTOSOL	0
Q86WB0	Isoform 3 of Nuclear-interacting partner of ALK OS=Homo sapiens GN=ZC3HC1 - [NIPA_HUMAN]		0.90697	CYTOSOL	0
O75157	Isoform 2 of TSC22 domain family protein 2 OS=Homo sapiens GN=TSC22D2 - [T22D2_HUMAN]		0.89921	CYTOSOL	0
P18440	Arylamine N-acetyltransferase 1 OS=Homo sapiens GN=NAT1 PE=1 SV=2 - [ARY1_HUMAN]		0.915486	CYTOSOL	0
Q86UA1	Pre-mRNA-processing factor 39 OS=Homo sapiens GN=PRPF39 PE=1 SV=3 - [PRP39_HUMAN]		0.928345	CYTOSOL	0
P53611	Geranylgeranyl transferase type-2 subunit beta OS=Homo sapiens GN=RABGGTB PE=1 SV=2 - [PGTB2_HUMAN]		0.926345	CYTOSOL	0
Q15653	Isoform 2 of NF-kappa-B inhibitor beta OS=Homo sapiens GN=NFKBIB - [IKBB_HUMAN]		0.902869	CYTOSOL	0
Q92990	Glomulin OS=Homo sapiens GN=GLMN PE=1 SV=2 - [GLMN_HUMAN]		0.903223	CYTOSOL	0
Q8TBE9	N-acylneuraminate-9-phosphatase OS=Homo sapiens GN=NANP PE=1 SV=1 - [NANP_HUMAN]		0.899745	CYTOSOL	0
P42574	Caspase-3 OS=Homo sapiens GN=CASP3 PE=1 SV=2 - [CASP3_HUMAN]		0.924977	CYTOSOL	0
O43592	Exportin-T OS=Homo sapiens GN=XPOT PE=1 SV=2 - [XPOT_HUMAN]		0.906033	CYTOSOL	0
Q96AB6	Protein N-terminal asparagine amidohydrolase OS=Homo sapiens GN=NTAN1 PE=1 SV=3 - [NTAN1_HUMAN]		0.893709	CYTOSOL	0
O95834	Echinoderm microtubule-associated protein-like 2 OS=Homo sapiens GN=EML2 PE=1 SV=1 - [EMAL2_HUMAN]		0.89424	CYTOSOL	0
Q0VDG4	Isoform 2 of Secernin-3 OS=Homo sapiens GN=SCRN3 - [SCRN3_HUMAN]		0.930228	CYTOSOL	0
Q58FF6	Putative heat shock protein HSP 90-beta 4 OS=Homo sapiens GN=HSP90AB4P PE=5 SV=1 - [H90B4_HUMAN]		0.894931	CYTOSOL	0
O14933	Ubiquitin/ISG15-conjugating enzyme E2 L6 OS=Homo sapiens GN=UBE2L6 PE=1 SV=4 - [UB2L6_HUMAN]		0.893973	CYTOSOL	0
Q9H8M7	Ubiquitin carboxyl-terminal hydrolase FAM188A OS=Homo sapiens GN=FAM188A PE=1 SV=1 - [F188A_HUMAN]		0.930528	CYTOSOL	0
Q9BU89	Deoxyhypusine hydroxylase OS=Homo sapiens GN=DOHH PE=1 SV=1 - [DOHH_HUMAN]		0.913554	CYTOSOL	0
Q96LA8	Protein arginine N-methyltransferase 6 OS=Homo sapiens GN=PRMT6 PE=1 SV=1 - [ANM6_HUMAN]		0.910542	CYTOSOL	0
Q8WUH1	Isoform 3 of Protein Churchill OS=Homo sapiens GN=CHURC1 - [CHUR_HUMAN]		0.893839	CYTOSOL	0
Q99638	Cell cycle checkpoint control protein RAD9A OS=Homo sapiens GN=RAD9A PE=1 SV=1 - [RAD9A_HUMAN]		0.919494	CYTOSOL	0
Q9BXW6	Isoform A of Oxysterol-binding protein-related protein 1 OS=Homo sapiens GN=OSBPL1A - [OSBL1_HUMAN]		0.907432	CYTOSOL	0
Q7L8J4	Isoform 2 of SH3 domain-binding protein 5-like OS=Homo sapiens GN=SH3BP5L - [3BP5L_HUMAN]		0.905565	CYTOSOL	0
Q8IWT0	Protein archease OS=Homo sapiens GN=ZBTB8OS PE=1 SV=2 - [ARCH_HUMAN]		0.929129	CYTOSOL	0
P32455	Guanylate-binding protein 1 OS=Homo sapiens GN=GBP1 PE=1 SV=2 - [GBP1_HUMAN]		0.905951	CYTOSOL	0
Q6ZMK1	Isoform 2 of Cysteine and histidine-rich protein 1 OS=Homo sapiens GN=CYHR1 - [CYHR1_HUMAN]		0.907683	CYTOSOL	0

## Sheet: Notes
	Compartment	Number of proteins
	PM (plasma membrane)	76
	Peroxisome	8
	Mitochondrion	299
	Lysosome	26
	Golgi	16
	ER (endoplasmic reticulum)	78
	Cytosol	78
	Sum	581
	Used as markers in how many studies:	Number of proteins
	all 3	74
	2 out of 3	169
	1 out of 3	190
	none	148

## Sheet: Concensus predictions
Canonical Protein ID	Protein name	Gene name	Marker in Jean Beltran et al.	Marker in Itzhak et al.	Marker in Geladaki et al.	Marker in all sets?	Consensus localizationprediction
Q12846	Syntaxin-4	STX4	1	1	1	1	PM
P25445	Tumor necrosis factor receptor superfamily member 6	FAS	1	1	1	1	PM
Q9Y639	Neuroplastin	NPTN	0	1	0	0	PM
P06756	Integrin alpha-V	ITGAV	1	1	1	1	PM
P05023	Sodium/potassium-transporting ATPase subunit alpha-1	ATP1A1	1	1	1	1	PM
P23634	Plasma membrane calcium-transporting ATPase 4	ATP2B4	1	1	0	0	PM
Q9H0X4	Protein ITFG3	FAM234A	0	0	0	0	PM
P05026	Sodium/potassium-transporting ATPase subunit beta-1	ATP1B1	1	1	0	0	PM
P08648	Integrin alpha-5	ITGA5	1	0	1	0	PM
P18084	Integrin beta-5	ITGB5	0	1	1	0	PM
P17301	Integrin alpha-2	ITGA2	1	0	1	0	PM
P26006	Integrin alpha-3	ITGA3	1	1	0	0	PM
Q9HAV0	Guanine nucleotide-binding protein subunit beta-4	GNB4	0	0	0	0	PM
Q7KYR7	Butyrophilin subfamily 2 member A1	BTN2A1	0	0	0	0	PM
Q9NZW5	MAGUK p55 subfamily member 6	MPP6	0	0	0	0	PM
Q9UBI6	Guanine nucleotide-binding protein G(I)/G(S)/G(O) subunit gamma-12	GNG12	1	0	0	0	PM
O95297	Myelin protein zero-like protein 1	MPZL1	0	0	1	0	PM
P29317	Ephrin type-A receptor 2	EPHA2	1	1	0	0	PM
P20020	Plasma membrane calcium-transporting ATPase 1	ATP2B1	1	1	1	1	PM
Q9Y6M7	Sodium bicarbonate cotransporter 3	SLC4A7	0	1	0	0	PM
O00161	Synaptosomal-associated protein 23	SNAP23	1	1	1	1	PM
P00533	Epidermal growth factor receptor	EGFR	0	1	0	0	PM
P56199	Integrin alpha-1	ITGA1	0	0	0	0	PM
P23458	Tyrosine-protein kinase JAK1	JAK1	0	0	0	0	PM
Q4KMQ2	Anoctamin-6	ANO6	0	1	0	0	PM
P61769	Beta-2-microglobulin	B2M	0	0	0	0	PM
Q14344	Guanine nucleotide-binding protein subunit alpha-13	GNA13	0	0	0	0	PM
O00186	Syntaxin-binding protein 3	STXBP3	1	1	0	0	PM
P62879	Guanine nucleotide-binding protein G(I)/G(S)/G(T) subunit beta-2	GNB2	0	0	0	0	PM
O75695	Protein XRP2	RP2	1	0	0	0	PM
Q15286	Ras-related protein Rab-35	RAB35	0	0	0	0	PM
P43121	Cell surface glycoprotein MUC18	MCAM	1	1	0	0	PM
P35240	Merlin	NF2	0	0	0	0	PM
Q9P0V3	SH3 domain-binding protein 4	SH3BP4	0	0	0	0	PM
P11169	Solute carrier family 2, facilitated glucose transporter member 3	SLC2A3	0	1	0	0	PM
P62873	Guanine nucleotide-binding protein G(I)/G(S)/G(T) subunit beta-1	GNB1	0	0	0	0	PM
P32856	Syntaxin-2	STX2	0	0	0	0	PM
P48960	CD97 antigen	CD97	0	1	0	0	PM
P11233	Ras-related protein Ral-A	RALA	1	0	0	0	PM
O15031	Plexin-B2	PLXNB2	0	1	1	0	PM
Q9Y6M5	Zinc transporter 1	SLC30A1	0	1	0	0	PM
Q9Y4F1	FERM, RhoGEF and pleckstrin domain-containing protein 1	FARP1	0	1	0	0	PM
P62834	Ras-related protein Rap-1A	RAP1A	0	0	0	0	PM
P14923	Junction plakoglobin	JUP	0	0	0	0	PM
Q9BY67	Cell adhesion molecule 1	CADM1	1	1	1	1	PM
Q96RT1	Protein LAP2	ERBB2IP	0	0	0	0	PM
P08754	Guanine nucleotide-binding protein G(k) subunit alpha	GNAI3	0	0	1	0	PM
P53985	Monocarboxylate transporter 1	SLC16A1	0	1	1	0	PM
Q15758	Neutral amino acid transporter B(0)	SLC1A5	0	1	0	0	PM
Q6UVK1	Chondroitin sulfate proteoglycan 4	CSPG4	0	1	0	0	PM
Q14642	Type I inositol 1,4,5-trisphosphate 5-phosphatase	INPP5A	0	0	0	0	PM
P29992	Guanine nucleotide-binding protein subunit alpha-11	GNA11	0	0	0	0	PM
Q13277	Syntaxin-3	STX3	0	1	0	0	PM
P43007	Neutral amino acid transporter A	SLC1A4	0	0	0	0	PM
P50895	Basal cell adhesion molecule	BCAM	0	1	1	0	PM
P11234	Ras-related protein Ral-B	RALB	0	0	0	0	PM
P10301	Ras-related protein R-Ras	RRAS	0	0	1	0	PM
P48509	CD151 antigen	CD151	1	0	0	0	PM
P49768	Presenilin-1	PSEN1	0	0	0	0	PM
Q15262	Receptor-type tyrosine-protein phosphatase kappa	PTPRK	0	1	0	0	PM
P63096	Guanine nucleotide-binding protein G(i) subunit alpha-1	GNAI1	0	0	0	0	PM
Q9Y4D7	Plexin-D1	PLXND1	1	1	0	0	PM
P04626	Receptor tyrosine-protein kinase erbB-2	ERBB2	0	0	0	0	PM
P54760	Ephrin type-B receptor 4	EPHB4	0	1	1	0	PM
Q9UPY5	Cystine/glutamate transporter	SLC7A11	0	0	0	0	PM
Q8IWT6	Volume-regulated anion channel subunit LRRC8A	LRRC8A	0	1	1	0	PM
P61224	Ras-related protein Rap-1b	RAP1B	0	0	0	0	PM
Q14126	Desmoglein-2	DSG2	0	1	1	0	PM
P08069	Insulin-like growth factor 1 receptor	IGF1R	1	1	0	0	PM
Q14156	Protein EFR3 homolog A	EFR3A	0	1	0	0	PM
Q01974	Tyrosine-protein kinase transmembrane receptor ROR2	ROR2	1	1	0	0	PM
Q9Y666	Solute carrier family 12 member 7	SLC12A7	0	1	1	0	PM
P78536	Disintegrin and metalloproteinase domain-containing protein 17	ADAM17	0	1	1	0	PM
Q9ULF5	Zinc transporter ZIP10	SLC39A10	0	0	0	0	PM
P14384	Carboxypeptidase M	CPM	0	1	1	0	PM
P60880	Synaptosomal-associated protein 25	SNAP25	0	0	0	0	PM
P51659	Peroxisomal multifunctional enzyme type 2	HSD17B4	1	1	1	1	Peroxisome
P04040	Catalase	CAT	1	1	0	0	Peroxisome
P33897	ATP-binding cassette sub-family D member 1	ABCD1	1	1	0	0	Peroxisome
O75381	Peroxisomal membrane protein PEX14	PEX14	1	1	0	0	Peroxisome
O00116	Alkyldihydroxyacetonephosphate synthase, peroxisomal	AGPS	1	1	1	1	Peroxisome
P28288	ATP-binding cassette sub-family D member 3	ABCD3	1	1	1	1	Peroxisome
P22307	Non-specific lipid-transfer protein	SCP2	0	0	0	0	Peroxisome
Q9UJ83	2-hydroxyacyl-CoA lyase 1	HACL1	0	1	1	0	Peroxisome
P54819	Adenylate kinase 2, mitochondrial	AK2	0	1	0	0	Mitochondrion
P30405	Peptidyl-prolyl cis-trans isomerase F, mitochondrial	PPIF	1	1	1	1	Mitochondrion
P48735	Isocitrate dehydrogenase [NADP], mitochondrial	IDH2	0	0	1	0	Mitochondrion
P34897	Serine hydroxymethyltransferase, mitochondrial	SHMT2	0	1	0	0	Mitochondrion
P50213	Isocitrate dehydrogenase [NAD] subunit alpha, mitochondrial	IDH3A	0	0	1	0	Mitochondrion
Q9P2R7	Succinyl-CoA ligase [ADP-forming] subunit beta, mitochondrial	SUCLA2	0	1	0	0	Mitochondrion
Q16822	Phosphoenolpyruvate carboxykinase [GTP], mitochondrial	PCK2	1	0	1	0	Mitochondrion
Q9HAV7	GrpE protein homolog 1, mitochondrial	GRPEL1	0	1	0	0	Mitochondrion
Q96CM8	Acyl-CoA synthetase family member 2, mitochondrial	ACSF2	1	0	1	0	Mitochondrion
Q6NVY1	3-hydroxyisobutyryl-CoA hydrolase, mitochondrial	HIBCH	1	0	1	0	Mitochondrion
O43615	Mitochondrial import inner membrane translocase subunit TIM44	TIMM44	0	0	1	0	Mitochondrion
Q6UB35	Monofunctional C1-tetrahydrofolate synthase, mitochondrial	MTHFD1L	1	1	0	0	Mitochondrion
Q16740	ATP-dependent Clp protease proteolytic subunit, mitochondrial	CLPP	1	1	1	1	Mitochondrion
Q12849	G-rich sequence factor 1	GRSF1	0	0	0	0	Mitochondrion
P07954	Fumarate hydratase, mitochondrial	FH	0	1	0	0	Mitochondrion
Q96I99	Succinyl-CoA ligase [GDP-forming] subunit beta, mitochondrial	SUCLG2	0	1	0	0	Mitochondrion
P11182	Lipoamide acyltransferase component of branched-chain alpha-keto acid dehydrogenase complex, mitochondrial	DBT	0	1	1	0	Mitochondrion
P82675	28S ribosomal protein S5, mitochondrial	MRPS5	0	1	0	0	Mitochondrion
Q96E11	Ribosome-recycling factor, mitochondrial	MRRF	1	0	0	0	Mitochondrion
Q969Z0	Protein TBRG4	TBRG4	0	0	0	0	Mitochondrion
P30042	ES1 protein homolog, mitochondrial	C21orf33	1	0	1	0	Mitochondrion
Q9NR28	Diablo homolog, mitochondrial	DIABLO	1	0	0	0	Mitochondrion
P30084	Enoyl-CoA hydratase, mitochondrial	ECHS1	0	1	1	0	Mitochondrion
Q8NCN5	Pyruvate dehydrogenase phosphatase regulatory subunit, mitochondrial	PDPR	1	1	0	0	Mitochondrion
Q9UIJ7	GTP:AMP phosphotransferase AK3, mitochondrial	AK3	1	0	0	0	Mitochondrion
P11310	Medium-chain specific acyl-CoA dehydrogenase, mitochondrial	ACADM	0	1	1	0	Mitochondrion
Q16836	Hydroxyacyl-coenzyme A dehydrogenase, mitochondrial	HADH	0	1	1	0	Mitochondrion
P42704	Leucine-rich PPR motif-containing protein, mitochondrial	LRPPRC	0	0	0	0	Mitochondrion
Q9Y2Z4	Tyrosine--tRNA ligase, mitochondrial	YARS2	1	1	0	0	Mitochondrion
O95831	Apoptosis-inducing factor 1, mitochondrial	AIFM1	0	0	0	0	Mitochondrion
P43897	Elongation factor Ts, mitochondrial	TSFM	0	0	1	0	Mitochondrion
Q00059	Transcription factor A, mitochondrial	TFAM	0	1	0	0	Mitochondrion
Q92552	28S ribosomal protein S27, mitochondrial	MRPS27	0	1	0	0	Mitochondrion
Q5JRX3	Presequence protease, mitochondrial	PITRM1	1	1	1	1	Mitochondrion
Q8IYB8	ATP-dependent RNA helicase SUPV3L1, mitochondrial	SUPV3L1	0	1	0	0	Mitochondrion
Q5JPH6	Probable glutamate--tRNA ligase, mitochondrial	EARS2	1	1	1	1	Mitochondrion
P49590	Probable histidine--tRNA ligase, mitochondrial	HARS2	1	1	0	0	Mitochondrion
P61604	10 kDa heat shock protein, mitochondrial	HSPE1	0	1	1	0	Mitochondrion
P40926	Malate dehydrogenase, mitochondrial	MDH2	0	1	1	0	Mitochondrion
Q9NSE4	Isoleucine--tRNA ligase, mitochondrial	IARS2	1	1	0	0	Mitochondrion
Q9BZE1	39S ribosomal protein L37, mitochondrial	MRPL37	0	1	0	0	Mitochondrion
P38646	Stress-70 protein, mitochondrial	HSPA9	0	1	0	0	Mitochondrion
O75390	Citrate synthase, mitochondrial	CS	0	1	1	0	Mitochondrion
P11177	Pyruvate dehydrogenase E1 component subunit beta, mitochondrial	PDHB	0	1	0	0	Mitochondrion
P42126	Enoyl-CoA delta isomerase 1, mitochondrial	ECI1	0	1	0	0	Mitochondrion
P82933	28S ribosomal protein S9, mitochondrial	MRPS9	0	1	0	0	Mitochondrion
Q9BPX6	Calcium uptake protein 1, mitochondrial	MICU1	0	0	0	0	Mitochondrion
Q6PI48	Aspartate--tRNA ligase, mitochondrial	DARS2	1	1	0	0	Mitochondrion
P82650	28S ribosomal protein S22, mitochondrial	MRPS22	0	1	0	0	Mitochondrion
P10515	Dihydrolipoyllysine-residue acetyltransferase component of pyruvate dehydrogenase complex, mitochondrial	DLAT	0	1	1	0	Mitochondrion
Q16698	2,4-dienoyl-CoA reductase, mitochondrial	DECR1	0	0	0	0	Mitochondrion
P13995	Bifunctional methylenetetrahydrofolate dehydrogenase/cyclohydrolase, mitochondrial	MTHFD2	0	0	1	0	Mitochondrion
P56181	NADH dehydrogenase [ubiquinone] flavoprotein 3, mitochondrial	P56181-2	0	0	1	0	Mitochondrion
Q9BVV7	Mitochondrial import inner membrane translocase subunit Tim21	TIMM21	1	1	0	0	Mitochondrion
P22830	Ferrochelatase, mitochondrial	FECH	0	0	1	0	Mitochondrion
Q9P0J1	[Pyruvate dehydrogenase [acetyl-transferring]]-phosphatase 1, mitochondrial	PDP1	1	1	1	1	Mitochondrion
Q9NYK5	39S ribosomal protein L39, mitochondrial	MRPL39	0	1	0	0	Mitochondrion
Q8N183	Mimitin, mitochondrial	NDUFAF2	1	0	0	0	Mitochondrion
P00505	Aspartate aminotransferase, mitochondrial	GOT2	0	1	1	0	Mitochondrion
Q04837	Single-stranded DNA-binding protein, mitochondrial	SSBP1	1	1	1	1	Mitochondrion
O95169	NADH dehydrogenase [ubiquinone] 1 beta subcomplex subunit 8, mitochondrial	NDUFB8	0	0	1	0	Mitochondrion
P05166	Propionyl-CoA carboxylase beta chain, mitochondrial	PCCB	1	0	0	0	Mitochondrion
P53701	Cytochrome c-type heme lyase	HCCS	1	1	0	0	Mitochondrion
O75746	Calcium-binding mitochondrial carrier protein Aralar1	SLC25A12	1	0	1	0	Mitochondrion
Q99797	Mitochondrial intermediate peptidase	MIPEP	0	1	0	0	Mitochondrion
Q9Y676	28S ribosomal protein S18b, mitochondrial	MRPS18B	1	1	0	0	Mitochondrion
Q5T160	Probable arginine--tRNA ligase, mitochondrial	RARS2	1	0	1	0	Mitochondrion
P49411	Elongation factor Tu, mitochondrial	TUFM	0	0	1	0	Mitochondrion
P83111	Serine beta-lactamase-like protein LACTB, mitochondrial	LACTB	1	1	0	0	Mitochondrion
P26440	Isovaleryl-CoA dehydrogenase, mitochondrial	IVD	0	1	1	0	Mitochondrion
O43837	Isocitrate dehydrogenase [NAD] subunit beta, mitochondrial	IDH3B	0	1	1	0	Mitochondrion
P23368	NAD-dependent malic enzyme, mitochondrial	ME2	0	1	1	0	Mitochondrion
P55084	Trifunctional enzyme subunit beta, mitochondrial	HADHB	1	0	0	0	Mitochondrion
Q9H845	Acyl-CoA dehydrogenase family member 9, mitochondrial	ACAD9	1	0	1	0	Mitochondrion
O95202	LETM1 and EF-hand domain-containing protein 1, mitochondrial	LETM1	1	1	1	1	Mitochondrion
P36551	Oxygen-dependent coproporphyrinogen-III oxidase, mitochondrial	CPOX	0	0	1	0	Mitochondrion
P23786	Carnitine O-palmitoyltransferase 2, mitochondrial	CPT2	0	0	1	0	Mitochondrion
[truncated: 420 more rows]
